# Supplementary material for: The immune-related plasma protein LAT2 as a protective modulator in diabetic retinopathy: a Mendelian randomization study
Source: Front Endocrinol (Lausanne). 2025 Jul 17;16:1638661. doi: 10.3389/fendo.2025.1638661 (PMC12310492; doi:10.3389/fendo.2025.1638661)
Supplement: Supplementary file 1 [file DataSheet1.csv]

id.exposure	id.outcome	outcome	exposure	method	Q	Q_df	Q_pval
ukb-ppp-A1BG-OID30771	finngen_R12_DM_RETINOPATHY	Diabetic retinopathy || id:finngen_R12_DM_RETINOPATHY	Alpha-1B-glycoprotein | Inflammation_II	Inverse variance weighted	4.21960146380026	1	0.0399595452946516
ukb-ppp-AAMDC-OID30236	finngen_R12_DM_RETINOPATHY	Diabetic retinopathy || id:finngen_R12_DM_RETINOPATHY	Mth938 domain-containing protein | Cardiometabolic_II	MR Egger	0.744286304235931	1	0.388291272149198
ukb-ppp-AAMDC-OID30236	finngen_R12_DM_RETINOPATHY	Diabetic retinopathy || id:finngen_R12_DM_RETINOPATHY	Mth938 domain-containing protein | Cardiometabolic_II	Inverse variance weighted	1.56679244309763	2	0.456851803642195
ukb-ppp-ABHD14B-OID20921	finngen_R12_DM_RETINOPATHY	Diabetic retinopathy || id:finngen_R12_DM_RETINOPATHY	Protein ABHD14B | Neurology	Inverse variance weighted	0.865844572390696	1	0.352108281291814
ukb-ppp-ABO-OID30675	finngen_R12_DM_RETINOPATHY	Diabetic retinopathy || id:finngen_R12_DM_RETINOPATHY	Histo-blood group ABO system transferase | Inflammation_II	MR Egger	4.56277085785828	4	0.335169230565016
ukb-ppp-ABO-OID30675	finngen_R12_DM_RETINOPATHY	Diabetic retinopathy || id:finngen_R12_DM_RETINOPATHY	Histo-blood group ABO system transferase | Inflammation_II	Inverse variance weighted	4.76428182451623	5	0.44531952062125
ukb-ppp-ACAA1-OID21269	finngen_R12_DM_RETINOPATHY	Diabetic retinopathy || id:finngen_R12_DM_RETINOPATHY	3-ketoacyl-CoA thiolase, peroxisomal | Oncology	Inverse variance weighted	0.175240863386251	1	0.675495477856673
ukb-ppp-ACADSB-OID30356	finngen_R12_DM_RETINOPATHY	Diabetic retinopathy || id:finngen_R12_DM_RETINOPATHY	Short/branched chain specific acyl-CoA dehydrogenase, mitochondrial | Cardiometabolic_II	Inverse variance weighted	1.71720378483144	1	0.190053377484982
ukb-ppp-ACAN-OID20159	finngen_R12_DM_RETINOPATHY	Diabetic retinopathy || id:finngen_R12_DM_RETINOPATHY	Aggrecan core protein | Cardiometabolic	Inverse variance weighted	0.607537505349886	1	0.435716492231583
ukb-ppp-ACE-OID30696	finngen_R12_DM_RETINOPATHY	Diabetic retinopathy || id:finngen_R12_DM_RETINOPATHY	Angiotensin-converting enzyme | Inflammation_II	MR Egger	5.51338884085765	3	0.137840005949275
ukb-ppp-ACE-OID30696	finngen_R12_DM_RETINOPATHY	Diabetic retinopathy || id:finngen_R12_DM_RETINOPATHY	Angiotensin-converting enzyme | Inflammation_II	Inverse variance weighted	5.83746412356573	4	0.211619820456674
ukb-ppp-ACHE-OID30585	finngen_R12_DM_RETINOPATHY	Diabetic retinopathy || id:finngen_R12_DM_RETINOPATHY	Acetylcholinesterase | Inflammation_II	MR Egger	4.27022394876279	2	0.118231350753038
ukb-ppp-ACHE-OID30585	finngen_R12_DM_RETINOPATHY	Diabetic retinopathy || id:finngen_R12_DM_RETINOPATHY	Acetylcholinesterase | Inflammation_II	Inverse variance weighted	5.66375801682997	3	0.129165625445092
ukb-ppp-ACP5-OID20314	finngen_R12_DM_RETINOPATHY	Diabetic retinopathy || id:finngen_R12_DM_RETINOPATHY	Tartrate-resistant acid phosphatase type 5 | Cardiometabolic	MR Egger	0.0229575421669528	1	0.879567534894041
ukb-ppp-ACP5-OID20314	finngen_R12_DM_RETINOPATHY	Diabetic retinopathy || id:finngen_R12_DM_RETINOPATHY	Tartrate-resistant acid phosphatase type 5 | Cardiometabolic	Inverse variance weighted	0.526878078321387	2	0.768404463592503
ukb-ppp-ACP6-OID21432	finngen_R12_DM_RETINOPATHY	Diabetic retinopathy || id:finngen_R12_DM_RETINOPATHY	Lysophosphatidic acid phosphatase type 6 | Oncology	MR Egger	10.1937666893071	8	0.251688627903166
ukb-ppp-ACP6-OID21432	finngen_R12_DM_RETINOPATHY	Diabetic retinopathy || id:finngen_R12_DM_RETINOPATHY	Lysophosphatidic acid phosphatase type 6 | Oncology	Inverse variance weighted	11.8729585847351	9	0.22056643218451
ukb-ppp-ACVRL1-OID20999	finngen_R12_DM_RETINOPATHY	Diabetic retinopathy || id:finngen_R12_DM_RETINOPATHY	Serine/threonine-protein kinase receptor R3 | Neurology	MR Egger	4.58685756195616	2	0.100919835927546
ukb-ppp-ACVRL1-OID20999	finngen_R12_DM_RETINOPATHY	Diabetic retinopathy || id:finngen_R12_DM_RETINOPATHY	Serine/threonine-protein kinase receptor R3 | Neurology	Inverse variance weighted	16.4722694108577	3	0.000907212068318467
ukb-ppp-ACY3-OID30086	finngen_R12_DM_RETINOPATHY	Diabetic retinopathy || id:finngen_R12_DM_RETINOPATHY	N-acyl-aromatic-L-amino acid amidohydrolase | Cardiometabolic_II	MR Egger	0.0602620074948544	1	0.806082305258945
ukb-ppp-ACY3-OID30086	finngen_R12_DM_RETINOPATHY	Diabetic retinopathy || id:finngen_R12_DM_RETINOPATHY	N-acyl-aromatic-L-amino acid amidohydrolase | Cardiometabolic_II	Inverse variance weighted	0.418588817290004	2	0.811156389032503
ukb-ppp-ACYP1-OID30642	finngen_R12_DM_RETINOPATHY	Diabetic retinopathy || id:finngen_R12_DM_RETINOPATHY	Acylphosphatase-1 | Inflammation_II	Inverse variance weighted	0.794968667630647	1	0.37260192543938
ukb-ppp-ADA-OID20645	finngen_R12_DM_RETINOPATHY	Diabetic retinopathy || id:finngen_R12_DM_RETINOPATHY	Adenosine deaminase | Inflammation	MR Egger	9.76012441041629	4	0.044668136378851
ukb-ppp-ADA-OID20645	finngen_R12_DM_RETINOPATHY	Diabetic retinopathy || id:finngen_R12_DM_RETINOPATHY	Adenosine deaminase | Inflammation	Inverse variance weighted	9.76081732952412	5	0.0823030906044122
ukb-ppp-ADAM12-OID30491	finngen_R12_DM_RETINOPATHY	Diabetic retinopathy || id:finngen_R12_DM_RETINOPATHY	Disintegrin and metalloproteinase domain-containing protein 12 | Inflammation_II	MR Egger	2.13730541542696	1	0.14375419839035
ukb-ppp-ADAM12-OID30491	finngen_R12_DM_RETINOPATHY	Diabetic retinopathy || id:finngen_R12_DM_RETINOPATHY	Disintegrin and metalloproteinase domain-containing protein 12 | Inflammation_II	Inverse variance weighted	3.41142609285972	2	0.181642820223117
ukb-ppp-ADAM15-OID20109	finngen_R12_DM_RETINOPATHY	Diabetic retinopathy || id:finngen_R12_DM_RETINOPATHY	Disintegrin and metalloproteinase domain-containing protein 15 | Cardiometabolic	MR Egger	14.3707836218577	4	0.00620102466607358
ukb-ppp-ADAM15-OID20109	finngen_R12_DM_RETINOPATHY	Diabetic retinopathy || id:finngen_R12_DM_RETINOPATHY	Disintegrin and metalloproteinase domain-containing protein 15 | Cardiometabolic	Inverse variance weighted	15.2909529134706	5	0.00918886321742573
ukb-ppp-ADAM22-OID21001	finngen_R12_DM_RETINOPATHY	Diabetic retinopathy || id:finngen_R12_DM_RETINOPATHY	Disintegrin and metalloproteinase domain-containing protein 22 | Neurology	MR Egger	3.66311319985236	4	0.453513607585723
ukb-ppp-ADAM22-OID21001	finngen_R12_DM_RETINOPATHY	Diabetic retinopathy || id:finngen_R12_DM_RETINOPATHY	Disintegrin and metalloproteinase domain-containing protein 22 | Neurology	Inverse variance weighted	3.68290628376684	5	0.595909806676021
ukb-ppp-ADAM23-OID20651	finngen_R12_DM_RETINOPATHY	Diabetic retinopathy || id:finngen_R12_DM_RETINOPATHY	Disintegrin and metalloproteinase domain-containing protein 23 | Inflammation	MR Egger	4.019955503852	6	0.673975754766902
ukb-ppp-ADAM23-OID20651	finngen_R12_DM_RETINOPATHY	Diabetic retinopathy || id:finngen_R12_DM_RETINOPATHY	Disintegrin and metalloproteinase domain-containing protein 23 | Inflammation	Inverse variance weighted	4.36444781424234	7	0.736972515017506
ukb-ppp-ADAM8-OID21039	finngen_R12_DM_RETINOPATHY	Diabetic retinopathy || id:finngen_R12_DM_RETINOPATHY	Disintegrin and metalloproteinase domain-containing protein 8 | Neurology	MR Egger	11.1324884614537	4	0.0251146932400718
ukb-ppp-ADAM8-OID21039	finngen_R12_DM_RETINOPATHY	Diabetic retinopathy || id:finngen_R12_DM_RETINOPATHY	Disintegrin and metalloproteinase domain-containing protein 8 | Neurology	Inverse variance weighted	12.3332327027438	5	0.0304962844699393
ukb-ppp-ADAM9-OID31488	finngen_R12_DM_RETINOPATHY	Diabetic retinopathy || id:finngen_R12_DM_RETINOPATHY	Disintegrin and metalloproteinase domain-containing protein 9 | Oncology_II	MR Egger	3.51070970129667	4	0.476251780519502
ukb-ppp-ADAM9-OID31488	finngen_R12_DM_RETINOPATHY	Diabetic retinopathy || id:finngen_R12_DM_RETINOPATHY	Disintegrin and metalloproteinase domain-containing protein 9 | Oncology_II	Inverse variance weighted	5.24278878458389	5	0.386974198362147
ukb-ppp-ADAMTS13-OID20249	finngen_R12_DM_RETINOPATHY	Diabetic retinopathy || id:finngen_R12_DM_RETINOPATHY	A disintegrin and metalloproteinase with thrombospondin motifs 13 | Cardiometabolic	MR Egger	1.95351979339986	4	0.744307659946172
ukb-ppp-ADAMTS13-OID20249	finngen_R12_DM_RETINOPATHY	Diabetic retinopathy || id:finngen_R12_DM_RETINOPATHY	A disintegrin and metalloproteinase with thrombospondin motifs 13 | Cardiometabolic	Inverse variance weighted	2.64223254768551	5	0.754938531592079
ukb-ppp-ADAMTS15-OID21275	finngen_R12_DM_RETINOPATHY	Diabetic retinopathy || id:finngen_R12_DM_RETINOPATHY	A disintegrin and metalloproteinase with thrombospondin motifs 15 | Oncology	Inverse variance weighted	0.000136471757223098	1	0.99067923464014
ukb-ppp-ADAMTS16-OID20089	finngen_R12_DM_RETINOPATHY	Diabetic retinopathy || id:finngen_R12_DM_RETINOPATHY	A disintegrin and metalloproteinase with thrombospondin motifs 16 | Cardiometabolic	MR Egger	9.53414561445877	2	0.0085052402348142
ukb-ppp-ADAMTS16-OID20089	finngen_R12_DM_RETINOPATHY	Diabetic retinopathy || id:finngen_R12_DM_RETINOPATHY	A disintegrin and metalloproteinase with thrombospondin motifs 16 | Cardiometabolic	Inverse variance weighted	12.4570050392465	3	0.00597089687944652
ukb-ppp-ADAMTS8-OID21502	finngen_R12_DM_RETINOPATHY	Diabetic retinopathy || id:finngen_R12_DM_RETINOPATHY	A disintegrin and metalloproteinase with thrombospondin motifs 8 | Oncology	MR Egger	3.16521732037478	5	0.674531362552586
ukb-ppp-ADAMTS8-OID21502	finngen_R12_DM_RETINOPATHY	Diabetic retinopathy || id:finngen_R12_DM_RETINOPATHY	A disintegrin and metalloproteinase with thrombospondin motifs 8 | Oncology	Inverse variance weighted	3.87213243875411	6	0.693975420058112
ukb-ppp-ADAMTSL2-OID30370	finngen_R12_DM_RETINOPATHY	Diabetic retinopathy || id:finngen_R12_DM_RETINOPATHY	ADAMTS-like protein 2 | Cardiometabolic_II	MR Egger	0.42656498084107	1	0.513679291417351
ukb-ppp-ADAMTSL2-OID30370	finngen_R12_DM_RETINOPATHY	Diabetic retinopathy || id:finngen_R12_DM_RETINOPATHY	ADAMTS-like protein 2 | Cardiometabolic_II	Inverse variance weighted	2.02930410087975	2	0.362528549538915
ukb-ppp-ADAMTSL4-OID30275	finngen_R12_DM_RETINOPATHY	Diabetic retinopathy || id:finngen_R12_DM_RETINOPATHY	ADAMTS-like protein 4 | Cardiometabolic_II	MR Egger	0.268770660133049	2	0.874253123676463
ukb-ppp-ADAMTSL4-OID30275	finngen_R12_DM_RETINOPATHY	Diabetic retinopathy || id:finngen_R12_DM_RETINOPATHY	ADAMTS-like protein 4 | Cardiometabolic_II	Inverse variance weighted	0.390758411501109	3	0.94214490458225
ukb-ppp-ADAMTSL5-OID30355	finngen_R12_DM_RETINOPATHY	Diabetic retinopathy || id:finngen_R12_DM_RETINOPATHY	ADAMTS-like protein 5 | Cardiometabolic_II	MR Egger	0.55427732408054	1	0.456575229574911
ukb-ppp-ADAMTSL5-OID30355	finngen_R12_DM_RETINOPATHY	Diabetic retinopathy || id:finngen_R12_DM_RETINOPATHY	ADAMTS-like protein 5 | Cardiometabolic_II	Inverse variance weighted	0.692228805416255	2	0.707431550391721
ukb-ppp-ADD1-OID30655	finngen_R12_DM_RETINOPATHY	Diabetic retinopathy || id:finngen_R12_DM_RETINOPATHY	Alpha-adducin | Inflammation_II	Inverse variance weighted	0.178065783682033	1	0.673040771811948
ukb-ppp-ADGRB3-OID20974	finngen_R12_DM_RETINOPATHY	Diabetic retinopathy || id:finngen_R12_DM_RETINOPATHY	Adhesion G protein-coupled receptor B3 | Neurology	MR Egger	6.01625836363645	10	0.813895441413951
ukb-ppp-ADGRB3-OID20974	finngen_R12_DM_RETINOPATHY	Diabetic retinopathy || id:finngen_R12_DM_RETINOPATHY	Adhesion G protein-coupled receptor B3 | Neurology	Inverse variance weighted	6.63250000401709	11	0.828016041430357
ukb-ppp-ADGRD1-OID30588	finngen_R12_DM_RETINOPATHY	Diabetic retinopathy || id:finngen_R12_DM_RETINOPATHY	Adhesion G-protein coupled receptor D1 | Inflammation_II	MR Egger	2.47749712255173	3	0.479371587534711
ukb-ppp-ADGRD1-OID30588	finngen_R12_DM_RETINOPATHY	Diabetic retinopathy || id:finngen_R12_DM_RETINOPATHY	Adhesion G-protein coupled receptor D1 | Inflammation_II	Inverse variance weighted	4.87663147889286	4	0.300191702946058
ukb-ppp-ADGRE1-OID31483	finngen_R12_DM_RETINOPATHY	Diabetic retinopathy || id:finngen_R12_DM_RETINOPATHY	Adhesion G protein-coupled receptor E1 | Oncology_II	MR Egger	0.764961482531096	1	0.38178028550622
ukb-ppp-ADGRE1-OID31483	finngen_R12_DM_RETINOPATHY	Diabetic retinopathy || id:finngen_R12_DM_RETINOPATHY	Adhesion G protein-coupled receptor E1 | Oncology_II	Inverse variance weighted	0.827187166957607	2	0.661269647570644
ukb-ppp-ADGRE2-OID20755	finngen_R12_DM_RETINOPATHY	Diabetic retinopathy || id:finngen_R12_DM_RETINOPATHY	Adhesion G protein-coupled receptor E2 | Inflammation	MR Egger	0.0056707917178746	1	0.939972314396304
ukb-ppp-ADGRE2-OID20755	finngen_R12_DM_RETINOPATHY	Diabetic retinopathy || id:finngen_R12_DM_RETINOPATHY	Adhesion G protein-coupled receptor E2 | Inflammation	Inverse variance weighted	0.0479211419262982	2	0.976324204522037
ukb-ppp-ADGRE5-OID20260	finngen_R12_DM_RETINOPATHY	Diabetic retinopathy || id:finngen_R12_DM_RETINOPATHY	CD97 antigen | Cardiometabolic	MR Egger	0.0881525426018992	1	0.766539085594832
ukb-ppp-ADGRE5-OID20260	finngen_R12_DM_RETINOPATHY	Diabetic retinopathy || id:finngen_R12_DM_RETINOPATHY	CD97 antigen | Cardiometabolic	Inverse variance weighted	0.111947208495044	2	0.945564094436784
ukb-ppp-ADGRG1-OID21294	finngen_R12_DM_RETINOPATHY	Diabetic retinopathy || id:finngen_R12_DM_RETINOPATHY	Adhesion G-protein coupled receptor G1 | Oncology	Inverse variance weighted	0.139457686784622	1	0.708820741240612
ukb-ppp-ADH1B-OID30612	finngen_R12_DM_RETINOPATHY	Diabetic retinopathy || id:finngen_R12_DM_RETINOPATHY	All-trans-retinol dehydrogenase | Inflammation_II	Inverse variance weighted	0.709181816197378	1	0.3997155629535
ukb-ppp-ADIPOQ-OID30748	finngen_R12_DM_RETINOPATHY	Diabetic retinopathy || id:finngen_R12_DM_RETINOPATHY	Adiponectin | Inflammation_II	MR Egger	3.94000891198044	2	0.139456234798048
ukb-ppp-ADIPOQ-OID30748	finngen_R12_DM_RETINOPATHY	Diabetic retinopathy || id:finngen_R12_DM_RETINOPATHY	Adiponectin | Inflammation_II	Inverse variance weighted	4.34753222425227	3	0.226299955333139
ukb-ppp-AFAP1-OID30569	finngen_R12_DM_RETINOPATHY	Diabetic retinopathy || id:finngen_R12_DM_RETINOPATHY	Actin filament-associated protein 1 | Inflammation_II	MR Egger	2.82921221921489	5	0.726296004763265
ukb-ppp-AFAP1-OID30569	finngen_R12_DM_RETINOPATHY	Diabetic retinopathy || id:finngen_R12_DM_RETINOPATHY	Actin filament-associated protein 1 | Inflammation_II	Inverse variance weighted	3.03499424282473	6	0.804442043736758
ukb-ppp-AFM-OID30741	finngen_R12_DM_RETINOPATHY	Diabetic retinopathy || id:finngen_R12_DM_RETINOPATHY	Afamin | Inflammation_II	Inverse variance weighted	0.00185860923896754	1	0.965612579974984
ukb-ppp-AFP-OID20978	finngen_R12_DM_RETINOPATHY	Diabetic retinopathy || id:finngen_R12_DM_RETINOPATHY	Alpha-fetoprotein | Neurology	Inverse variance weighted	0.218326568484009	1	0.640317958019036
ukb-ppp-AGER-OID20756	finngen_R12_DM_RETINOPATHY	Diabetic retinopathy || id:finngen_R12_DM_RETINOPATHY	Advanced glycosylation end product-specific receptor | Inflammation	Inverse variance weighted	43.2778158511273	1	4.74937779865235e-11
ukb-ppp-AGRN-OID20786	finngen_R12_DM_RETINOPATHY	Diabetic retinopathy || id:finngen_R12_DM_RETINOPATHY	Agrin | Inflammation	Inverse variance weighted	1.24071592749315	1	0.265333121742843
ukb-ppp-AGRP-OID20658	finngen_R12_DM_RETINOPATHY	Diabetic retinopathy || id:finngen_R12_DM_RETINOPATHY	Agouti-related protein | Inflammation	MR Egger	2.27874225859918	1	0.131158198530802
ukb-ppp-AGRP-OID20658	finngen_R12_DM_RETINOPATHY	Diabetic retinopathy || id:finngen_R12_DM_RETINOPATHY	Agouti-related protein | Inflammation	Inverse variance weighted	3.65675151694458	2	0.160674329866542
ukb-ppp-AGT-OID30709	finngen_R12_DM_RETINOPATHY	Diabetic retinopathy || id:finngen_R12_DM_RETINOPATHY	Angiotensinogen | Inflammation_II	MR Egger	1.30397432478401	2	0.52100941707506
ukb-ppp-AGT-OID30709	finngen_R12_DM_RETINOPATHY	Diabetic retinopathy || id:finngen_R12_DM_RETINOPATHY	Angiotensinogen | Inflammation_II	Inverse variance weighted	3.42534241557975	3	0.330574824301687
ukb-ppp-AHCY-OID20199	finngen_R12_DM_RETINOPATHY	Diabetic retinopathy || id:finngen_R12_DM_RETINOPATHY	Adenosylhomocysteinase | Cardiometabolic	MR Egger	0.00781215812879061	1	0.929569559320213
ukb-ppp-AHCY-OID20199	finngen_R12_DM_RETINOPATHY	Diabetic retinopathy || id:finngen_R12_DM_RETINOPATHY	Adenosylhomocysteinase | Cardiometabolic	Inverse variance weighted	0.396236819654894	2	0.820272719036008
ukb-ppp-AHNAK2-OID30244	finngen_R12_DM_RETINOPATHY	Diabetic retinopathy || id:finngen_R12_DM_RETINOPATHY	Protein AHNAK2 | Cardiometabolic_II	Inverse variance weighted	0.207977091562122	1	0.648357580138669
ukb-ppp-AHSG-OID30706	finngen_R12_DM_RETINOPATHY	Diabetic retinopathy || id:finngen_R12_DM_RETINOPATHY	Alpha-2-HS-glycoprotein | Inflammation_II	MR Egger	5.13586795336848	2	0.076693833101955
ukb-ppp-AHSG-OID30706	finngen_R12_DM_RETINOPATHY	Diabetic retinopathy || id:finngen_R12_DM_RETINOPATHY	Alpha-2-HS-glycoprotein | Inflammation_II	Inverse variance weighted	5.86600732603641	3	0.118314388397272
ukb-ppp-AIF1L-OID30204	finngen_R12_DM_RETINOPATHY	Diabetic retinopathy || id:finngen_R12_DM_RETINOPATHY	Allograft inflammatory factor 1-like | Cardiometabolic_II	Inverse variance weighted	0.771303618354158	1	0.379814069456619
ukb-ppp-AKR7L-OID30488	finngen_R12_DM_RETINOPATHY	Diabetic retinopathy || id:finngen_R12_DM_RETINOPATHY	Aflatoxin B1 aldehyde reductase member 4 | Inflammation_II	Inverse variance weighted	0.0816468819857287	1	0.775077889880965
ukb-ppp-ALCAM-OID20273	finngen_R12_DM_RETINOPATHY	Diabetic retinopathy || id:finngen_R12_DM_RETINOPATHY	CD166 antigen | Cardiometabolic	MR Egger	2.77306128922037	2	0.249940936105612
ukb-ppp-ALCAM-OID20273	finngen_R12_DM_RETINOPATHY	Diabetic retinopathy || id:finngen_R12_DM_RETINOPATHY	CD166 antigen | Cardiometabolic	Inverse variance weighted	2.77681569308801	3	0.427330700796535
ukb-ppp-ALDH3A1-OID20512	finngen_R12_DM_RETINOPATHY	Diabetic retinopathy || id:finngen_R12_DM_RETINOPATHY	Aldehyde dehydrogenase, dimeric NADP-preferring | Inflammation	MR Egger	0.344814388235608	1	0.557063360872868
ukb-ppp-ALDH3A1-OID20512	finngen_R12_DM_RETINOPATHY	Diabetic retinopathy || id:finngen_R12_DM_RETINOPATHY	Aldehyde dehydrogenase, dimeric NADP-preferring | Inflammation	Inverse variance weighted	0.346160424045436	2	0.841070148201006
ukb-ppp-ALDH5A1-OID31047	finngen_R12_DM_RETINOPATHY	Diabetic retinopathy || id:finngen_R12_DM_RETINOPATHY	Succinate-semialdehyde dehydrogenase, mitochondrial | Neurology_II	Inverse variance weighted	4.27558965936405	1	0.0386635467412949
ukb-ppp-ALPP-OID21383	finngen_R12_DM_RETINOPATHY	Diabetic retinopathy || id:finngen_R12_DM_RETINOPATHY	Alkaline phosphatase, placental type | Oncology	MR Egger	1.4909177108191	4	0.828249054031329
ukb-ppp-ALPP-OID21383	finngen_R12_DM_RETINOPATHY	Diabetic retinopathy || id:finngen_R12_DM_RETINOPATHY	Alkaline phosphatase, placental type | Oncology	Inverse variance weighted	2.57318380334148	5	0.765435355233201
ukb-ppp-AMBP-OID21413	finngen_R12_DM_RETINOPATHY	Diabetic retinopathy || id:finngen_R12_DM_RETINOPATHY	Protein AMBP [Cleaved into: Alpha-1-microglobulin | Oncology	MR Egger	3.14902483139156	2	0.207108510925522
ukb-ppp-AMBP-OID21413	finngen_R12_DM_RETINOPATHY	Diabetic retinopathy || id:finngen_R12_DM_RETINOPATHY	Protein AMBP [Cleaved into: Alpha-1-microglobulin | Oncology	Inverse variance weighted	5.39950090626088	3	0.144774677820235
ukb-ppp-AMIGO2-OID21370	finngen_R12_DM_RETINOPATHY	Diabetic retinopathy || id:finngen_R12_DM_RETINOPATHY	Amphoterin-induced protein 2 | Oncology	Inverse variance weighted	0.855670117228324	1	0.354953222065528
ukb-ppp-AMN-OID20492	finngen_R12_DM_RETINOPATHY	Diabetic retinopathy || id:finngen_R12_DM_RETINOPATHY	Protein amnionless [Cleaved into: Soluble protein amnionless] | Inflammation	MR Egger	13.6017706364073	8	0.0927540241948429
ukb-ppp-AMN-OID20492	finngen_R12_DM_RETINOPATHY	Diabetic retinopathy || id:finngen_R12_DM_RETINOPATHY	Protein amnionless [Cleaved into: Soluble protein amnionless] | Inflammation	Inverse variance weighted	13.6931890637745	9	0.133665284587253
ukb-ppp-AMPD3-OID31139	finngen_R12_DM_RETINOPATHY	Diabetic retinopathy || id:finngen_R12_DM_RETINOPATHY	AMP deaminase 3 | Neurology_II	MR Egger	0.149515469482091	2	0.927968273572482
ukb-ppp-AMPD3-OID31139	finngen_R12_DM_RETINOPATHY	Diabetic retinopathy || id:finngen_R12_DM_RETINOPATHY	AMP deaminase 3 | Neurology_II	Inverse variance weighted	1.95729759811858	3	0.581316882947521
ukb-ppp-AMY1A_AMY1B_AMY1C-OID30707	finngen_R12_DM_RETINOPATHY	Diabetic retinopathy || id:finngen_R12_DM_RETINOPATHY	Alpha-amylase 1A_Alpha-amylase 1B_Alpha-amylase 1C | Inflammation_II	MR Egger	6.84877604654691	8	0.553033192503154
ukb-ppp-AMY1A_AMY1B_AMY1C-OID30707	finngen_R12_DM_RETINOPATHY	Diabetic retinopathy || id:finngen_R12_DM_RETINOPATHY	Alpha-amylase 1A_Alpha-amylase 1B_Alpha-amylase 1C | Inflammation_II	Inverse variance weighted	6.9510856759061	9	0.642212210008903
ukb-ppp-AMY2A-OID20333	finngen_R12_DM_RETINOPATHY	Diabetic retinopathy || id:finngen_R12_DM_RETINOPATHY	Pancreatic alpha-amylase | Cardiometabolic	MR Egger	3.38696220262539	3	0.335721361051958
ukb-ppp-AMY2A-OID20333	finngen_R12_DM_RETINOPATHY	Diabetic retinopathy || id:finngen_R12_DM_RETINOPATHY	Pancreatic alpha-amylase | Cardiometabolic	Inverse variance weighted	4.33585530428109	4	0.362456788646698
ukb-ppp-AMY2B-OID20340	finngen_R12_DM_RETINOPATHY	Diabetic retinopathy || id:finngen_R12_DM_RETINOPATHY	Alpha-amylase 2B | Cardiometabolic	MR Egger	3.21912688599342	3	0.359058209184442
ukb-ppp-AMY2B-OID20340	finngen_R12_DM_RETINOPATHY	Diabetic retinopathy || id:finngen_R12_DM_RETINOPATHY	Alpha-amylase 2B | Cardiometabolic	Inverse variance weighted	4.28599353232738	4	0.368682279410498
ukb-ppp-ANG-OID20403	finngen_R12_DM_RETINOPATHY	Diabetic retinopathy || id:finngen_R12_DM_RETINOPATHY	Angiogenin | Cardiometabolic	MR Egger	4.29122023775734	2	0.116996633409205
ukb-ppp-ANG-OID20403	finngen_R12_DM_RETINOPATHY	Diabetic retinopathy || id:finngen_R12_DM_RETINOPATHY	Angiogenin | Cardiometabolic	Inverse variance weighted	9.12790235988451	3	0.0276378129532548
ukb-ppp-ANGPT1-OID20740	finngen_R12_DM_RETINOPATHY	Diabetic retinopathy || id:finngen_R12_DM_RETINOPATHY	Angiopoietin-1 | Inflammation	Inverse variance weighted	0.000924855706249295	1	0.975738920969432
ukb-ppp-ANGPT2-OID21463	finngen_R12_DM_RETINOPATHY	Diabetic retinopathy || id:finngen_R12_DM_RETINOPATHY	Angiopoietin-2 | Oncology	MR Egger	0.00354470315770043	1	0.952524069652806
ukb-ppp-ANGPT2-OID21463	finngen_R12_DM_RETINOPATHY	Diabetic retinopathy || id:finngen_R12_DM_RETINOPATHY	Angiopoietin-2 | Oncology	Inverse variance weighted	0.0133403861844323	2	0.993352003266974
ukb-ppp-ANGPTL1-OID20211	finngen_R12_DM_RETINOPATHY	Diabetic retinopathy || id:finngen_R12_DM_RETINOPATHY	Angiopoietin-related protein 1 | Cardiometabolic	MR Egger	0.082396189171181	1	0.774076054276285
ukb-ppp-ANGPTL1-OID20211	finngen_R12_DM_RETINOPATHY	Diabetic retinopathy || id:finngen_R12_DM_RETINOPATHY	Angiopoietin-related protein 1 | Cardiometabolic	Inverse variance weighted	0.948065723894793	2	0.622486796103221
ukb-ppp-ANGPTL3-OID20407	finngen_R12_DM_RETINOPATHY	Diabetic retinopathy || id:finngen_R12_DM_RETINOPATHY	Angiopoietin-related protein 3 | Cardiometabolic	MR Egger	0.356876722760185	2	0.836575620654921
ukb-ppp-ANGPTL3-OID20407	finngen_R12_DM_RETINOPATHY	Diabetic retinopathy || id:finngen_R12_DM_RETINOPATHY	Angiopoietin-related protein 3 | Cardiometabolic	Inverse variance weighted	0.358875685111852	3	0.948600436127766
ukb-ppp-ANGPTL4-OID20703	finngen_R12_DM_RETINOPATHY	Diabetic retinopathy || id:finngen_R12_DM_RETINOPATHY	Angiopoietin-related protein 4 | Inflammation	Inverse variance weighted	0.406760768894558	1	0.523618206818219
ukb-ppp-ANGPTL7-OID21412	finngen_R12_DM_RETINOPATHY	Diabetic retinopathy || id:finngen_R12_DM_RETINOPATHY	Angiopoietin-related protein 7 | Oncology	MR Egger	1.64716837798773	1	0.199344768554778
ukb-ppp-ANGPTL7-OID21412	finngen_R12_DM_RETINOPATHY	Diabetic retinopathy || id:finngen_R12_DM_RETINOPATHY	Angiopoietin-related protein 7 | Oncology	Inverse variance weighted	1.67128011599159	2	0.433596865456619
ukb-ppp-ANPEP-OID20350	finngen_R12_DM_RETINOPATHY	Diabetic retinopathy || id:finngen_R12_DM_RETINOPATHY	Aminopeptidase N | Cardiometabolic	MR Egger	1.44976336844151	1	0.228565925834737
ukb-ppp-ANPEP-OID20350	finngen_R12_DM_RETINOPATHY	Diabetic retinopathy || id:finngen_R12_DM_RETINOPATHY	Aminopeptidase N | Cardiometabolic	Inverse variance weighted	1.50303465894768	2	0.471650360535262
ukb-ppp-ANXA2-OID30263	finngen_R12_DM_RETINOPATHY	Diabetic retinopathy || id:finngen_R12_DM_RETINOPATHY	Annexin A2 | Cardiometabolic_II	MR Egger	2.75309245375592	4	0.599956600830127
ukb-ppp-ANXA2-OID30263	finngen_R12_DM_RETINOPATHY	Diabetic retinopathy || id:finngen_R12_DM_RETINOPATHY	Annexin A2 | Cardiometabolic_II	Inverse variance weighted	2.7592642941315	5	0.737040370449515
ukb-ppp-AOC1-OID20452	finngen_R12_DM_RETINOPATHY	Diabetic retinopathy || id:finngen_R12_DM_RETINOPATHY	Amiloride-sensitive amine oxidase [copper-containing] | Inflammation	Inverse variance weighted	0.0469660434173542	1	0.828429284762906
ukb-ppp-AOC3-OID20389	finngen_R12_DM_RETINOPATHY	Diabetic retinopathy || id:finngen_R12_DM_RETINOPATHY	Membrane primary amine oxidase | Cardiometabolic	MR Egger	12.8635766157793	3	0.00494111202710954
ukb-ppp-AOC3-OID20389	finngen_R12_DM_RETINOPATHY	Diabetic retinopathy || id:finngen_R12_DM_RETINOPATHY	Membrane primary amine oxidase | Cardiometabolic	Inverse variance weighted	13.1442468378415	4	0.0105920677197766
ukb-ppp-AP1G2-OID31348	finngen_R12_DM_RETINOPATHY	Diabetic retinopathy || id:finngen_R12_DM_RETINOPATHY	AP-1 complex subunit gamma-like 2 | Oncology_II	Inverse variance weighted	1.86142074754434	1	0.172460915154299
ukb-ppp-APBB1IP-OID21359	finngen_R12_DM_RETINOPATHY	Diabetic retinopathy || id:finngen_R12_DM_RETINOPATHY	Amyloid beta A4 precursor protein-binding family B member 1-interacting protein | Oncology	Inverse variance weighted	1.6730476938483	1	0.195850817798763
ukb-ppp-APCS-OID30778	finngen_R12_DM_RETINOPATHY	Diabetic retinopathy || id:finngen_R12_DM_RETINOPATHY	Serum amyloid P-component | Inflammation_II	Inverse variance weighted	1.52403116020782	1	0.217010476329538
ukb-ppp-APEX1-OID21434	finngen_R12_DM_RETINOPATHY	Diabetic retinopathy || id:finngen_R12_DM_RETINOPATHY	APEX nuclease | Oncology	Inverse variance weighted	0.447135065007785	1	0.503698615529751
ukb-ppp-APOBR-OID30246	finngen_R12_DM_RETINOPATHY	Diabetic retinopathy || id:finngen_R12_DM_RETINOPATHY	Apolipoprotein B receptor | Cardiometabolic_II	MR Egger	0.122589739842122	1	0.726242505964976
ukb-ppp-APOBR-OID30246	finngen_R12_DM_RETINOPATHY	Diabetic retinopathy || id:finngen_R12_DM_RETINOPATHY	Apolipoprotein B receptor | Cardiometabolic_II	Inverse variance weighted	1.58717248015706	2	0.452220113878134
ukb-ppp-APOC1-OID30749	finngen_R12_DM_RETINOPATHY	Diabetic retinopathy || id:finngen_R12_DM_RETINOPATHY	Apolipoprotein C-I | Inflammation_II	Inverse variance weighted	1.22939364687244	1	0.267524991724672
ukb-ppp-APOD-OID30746	finngen_R12_DM_RETINOPATHY	Diabetic retinopathy || id:finngen_R12_DM_RETINOPATHY	Apolipoprotein D | Inflammation_II	Inverse variance weighted	0.0889697730921184	1	0.765490983955672
ukb-ppp-APOE-OID30727	finngen_R12_DM_RETINOPATHY	Diabetic retinopathy || id:finngen_R12_DM_RETINOPATHY	Apolipoprotein E | Inflammation_II	MR Egger	2.96087089121256	5	0.706018516517762
ukb-ppp-APOE-OID30727	finngen_R12_DM_RETINOPATHY	Diabetic retinopathy || id:finngen_R12_DM_RETINOPATHY	Apolipoprotein E | Inflammation_II	Inverse variance weighted	3.13735327994324	6	0.791420658593286
ukb-ppp-APOH-OID21072	finngen_R12_DM_RETINOPATHY	Diabetic retinopathy || id:finngen_R12_DM_RETINOPATHY	Beta-2-glycoprotein 1 | Neurology	MR Egger	3.05365277322653	5	0.691714289167973
ukb-ppp-APOH-OID21072	finngen_R12_DM_RETINOPATHY	Diabetic retinopathy || id:finngen_R12_DM_RETINOPATHY	Beta-2-glycoprotein 1 | Neurology	Inverse variance weighted	4.84088592081275	6	0.564376878235551
ukb-ppp-APOM-OID20374	finngen_R12_DM_RETINOPATHY	Diabetic retinopathy || id:finngen_R12_DM_RETINOPATHY	Apolipoprotein M | Cardiometabolic	Inverse variance weighted	19.7833305496478	1	8.67358345834666e-06
ukb-ppp-APRT-OID20927	finngen_R12_DM_RETINOPATHY	Diabetic retinopathy || id:finngen_R12_DM_RETINOPATHY	Adenine phosphoribosyltransferase | Neurology	Inverse variance weighted	0.103032213806049	1	0.748220762389655
ukb-ppp-ARG1-OID21445	finngen_R12_DM_RETINOPATHY	Diabetic retinopathy || id:finngen_R12_DM_RETINOPATHY	Arginase-1 | Oncology	MR Egger	0.161729900881896	1	0.687568807648732
ukb-ppp-ARG1-OID21445	finngen_R12_DM_RETINOPATHY	Diabetic retinopathy || id:finngen_R12_DM_RETINOPATHY	Arginase-1 | Oncology	Inverse variance weighted	4.02926390587732	2	0.133369480579433
ukb-ppp-ARHGAP25-OID21255	finngen_R12_DM_RETINOPATHY	Diabetic retinopathy || id:finngen_R12_DM_RETINOPATHY	Rho GTPase-activating protein 25 | Oncology	Inverse variance weighted	0.800675953577505	1	0.370891347340653
ukb-ppp-ARHGEF10-OID30994	finngen_R12_DM_RETINOPATHY	Diabetic retinopathy || id:finngen_R12_DM_RETINOPATHY	Rho guanine nucleotide exchange factor 10 | Neurology_II	Inverse variance weighted	0.0100483494312934	1	0.920152634889481
ukb-ppp-ARHGEF5-OID30871	finngen_R12_DM_RETINOPATHY	Diabetic retinopathy || id:finngen_R12_DM_RETINOPATHY	Rho guanine nucleotide exchange factor 5 | Neurology_II	MR Egger	0.611987708430592	1	0.434040382913769
ukb-ppp-ARHGEF5-OID30871	finngen_R12_DM_RETINOPATHY	Diabetic retinopathy || id:finngen_R12_DM_RETINOPATHY	Rho guanine nucleotide exchange factor 5 | Neurology_II	Inverse variance weighted	2.10253916432382	2	0.349493756289425
ukb-ppp-ARL2BP-OID30121	finngen_R12_DM_RETINOPATHY	Diabetic retinopathy || id:finngen_R12_DM_RETINOPATHY	ADP-ribosylation factor-like protein 2-binding protein | Cardiometabolic_II	Inverse variance weighted	0.198968228355821	1	0.655554954403205
ukb-ppp-ARSA-OID21138	finngen_R12_DM_RETINOPATHY	Diabetic retinopathy || id:finngen_R12_DM_RETINOPATHY	Arylsulfatase A | Neurology	Inverse variance weighted	0.0227471372653017	1	0.88011649328633
ukb-ppp-ARSB-OID21331	finngen_R12_DM_RETINOPATHY	Diabetic retinopathy || id:finngen_R12_DM_RETINOPATHY	Arylsulfatase B | Oncology	MR Egger	2.22164577671071	2	0.32928788239276
ukb-ppp-ARSB-OID21331	finngen_R12_DM_RETINOPATHY	Diabetic retinopathy || id:finngen_R12_DM_RETINOPATHY	Arylsulfatase B | Oncology	Inverse variance weighted	2.231681123465	3	0.52573516529709
ukb-ppp-ART3-OID20346	finngen_R12_DM_RETINOPATHY	Diabetic retinopathy || id:finngen_R12_DM_RETINOPATHY	Ecto-ADP-ribosyltransferase 3 | Cardiometabolic	MR Egger	1.28971769547336	3	0.731576147730935
ukb-ppp-ART3-OID20346	finngen_R12_DM_RETINOPATHY	Diabetic retinopathy || id:finngen_R12_DM_RETINOPATHY	Ecto-ADP-ribosyltransferase 3 | Cardiometabolic	Inverse variance weighted	1.71410441373459	4	0.788153972735529
ukb-ppp-ART5-OID30828	finngen_R12_DM_RETINOPATHY	Diabetic retinopathy || id:finngen_R12_DM_RETINOPATHY	Ecto-ADP-ribosyltransferase 5 | Neurology_II	Inverse variance weighted	0.0796213847860553	1	0.777811155352275
ukb-ppp-ASAH1-OID30415	finngen_R12_DM_RETINOPATHY	Diabetic retinopathy || id:finngen_R12_DM_RETINOPATHY	Acid ceramidase | Cardiometabolic_II	MR Egger	5.75412001314108	7	0.568734919410636
ukb-ppp-ASAH1-OID30415	finngen_R12_DM_RETINOPATHY	Diabetic retinopathy || id:finngen_R12_DM_RETINOPATHY	Acid ceramidase | Cardiometabolic_II	Inverse variance weighted	6.36028258180283	8	0.60694324964364
ukb-ppp-ASAH2-OID20996	finngen_R12_DM_RETINOPATHY	Diabetic retinopathy || id:finngen_R12_DM_RETINOPATHY	Neutral ceramidase | Neurology	Inverse variance weighted	0.476637444767641	1	0.489949376783776
ukb-ppp-ASGR2-OID30679	finngen_R12_DM_RETINOPATHY	Diabetic retinopathy || id:finngen_R12_DM_RETINOPATHY	Asialoglycoprotein receptor 2 | Inflammation_II	Inverse variance weighted	0.11730792827964	1	0.731972800509555
ukb-ppp-ASPN-OID30315	finngen_R12_DM_RETINOPATHY	Diabetic retinopathy || id:finngen_R12_DM_RETINOPATHY	Asporin | Cardiometabolic_II	Inverse variance weighted	0.130820008150075	1	0.717583336971795
ukb-ppp-ASRGL1-OID30283	finngen_R12_DM_RETINOPATHY	Diabetic retinopathy || id:finngen_R12_DM_RETINOPATHY	Isoaspartyl peptidase/L-asparaginase | Cardiometabolic_II	MR Egger	0.0424208683420587	2	0.979012925118025
ukb-ppp-ASRGL1-OID30283	finngen_R12_DM_RETINOPATHY	Diabetic retinopathy || id:finngen_R12_DM_RETINOPATHY	Isoaspartyl peptidase/L-asparaginase | Cardiometabolic_II	Inverse variance weighted	0.334622042319765	3	0.953390752291975
ukb-ppp-ATRAID-OID31451	finngen_R12_DM_RETINOPATHY	Diabetic retinopathy || id:finngen_R12_DM_RETINOPATHY	All-trans retinoic acid-induced differentiation factor | Oncology_II	MR Egger	1.38312908206362	2	0.500791946281511
ukb-ppp-ATRAID-OID31451	finngen_R12_DM_RETINOPATHY	Diabetic retinopathy || id:finngen_R12_DM_RETINOPATHY	All-trans retinoic acid-induced differentiation factor | Oncology_II	Inverse variance weighted	2.60043452412531	3	0.457413374279145
ukb-ppp-ATRN-OID30735	finngen_R12_DM_RETINOPATHY	Diabetic retinopathy || id:finngen_R12_DM_RETINOPATHY	Attractin, Isoform 2 | Inflammation_II	Inverse variance weighted	0.654222042178726	1	0.418607221525002
ukb-ppp-ATXN3-OID31149	finngen_R12_DM_RETINOPATHY	Diabetic retinopathy || id:finngen_R12_DM_RETINOPATHY	Ataxin-3 | Neurology_II	Inverse variance weighted	1.13822580063635	1	0.286027537123876
ukb-ppp-AXL-OID20363	finngen_R12_DM_RETINOPATHY	Diabetic retinopathy || id:finngen_R12_DM_RETINOPATHY	Tyrosine-protein kinase receptor UFO | Cardiometabolic	MR Egger	0.0438433124472462	1	0.834145400946522
ukb-ppp-AXL-OID20363	finngen_R12_DM_RETINOPATHY	Diabetic retinopathy || id:finngen_R12_DM_RETINOPATHY	Tyrosine-protein kinase receptor UFO | Cardiometabolic	Inverse variance weighted	0.384387055096584	2	0.82514716433091
ukb-ppp-B3GNT7-OID30281	finngen_R12_DM_RETINOPATHY	Diabetic retinopathy || id:finngen_R12_DM_RETINOPATHY	UDP-GlcNAc:betaGal beta-1,3-N-acetylglucosaminyltransferase 7 | Cardiometabolic_II	MR Egger	7.83700696276345	4	0.0977346459047387
ukb-ppp-B3GNT7-OID30281	finngen_R12_DM_RETINOPATHY	Diabetic retinopathy || id:finngen_R12_DM_RETINOPATHY	UDP-GlcNAc:betaGal beta-1,3-N-acetylglucosaminyltransferase 7 | Cardiometabolic_II	Inverse variance weighted	7.84005557991262	5	0.165273565797797
ukb-ppp-B4GAT1-OID21127	finngen_R12_DM_RETINOPATHY	Diabetic retinopathy || id:finngen_R12_DM_RETINOPATHY	Beta-1,4-glucuronyltransferase 1 | Neurology	Inverse variance weighted	0.149586425997178	1	0.698930898076919
ukb-ppp-BANK1-OID20594	finngen_R12_DM_RETINOPATHY	Diabetic retinopathy || id:finngen_R12_DM_RETINOPATHY	B-cell scaffold protein with ankyrin repeats | Inflammation	MR Egger	2.68311037352508	2	0.26143876614937
ukb-ppp-BANK1-OID20594	finngen_R12_DM_RETINOPATHY	Diabetic retinopathy || id:finngen_R12_DM_RETINOPATHY	B-cell scaffold protein with ankyrin repeats | Inflammation	Inverse variance weighted	2.68318515647062	3	0.443092368120409
ukb-ppp-BCAM-OID21076	finngen_R12_DM_RETINOPATHY	Diabetic retinopathy || id:finngen_R12_DM_RETINOPATHY	Basal cell adhesion molecule | Neurology	MR Egger	2.13032966412365	2	0.344671037246954
ukb-ppp-BCAM-OID21076	finngen_R12_DM_RETINOPATHY	Diabetic retinopathy || id:finngen_R12_DM_RETINOPATHY	Basal cell adhesion molecule | Neurology	Inverse variance weighted	2.16712569012841	3	0.538452577342444
ukb-ppp-BCAN-OID20998	finngen_R12_DM_RETINOPATHY	Diabetic retinopathy || id:finngen_R12_DM_RETINOPATHY	Brevican core protein | Neurology	Inverse variance weighted	0.795570888046383	1	0.372420909142393
ukb-ppp-BCAT1-OID30312	finngen_R12_DM_RETINOPATHY	Diabetic retinopathy || id:finngen_R12_DM_RETINOPATHY	Branched-chain-amino-acid aminotransferase, cytosolic | Cardiometabolic_II	MR Egger	0.448936956431809	1	0.502840209539775
ukb-ppp-BCAT1-OID30312	finngen_R12_DM_RETINOPATHY	Diabetic retinopathy || id:finngen_R12_DM_RETINOPATHY	Branched-chain-amino-acid aminotransferase, cytosolic | Cardiometabolic_II	Inverse variance weighted	0.487426254429904	2	0.783712427784584
ukb-ppp-BCHE-OID30717	finngen_R12_DM_RETINOPATHY	Diabetic retinopathy || id:finngen_R12_DM_RETINOPATHY	Cholinesterase | Inflammation_II	MR Egger	8.37837954780479	5	0.136578505933158
ukb-ppp-BCHE-OID30717	finngen_R12_DM_RETINOPATHY	Diabetic retinopathy || id:finngen_R12_DM_RETINOPATHY	Cholinesterase | Inflammation_II	Inverse variance weighted	11.8657360941741	6	0.0650319741084158
ukb-ppp-BCL2L15-OID30498	finngen_R12_DM_RETINOPATHY	Diabetic retinopathy || id:finngen_R12_DM_RETINOPATHY	Bcl-2-like protein 15 | Inflammation_II	Inverse variance weighted	0.00639210972055432	1	0.936276489511995
ukb-ppp-BGLAP-OID30389	finngen_R12_DM_RETINOPATHY	Diabetic retinopathy || id:finngen_R12_DM_RETINOPATHY	Osteocalcin | Cardiometabolic_II	Inverse variance weighted	0.962353365872794	1	0.326594660343677
ukb-ppp-BLMH-OID20336	finngen_R12_DM_RETINOPATHY	Diabetic retinopathy || id:finngen_R12_DM_RETINOPATHY	Bleomycin hydrolase | Cardiometabolic	MR Egger	0.293938016449391	1	0.587707938292478
ukb-ppp-BLMH-OID20336	finngen_R12_DM_RETINOPATHY	Diabetic retinopathy || id:finngen_R12_DM_RETINOPATHY	Bleomycin hydrolase | Cardiometabolic	Inverse variance weighted	8.55300547957254	2	0.0138911582302347
ukb-ppp-BLVRB-OID21141	finngen_R12_DM_RETINOPATHY	Diabetic retinopathy || id:finngen_R12_DM_RETINOPATHY	Flavin reductase | Neurology	MR Egger	5.91664894419414	1	0.0149984585387976
ukb-ppp-BLVRB-OID21141	finngen_R12_DM_RETINOPATHY	Diabetic retinopathy || id:finngen_R12_DM_RETINOPATHY	Flavin reductase | Neurology	Inverse variance weighted	6.08188375262259	2	0.0477898561561768
ukb-ppp-BMP10-OID30575	finngen_R12_DM_RETINOPATHY	Diabetic retinopathy || id:finngen_R12_DM_RETINOPATHY	Bone morphogenetic protein 10 | Inflammation_II	MR Egger	5.69496075963303	1	0.0170136929475163
ukb-ppp-BMP10-OID30575	finngen_R12_DM_RETINOPATHY	Diabetic retinopathy || id:finngen_R12_DM_RETINOPATHY	Bone morphogenetic protein 10 | Inflammation_II	Inverse variance weighted	8.14125111047011	2	0.0170667089983626
ukb-ppp-BMP6-OID20111	finngen_R12_DM_RETINOPATHY	Diabetic retinopathy || id:finngen_R12_DM_RETINOPATHY	Bone morphogenetic protein 6 | Cardiometabolic	Inverse variance weighted	1.48927190875045	1	0.222329461673906
ukb-ppp-BMPER-OID30615	finngen_R12_DM_RETINOPATHY	Diabetic retinopathy || id:finngen_R12_DM_RETINOPATHY	BMP-binding endothelial regulator protein | Inflammation_II	MR Egger	4.44603659210846	2	0.108281788603498
ukb-ppp-BMPER-OID30615	finngen_R12_DM_RETINOPATHY	Diabetic retinopathy || id:finngen_R12_DM_RETINOPATHY	BMP-binding endothelial regulator protein | Inflammation_II	Inverse variance weighted	4.48143443614553	3	0.21395228344882
ukb-ppp-BOC-OID20116	finngen_R12_DM_RETINOPATHY	Diabetic retinopathy || id:finngen_R12_DM_RETINOPATHY	Brother of CDO | Cardiometabolic	MR Egger	1.01418958009527	1	0.313901233175688
ukb-ppp-BOC-OID20116	finngen_R12_DM_RETINOPATHY	Diabetic retinopathy || id:finngen_R12_DM_RETINOPATHY	Brother of CDO | Cardiometabolic	Inverse variance weighted	2.00321241279017	2	0.36728902515234
ukb-ppp-BOLA2_BOLA2B-OID30267	finngen_R12_DM_RETINOPATHY	Diabetic retinopathy || id:finngen_R12_DM_RETINOPATHY	BolA-like protein 2 | Cardiometabolic_II	MR Egger	0.317805964960897	1	0.572929172536955
ukb-ppp-BOLA2_BOLA2B-OID30267	finngen_R12_DM_RETINOPATHY	Diabetic retinopathy || id:finngen_R12_DM_RETINOPATHY	BolA-like protein 2 | Cardiometabolic_II	Inverse variance weighted	0.586701969645843	2	0.745760344194261
ukb-ppp-BPIFA2-OID30279	finngen_R12_DM_RETINOPATHY	Diabetic retinopathy || id:finngen_R12_DM_RETINOPATHY	BPI fold-containing family A member 2 | Cardiometabolic_II	MR Egger	0.368992607871588	1	0.543553895819402
ukb-ppp-BPIFA2-OID30279	finngen_R12_DM_RETINOPATHY	Diabetic retinopathy || id:finngen_R12_DM_RETINOPATHY	BPI fold-containing family A member 2 | Cardiometabolic_II	Inverse variance weighted	0.421759987267461	2	0.809871250755767
ukb-ppp-BPIFB1-OID20308	finngen_R12_DM_RETINOPATHY	Diabetic retinopathy || id:finngen_R12_DM_RETINOPATHY	BPI fold-containing family B member 1 | Cardiometabolic	MR Egger	3.89642269377842	3	0.272868006483718
ukb-ppp-BPIFB1-OID20308	finngen_R12_DM_RETINOPATHY	Diabetic retinopathy || id:finngen_R12_DM_RETINOPATHY	BPI fold-containing family B member 1 | Cardiometabolic	Inverse variance weighted	3.89719116602239	4	0.420098278111434
ukb-ppp-BPIFB2-OID30311	finngen_R12_DM_RETINOPATHY	Diabetic retinopathy || id:finngen_R12_DM_RETINOPATHY	BPI fold-containing family B member 2 | Cardiometabolic_II	MR Egger	6.04132459364398	2	0.0487689081708322
ukb-ppp-BPIFB2-OID30311	finngen_R12_DM_RETINOPATHY	Diabetic retinopathy || id:finngen_R12_DM_RETINOPATHY	BPI fold-containing family B member 2 | Cardiometabolic_II	Inverse variance weighted	6.07117148711172	3	0.108198455306499
ukb-ppp-BRSK2-OID31042	finngen_R12_DM_RETINOPATHY	Diabetic retinopathy || id:finngen_R12_DM_RETINOPATHY	Serine/threonine-protein kinase BRSK2 | Neurology_II	Inverse variance weighted	0.48937762307051	1	0.484205063943338
ukb-ppp-BST1-OID21051	finngen_R12_DM_RETINOPATHY	Diabetic retinopathy || id:finngen_R12_DM_RETINOPATHY	ADP-ribosyl cyclase/cyclic ADP-ribose hydrolase 2 | Neurology	MR Egger	15.6494380669525	16	0.477683598277931
ukb-ppp-BST1-OID21051	finngen_R12_DM_RETINOPATHY	Diabetic retinopathy || id:finngen_R12_DM_RETINOPATHY	ADP-ribosyl cyclase/cyclic ADP-ribose hydrolase 2 | Neurology	Inverse variance weighted	15.7417841211216	17	0.542208282368517
ukb-ppp-BST2-OID21029	finngen_R12_DM_RETINOPATHY	Diabetic retinopathy || id:finngen_R12_DM_RETINOPATHY	Bone marrow stromal antigen 2 | Neurology	Inverse variance weighted	0.337258697681377	1	0.561415843643003
ukb-ppp-BTC-OID21199	finngen_R12_DM_RETINOPATHY	Diabetic retinopathy || id:finngen_R12_DM_RETINOPATHY	Probetacellulin [Cleaved into: Betacellulin | Oncology	MR Egger	1.83382788485866	2	0.399750793440074
ukb-ppp-BTC-OID21199	finngen_R12_DM_RETINOPATHY	Diabetic retinopathy || id:finngen_R12_DM_RETINOPATHY	Probetacellulin [Cleaved into: Betacellulin | Oncology	Inverse variance weighted	1.9389573743039	3	0.585172487051786
ukb-ppp-BTD-OID30754	finngen_R12_DM_RETINOPATHY	Diabetic retinopathy || id:finngen_R12_DM_RETINOPATHY	Biotinidase | Inflammation_II	MR Egger	3.4258859335647	3	0.330502442307754
ukb-ppp-BTD-OID30754	finngen_R12_DM_RETINOPATHY	Diabetic retinopathy || id:finngen_R12_DM_RETINOPATHY	Biotinidase | Inflammation_II	Inverse variance weighted	3.65810715104206	4	0.454248285798336
ukb-ppp-BTN1A1-OID31363	finngen_R12_DM_RETINOPATHY	Diabetic retinopathy || id:finngen_R12_DM_RETINOPATHY	Butyrophilin subfamily 1 member A1 | Oncology_II	Inverse variance weighted	1.06433873417814	1	0.30222770213651
ukb-ppp-BTN2A1-OID20713	finngen_R12_DM_RETINOPATHY	Diabetic retinopathy || id:finngen_R12_DM_RETINOPATHY	Butyrophilin subfamily 2 member A1 | Inflammation	MR Egger	42.3082801544664	5	5.10207562850933e-08
ukb-ppp-BTN2A1-OID20713	finngen_R12_DM_RETINOPATHY	Diabetic retinopathy || id:finngen_R12_DM_RETINOPATHY	Butyrophilin subfamily 2 member A1 | Inflammation	Inverse variance weighted	82.9878181804193	6	8.61565033712594e-16
ukb-ppp-BTN3A2-OID20540	finngen_R12_DM_RETINOPATHY	Diabetic retinopathy || id:finngen_R12_DM_RETINOPATHY	Butyrophilin subfamily 3 member A2 | Inflammation	MR Egger	14.3610688499164	2	0.000761260896596756
ukb-ppp-BTN3A2-OID20540	finngen_R12_DM_RETINOPATHY	Diabetic retinopathy || id:finngen_R12_DM_RETINOPATHY	Butyrophilin subfamily 3 member A2 | Inflammation	Inverse variance weighted	26.5242112758048	3	7.40689742795356e-06
ukb-ppp-C1QA-OID20654	finngen_R12_DM_RETINOPATHY	Diabetic retinopathy || id:finngen_R12_DM_RETINOPATHY	Complement C1q subcomponent subunit A | Inflammation	MR Egger	0.0469395692637695	2	0.97680348869994
ukb-ppp-C1QA-OID20654	finngen_R12_DM_RETINOPATHY	Diabetic retinopathy || id:finngen_R12_DM_RETINOPATHY	Complement C1q subcomponent subunit A | Inflammation	Inverse variance weighted	1.01588480037266	3	0.797408380430312
ukb-ppp-C1QL2-OID30515	finngen_R12_DM_RETINOPATHY	Diabetic retinopathy || id:finngen_R12_DM_RETINOPATHY	Complement C1q-like protein 2 | Inflammation_II	MR Egger	3.9400846044235	2	0.139450957006365
ukb-ppp-C1QL2-OID30515	finngen_R12_DM_RETINOPATHY	Diabetic retinopathy || id:finngen_R12_DM_RETINOPATHY	Complement C1q-like protein 2 | Inflammation_II	Inverse variance weighted	3.97130081518432	3	0.26457984592122
ukb-ppp-C1QTNF9-OID30620	finngen_R12_DM_RETINOPATHY	Diabetic retinopathy || id:finngen_R12_DM_RETINOPATHY	Complement C1q and tumor necrosis factor-related protein 9A | Inflammation_II	MR Egger	2.80545318707114	4	0.590891763051693
ukb-ppp-C1QTNF9-OID30620	finngen_R12_DM_RETINOPATHY	Diabetic retinopathy || id:finngen_R12_DM_RETINOPATHY	Complement C1q and tumor necrosis factor-related protein 9A | Inflammation_II	Inverse variance weighted	5.98517000617199	5	0.307664617372336
ukb-ppp-C1RL-OID30721	finngen_R12_DM_RETINOPATHY	Diabetic retinopathy || id:finngen_R12_DM_RETINOPATHY	Complement C1r subcomponent-like protein | Inflammation_II	Inverse variance weighted	5.48119197534864	1	0.0192221470495984
ukb-ppp-C1S-OID30731	finngen_R12_DM_RETINOPATHY	Diabetic retinopathy || id:finngen_R12_DM_RETINOPATHY	Complement C1s subcomponent | Inflammation_II	Inverse variance weighted	2.09521215250974	1	0.147761199617696
ukb-ppp-C2-OID20410	finngen_R12_DM_RETINOPATHY	Diabetic retinopathy || id:finngen_R12_DM_RETINOPATHY	Complement C2 | Cardiometabolic	Inverse variance weighted	0.28592839439716	1	0.592841603776589
ukb-ppp-C4BPB-OID21481	finngen_R12_DM_RETINOPATHY	Diabetic retinopathy || id:finngen_R12_DM_RETINOPATHY	C4b-binding protein beta chain | Oncology	MR Egger	0.110565009692083	1	0.739501795024353
ukb-ppp-C4BPB-OID21481	finngen_R12_DM_RETINOPATHY	Diabetic retinopathy || id:finngen_R12_DM_RETINOPATHY	C4b-binding protein beta chain | Oncology	Inverse variance weighted	2.32968474894363	2	0.311971832882191
ukb-ppp-C7-OID30766	finngen_R12_DM_RETINOPATHY	Diabetic retinopathy || id:finngen_R12_DM_RETINOPATHY	Complement component C7 | Inflammation_II	MR Egger	9.48912243024092	8	0.302726915717608
ukb-ppp-C7-OID30766	finngen_R12_DM_RETINOPATHY	Diabetic retinopathy || id:finngen_R12_DM_RETINOPATHY	Complement component C7 | Inflammation_II	Inverse variance weighted	12.6034293992352	9	0.181386801753298
ukb-ppp-C8B-OID30719	finngen_R12_DM_RETINOPATHY	Diabetic retinopathy || id:finngen_R12_DM_RETINOPATHY	Complement component C8 beta chain | Inflammation_II	MR Egger	0.891622016101712	4	0.925759689418311
ukb-ppp-C8B-OID30719	finngen_R12_DM_RETINOPATHY	Diabetic retinopathy || id:finngen_R12_DM_RETINOPATHY	Complement component C8 beta chain | Inflammation_II	Inverse variance weighted	1.4790263576351	5	0.915477402611431
ukb-ppp-C9-OID30698	finngen_R12_DM_RETINOPATHY	Diabetic retinopathy || id:finngen_R12_DM_RETINOPATHY	Complement component C9 | Inflammation_II	MR Egger	0.755627392304048	1	0.384700392679312
ukb-ppp-C9-OID30698	finngen_R12_DM_RETINOPATHY	Diabetic retinopathy || id:finngen_R12_DM_RETINOPATHY	Complement component C9 | Inflammation_II	Inverse variance weighted	0.824775717555171	2	0.662067437579795
ukb-ppp-CA12-OID21344	finngen_R12_DM_RETINOPATHY	Diabetic retinopathy || id:finngen_R12_DM_RETINOPATHY	Carbonic anhydrase 12 | Oncology	MR Egger	2.15519028696381	2	0.340413186943286
ukb-ppp-CA12-OID21344	finngen_R12_DM_RETINOPATHY	Diabetic retinopathy || id:finngen_R12_DM_RETINOPATHY	Carbonic anhydrase 12 | Oncology	Inverse variance weighted	6.15737242284089	3	0.104199754995961
ukb-ppp-CA13-OID20225	finngen_R12_DM_RETINOPATHY	Diabetic retinopathy || id:finngen_R12_DM_RETINOPATHY	Carbonic anhydrase 13 | Cardiometabolic	Inverse variance weighted	1.26573794476799	1	0.260567763918893
ukb-ppp-CA14-OID21401	finngen_R12_DM_RETINOPATHY	Diabetic retinopathy || id:finngen_R12_DM_RETINOPATHY	Carbonic anhydrase 14 | Oncology	MR Egger	0.275845675128722	1	0.599437127309532
ukb-ppp-CA14-OID21401	finngen_R12_DM_RETINOPATHY	Diabetic retinopathy || id:finngen_R12_DM_RETINOPATHY	Carbonic anhydrase 14 | Oncology	Inverse variance weighted	0.312852834703259	2	0.855194442859759
ukb-ppp-CA2-OID21149	finngen_R12_DM_RETINOPATHY	Diabetic retinopathy || id:finngen_R12_DM_RETINOPATHY	Carbonic anhydrase 2 | Neurology	Inverse variance weighted	0.0524698898664847	1	0.818819896525622
ukb-ppp-CA3-OID20271	finngen_R12_DM_RETINOPATHY	Diabetic retinopathy || id:finngen_R12_DM_RETINOPATHY	Carbonic anhydrase 3 | Cardiometabolic	MR Egger	1.72110457751796	2	0.422928439181636
ukb-ppp-CA3-OID20271	finngen_R12_DM_RETINOPATHY	Diabetic retinopathy || id:finngen_R12_DM_RETINOPATHY	Carbonic anhydrase 3 | Cardiometabolic	Inverse variance weighted	1.99188213472514	3	0.574093306393122
ukb-ppp-CA4-OID20241	finngen_R12_DM_RETINOPATHY	Diabetic retinopathy || id:finngen_R12_DM_RETINOPATHY	Carbonic anhydrase 4 | Cardiometabolic	MR Egger	2.12055545113614	2	0.346359604053412
ukb-ppp-CA4-OID20241	finngen_R12_DM_RETINOPATHY	Diabetic retinopathy || id:finngen_R12_DM_RETINOPATHY	Carbonic anhydrase 4 | Cardiometabolic	Inverse variance weighted	2.62833875475783	3	0.452543043108385
ukb-ppp-CA5A-OID20075	finngen_R12_DM_RETINOPATHY	Diabetic retinopathy || id:finngen_R12_DM_RETINOPATHY	Carbonic anhydrase 5A, mitochondrial | Cardiometabolic	MR Egger	1.21406369692432	3	0.749633270214122
ukb-ppp-CA5A-OID20075	finngen_R12_DM_RETINOPATHY	Diabetic retinopathy || id:finngen_R12_DM_RETINOPATHY	Carbonic anhydrase 5A, mitochondrial | Cardiometabolic	Inverse variance weighted	1.27535858110854	4	0.865542225970855
ukb-ppp-CA6-OID21096	finngen_R12_DM_RETINOPATHY	Diabetic retinopathy || id:finngen_R12_DM_RETINOPATHY	Carbonic anhydrase 6 | Neurology	MR Egger	4.79757817960513	5	0.441080283557181
ukb-ppp-CA6-OID21096	finngen_R12_DM_RETINOPATHY	Diabetic retinopathy || id:finngen_R12_DM_RETINOPATHY	Carbonic anhydrase 6 | Neurology	Inverse variance weighted	5.3424994309619	6	0.500693322391616
ukb-ppp-CA9-OID21417	finngen_R12_DM_RETINOPATHY	Diabetic retinopathy || id:finngen_R12_DM_RETINOPATHY	Carbonic anhydrase 9 | Oncology	MR Egger	1.13071974122896	1	0.287621868859945
ukb-ppp-CA9-OID21417	finngen_R12_DM_RETINOPATHY	Diabetic retinopathy || id:finngen_R12_DM_RETINOPATHY	Carbonic anhydrase 9 | Oncology	Inverse variance weighted	1.42883850081081	2	0.489476292427844
ukb-ppp-CALB1-OID21306	finngen_R12_DM_RETINOPATHY	Diabetic retinopathy || id:finngen_R12_DM_RETINOPATHY	Calbindin | Oncology	Inverse variance weighted	0.000894497875305109	1	0.976140300146761
ukb-ppp-CALCB-OID31100	finngen_R12_DM_RETINOPATHY	Diabetic retinopathy || id:finngen_R12_DM_RETINOPATHY	Calcitonin gene-related peptide 2 | Neurology_II	Inverse variance weighted	2.03503549838378	1	0.153710595740713
ukb-ppp-CAMKK1-OID21182	finngen_R12_DM_RETINOPATHY	Diabetic retinopathy || id:finngen_R12_DM_RETINOPATHY	Calcium/calmodulin-dependent protein kinase kinase 1 | Oncology	Inverse variance weighted	3.67852016615334	1	0.0551177493056327
ukb-ppp-CAPG-OID21431	finngen_R12_DM_RETINOPATHY	Diabetic retinopathy || id:finngen_R12_DM_RETINOPATHY	Macrophage-capping protein | Oncology	MR Egger	3.30718041742169	3	0.346644514030143
ukb-ppp-CAPG-OID21431	finngen_R12_DM_RETINOPATHY	Diabetic retinopathy || id:finngen_R12_DM_RETINOPATHY	Macrophage-capping protein | Oncology	Inverse variance weighted	4.52155649476334	4	0.339999084404696
ukb-ppp-CAPS-OID31126	finngen_R12_DM_RETINOPATHY	Diabetic retinopathy || id:finngen_R12_DM_RETINOPATHY	Calcyphosin | Neurology_II	MR Egger	0.366090034999896	1	0.545143286343946
ukb-ppp-CAPS-OID31126	finngen_R12_DM_RETINOPATHY	Diabetic retinopathy || id:finngen_R12_DM_RETINOPATHY	Calcyphosin | Neurology_II	Inverse variance weighted	1.26892112715988	2	0.530221431937518
ukb-ppp-CARHSP1-OID20859	finngen_R12_DM_RETINOPATHY	Diabetic retinopathy || id:finngen_R12_DM_RETINOPATHY	Calcium-regulated heat-stable protein 1 | Neurology	Inverse variance weighted	0.24999245388305	1	0.617080390954354
ukb-ppp-CAT-OID30712	finngen_R12_DM_RETINOPATHY	Diabetic retinopathy || id:finngen_R12_DM_RETINOPATHY	Catalase | Inflammation_II	Inverse variance weighted	0.791377302854652	1	0.373683984051476
ukb-ppp-CBLN4-OID21386	finngen_R12_DM_RETINOPATHY	Diabetic retinopathy || id:finngen_R12_DM_RETINOPATHY	Cerebellin-4 | Oncology	MR Egger	1.10182944118921	4	0.893981836249027
ukb-ppp-CBLN4-OID21386	finngen_R12_DM_RETINOPATHY	Diabetic retinopathy || id:finngen_R12_DM_RETINOPATHY	Cerebellin-4 | Oncology	Inverse variance weighted	3.24779552322112	5	0.661843148068457
ukb-ppp-CC2D1A-OID20958	finngen_R12_DM_RETINOPATHY	Diabetic retinopathy || id:finngen_R12_DM_RETINOPATHY	Coiled-coil and C2 domain-containing protein 1A | Neurology	Inverse variance weighted	3.65701815870378	1	0.0558334737018754
ukb-ppp-CCDC50-OID31001	finngen_R12_DM_RETINOPATHY	Diabetic retinopathy || id:finngen_R12_DM_RETINOPATHY	Coiled-coil domain-containing protein 50 | Neurology_II	Inverse variance weighted	2.14019580195253	1	0.143483576937734
ukb-ppp-CCDC80-OID20226	finngen_R12_DM_RETINOPATHY	Diabetic retinopathy || id:finngen_R12_DM_RETINOPATHY	Coiled-coil domain-containing protein 80 | Cardiometabolic	Inverse variance weighted	0.650953425914862	1	0.41977201106207
ukb-ppp-CCL14-OID20401	finngen_R12_DM_RETINOPATHY	Diabetic retinopathy || id:finngen_R12_DM_RETINOPATHY	C-C motif chemokine 14 | Cardiometabolic	MR Egger	2.22086879623458	3	0.527849574933822
ukb-ppp-CCL14-OID20401	finngen_R12_DM_RETINOPATHY	Diabetic retinopathy || id:finngen_R12_DM_RETINOPATHY	C-C motif chemokine 14 | Cardiometabolic	Inverse variance weighted	2.22868331370953	4	0.693781530096263
ukb-ppp-CCL15-OID20328	finngen_R12_DM_RETINOPATHY	Diabetic retinopathy || id:finngen_R12_DM_RETINOPATHY	C-C motif chemokine 15 | Cardiometabolic	MR Egger	3.22692527290786	3	0.357943463982706
ukb-ppp-CCL15-OID20328	finngen_R12_DM_RETINOPATHY	Diabetic retinopathy || id:finngen_R12_DM_RETINOPATHY	C-C motif chemokine 15 | Cardiometabolic	Inverse variance weighted	7.07119907311774	4	0.132173178276083
ukb-ppp-CCL16-OID20334	finngen_R12_DM_RETINOPATHY	Diabetic retinopathy || id:finngen_R12_DM_RETINOPATHY	C-C motif chemokine 16 | Cardiometabolic	MR Egger	9.6505248594073	4	0.0467445139424913
ukb-ppp-CCL16-OID20334	finngen_R12_DM_RETINOPATHY	Diabetic retinopathy || id:finngen_R12_DM_RETINOPATHY	C-C motif chemokine 16 | Cardiometabolic	Inverse variance weighted	9.80818401530429	5	0.080856329816426
ukb-ppp-CCL17-OID20745	finngen_R12_DM_RETINOPATHY	Diabetic retinopathy || id:finngen_R12_DM_RETINOPATHY	C-C motif chemokine 17 | Inflammation	Inverse variance weighted	0.831604902082999	1	0.361808865031474
ukb-ppp-CCL18-OID20395	finngen_R12_DM_RETINOPATHY	Diabetic retinopathy || id:finngen_R12_DM_RETINOPATHY	C-C motif chemokine 18 | Cardiometabolic	MR Egger	7.03629030184562	3	0.0707500283082427
ukb-ppp-CCL18-OID20395	finngen_R12_DM_RETINOPATHY	Diabetic retinopathy || id:finngen_R12_DM_RETINOPATHY	C-C motif chemokine 18 | Cardiometabolic	Inverse variance weighted	13.3663875379256	4	0.00961761993505484
ukb-ppp-CCL21-OID20686	finngen_R12_DM_RETINOPATHY	Diabetic retinopathy || id:finngen_R12_DM_RETINOPATHY	C-C motif chemokine 21 | Inflammation	Inverse variance weighted	1.64193099667959	1	0.200060733477478
ukb-ppp-CCL22-OID20765	finngen_R12_DM_RETINOPATHY	Diabetic retinopathy || id:finngen_R12_DM_RETINOPATHY	C-C motif chemokine 22 | Inflammation	Inverse variance weighted	0.3097881595551	1	0.577810208187322
ukb-ppp-CCL23-OID20693	finngen_R12_DM_RETINOPATHY	Diabetic retinopathy || id:finngen_R12_DM_RETINOPATHY	C-C motif chemokine 23 | Inflammation	MR Egger	8.25309089961645	5	0.142827863990709
ukb-ppp-CCL23-OID20693	finngen_R12_DM_RETINOPATHY	Diabetic retinopathy || id:finngen_R12_DM_RETINOPATHY	C-C motif chemokine 23 | Inflammation	Inverse variance weighted	8.25402685432944	6	0.22007715621715
ukb-ppp-CCL24-OID20772	finngen_R12_DM_RETINOPATHY	Diabetic retinopathy || id:finngen_R12_DM_RETINOPATHY	C-C motif chemokine 24 | Inflammation	MR Egger	4.27540519447315	6	0.639461247141847
ukb-ppp-CCL24-OID20772	finngen_R12_DM_RETINOPATHY	Diabetic retinopathy || id:finngen_R12_DM_RETINOPATHY	C-C motif chemokine 24 | Inflammation	Inverse variance weighted	12.4196761976083	7	0.0875751364571916
ukb-ppp-CCL25-OID20674	finngen_R12_DM_RETINOPATHY	Diabetic retinopathy || id:finngen_R12_DM_RETINOPATHY	C-C motif chemokine 25 | Inflammation	MR Egger	4.57330454213398	5	0.470135851267435
ukb-ppp-CCL25-OID20674	finngen_R12_DM_RETINOPATHY	Diabetic retinopathy || id:finngen_R12_DM_RETINOPATHY	C-C motif chemokine 25 | Inflammation	Inverse variance weighted	4.62785948336779	6	0.592348271124955
ukb-ppp-CCL26-OID20546	finngen_R12_DM_RETINOPATHY	Diabetic retinopathy || id:finngen_R12_DM_RETINOPATHY	C-C motif chemokine 26 | Inflammation	Inverse variance weighted	0.190658523940986	1	0.662369098051022
ukb-ppp-CCL27-OID20121	finngen_R12_DM_RETINOPATHY	Diabetic retinopathy || id:finngen_R12_DM_RETINOPATHY	C-C motif chemokine 27 | Cardiometabolic	Inverse variance weighted	5.51144423791077	1	0.0188924403724244
ukb-ppp-CCL3-OID20610	finngen_R12_DM_RETINOPATHY	Diabetic retinopathy || id:finngen_R12_DM_RETINOPATHY	C-C motif chemokine 3 | Inflammation	Inverse variance weighted	0.0781306273508781	1	0.779846893898736
ukb-ppp-CCL4-OID20695	finngen_R12_DM_RETINOPATHY	Diabetic retinopathy || id:finngen_R12_DM_RETINOPATHY	C-C motif chemokine 4 | Inflammation	MR Egger	0.705561314378479	1	0.400921297863887
ukb-ppp-CCL4-OID20695	finngen_R12_DM_RETINOPATHY	Diabetic retinopathy || id:finngen_R12_DM_RETINOPATHY	C-C motif chemokine 4 | Inflammation	Inverse variance weighted	0.728347849915252	2	0.694770346330892
ukb-ppp-CCL8-OID21466	finngen_R12_DM_RETINOPATHY	Diabetic retinopathy || id:finngen_R12_DM_RETINOPATHY	C-C motif chemokine 8 | Oncology	MR Egger	7.92853137563234	6	0.243386193629682
ukb-ppp-CCL8-OID21466	finngen_R12_DM_RETINOPATHY	Diabetic retinopathy || id:finngen_R12_DM_RETINOPATHY	C-C motif chemokine 8 | Oncology	Inverse variance weighted	9.06304158880574	7	0.248161563638853
ukb-ppp-CCN1-OID21368	finngen_R12_DM_RETINOPATHY	Diabetic retinopathy || id:finngen_R12_DM_RETINOPATHY	CCN family member 1 | Oncology	MR Egger	0.766812482270258	1	0.381204946300409
ukb-ppp-CCN1-OID21368	finngen_R12_DM_RETINOPATHY	Diabetic retinopathy || id:finngen_R12_DM_RETINOPATHY	CCN family member 1 | Oncology	Inverse variance weighted	4.1482145613858	2	0.125668564185999
ukb-ppp-CCN2-OID20709	finngen_R12_DM_RETINOPATHY	Diabetic retinopathy || id:finngen_R12_DM_RETINOPATHY	CCN family member 2 | Inflammation	MR Egger	0.246740863824382	1	0.619379342563562
ukb-ppp-CCN2-OID20709	finngen_R12_DM_RETINOPATHY	Diabetic retinopathy || id:finngen_R12_DM_RETINOPATHY	CCN family member 2 | Inflammation	Inverse variance weighted	0.630828224312127	2	0.729486722391563
ukb-ppp-CCN3-OID20299	finngen_R12_DM_RETINOPATHY	Diabetic retinopathy || id:finngen_R12_DM_RETINOPATHY	CCN family member 3 | Cardiometabolic	MR Egger	2.07963441720745	3	0.556043834433248
ukb-ppp-CCN3-OID20299	finngen_R12_DM_RETINOPATHY	Diabetic retinopathy || id:finngen_R12_DM_RETINOPATHY	CCN family member 3 | Cardiometabolic	Inverse variance weighted	2.18171631576492	4	0.702377988771982
ukb-ppp-CCN4-OID21444	finngen_R12_DM_RETINOPATHY	Diabetic retinopathy || id:finngen_R12_DM_RETINOPATHY	WNT1-inducible-signaling pathway protein 1 | Oncology	MR Egger	1.51710823463344	5	0.911087124666077
ukb-ppp-CCN4-OID21444	finngen_R12_DM_RETINOPATHY	Diabetic retinopathy || id:finngen_R12_DM_RETINOPATHY	WNT1-inducible-signaling pathway protein 1 | Oncology	Inverse variance weighted	1.99249722561727	6	0.92038733614028
ukb-ppp-CCN5-OID21068	finngen_R12_DM_RETINOPATHY	Diabetic retinopathy || id:finngen_R12_DM_RETINOPATHY	WNT1-inducible-signaling pathway protein 2 | Neurology	MR Egger	0.0797477781602427	1	0.77763950528627
ukb-ppp-CCN5-OID21068	finngen_R12_DM_RETINOPATHY	Diabetic retinopathy || id:finngen_R12_DM_RETINOPATHY	WNT1-inducible-signaling pathway protein 2 | Neurology	Inverse variance weighted	0.125077539635168	2	0.939376642646401
ukb-ppp-CCS-OID20973	finngen_R12_DM_RETINOPATHY	Diabetic retinopathy || id:finngen_R12_DM_RETINOPATHY	Copper chaperone for superoxide dismutase | Neurology	MR Egger	11.3705969276187	5	0.0445075880845733
ukb-ppp-CCS-OID20973	finngen_R12_DM_RETINOPATHY	Diabetic retinopathy || id:finngen_R12_DM_RETINOPATHY	Copper chaperone for superoxide dismutase | Neurology	Inverse variance weighted	11.5212657164579	6	0.0735415998226852
ukb-ppp-CD101-OID31480	finngen_R12_DM_RETINOPATHY	Diabetic retinopathy || id:finngen_R12_DM_RETINOPATHY	Immunoglobulin superfamily member 2 | Oncology_II	MR Egger	3.75244426636432	8	0.878739624429447
ukb-ppp-CD101-OID31480	finngen_R12_DM_RETINOPATHY	Diabetic retinopathy || id:finngen_R12_DM_RETINOPATHY	Immunoglobulin superfamily member 2 | Oncology_II	Inverse variance weighted	5.1295279025064	9	0.82287391041347
ukb-ppp-CD109-OID21108	finngen_R12_DM_RETINOPATHY	Diabetic retinopathy || id:finngen_R12_DM_RETINOPATHY	CD109 antigen | Neurology	MR Egger	7.67181248185487	6	0.263146420860233
ukb-ppp-CD109-OID21108	finngen_R12_DM_RETINOPATHY	Diabetic retinopathy || id:finngen_R12_DM_RETINOPATHY	CD109 antigen | Neurology	Inverse variance weighted	7.68182197756597	7	0.361484645104756
ukb-ppp-CD14-OID20378	finngen_R12_DM_RETINOPATHY	Diabetic retinopathy || id:finngen_R12_DM_RETINOPATHY	Monocyte differentiation antigen CD14 | Cardiometabolic	MR Egger	1.63382419924357	1	0.201174922966876
ukb-ppp-CD14-OID20378	finngen_R12_DM_RETINOPATHY	Diabetic retinopathy || id:finngen_R12_DM_RETINOPATHY	Monocyte differentiation antigen CD14 | Cardiometabolic	Inverse variance weighted	1.689627555753	2	0.429637358742854
ukb-ppp-CD164-OID21080	finngen_R12_DM_RETINOPATHY	Diabetic retinopathy || id:finngen_R12_DM_RETINOPATHY	Sialomucin core protein 24 | Neurology	Inverse variance weighted	1.48393052101694	1	0.223160566979136
ukb-ppp-CD164L2-OID30922	finngen_R12_DM_RETINOPATHY	Diabetic retinopathy || id:finngen_R12_DM_RETINOPATHY	CD164 sialomucin-like 2 protein | Neurology_II	MR Egger	0.0111119953029867	1	0.916047744488484
ukb-ppp-CD164L2-OID30922	finngen_R12_DM_RETINOPATHY	Diabetic retinopathy || id:finngen_R12_DM_RETINOPATHY	CD164 sialomucin-like 2 protein | Neurology_II	Inverse variance weighted	0.17106729944679	2	0.918022251339585
ukb-ppp-CD177-OID21119	finngen_R12_DM_RETINOPATHY	Diabetic retinopathy || id:finngen_R12_DM_RETINOPATHY	CD177 antigen | Neurology	MR Egger	0.964233211945258	5	0.965398716363577
ukb-ppp-CD177-OID21119	finngen_R12_DM_RETINOPATHY	Diabetic retinopathy || id:finngen_R12_DM_RETINOPATHY	CD177 antigen | Neurology	Inverse variance weighted	0.96488387318559	6	0.986908522717172
ukb-ppp-CD1C-OID21483	finngen_R12_DM_RETINOPATHY	Diabetic retinopathy || id:finngen_R12_DM_RETINOPATHY	T-cell surface glycoprotein CD1c | Oncology	MR Egger	0.0999454569199554	1	0.751895097686521
ukb-ppp-CD1C-OID21483	finngen_R12_DM_RETINOPATHY	Diabetic retinopathy || id:finngen_R12_DM_RETINOPATHY	T-cell surface glycoprotein CD1c | Oncology	Inverse variance weighted	0.417433666007552	2	0.811625028528384
ukb-ppp-CD200-OID20603	finngen_R12_DM_RETINOPATHY	Diabetic retinopathy || id:finngen_R12_DM_RETINOPATHY	OX-2 membrane glycoprotein | Inflammation	MR Egger	2.38581739076703	3	0.49628017126413
ukb-ppp-CD200-OID20603	finngen_R12_DM_RETINOPATHY	Diabetic retinopathy || id:finngen_R12_DM_RETINOPATHY	OX-2 membrane glycoprotein | Inflammation	Inverse variance weighted	2.50075898691301	4	0.644499889725437
ukb-ppp-CD200R1-OID20595	finngen_R12_DM_RETINOPATHY	Diabetic retinopathy || id:finngen_R12_DM_RETINOPATHY	Cell surface glycoprotein CD200 receptor 1 | Inflammation	MR Egger	7.34649520315172	4	0.118671826774398
ukb-ppp-CD200R1-OID20595	finngen_R12_DM_RETINOPATHY	Diabetic retinopathy || id:finngen_R12_DM_RETINOPATHY	Cell surface glycoprotein CD200 receptor 1 | Inflammation	Inverse variance weighted	7.34668767402791	5	0.196106869141948
ukb-ppp-CD207-OID21298	finngen_R12_DM_RETINOPATHY	Diabetic retinopathy || id:finngen_R12_DM_RETINOPATHY	C-type lectin domain family 4 member K | Oncology	MR Egger	5.11194622610355	2	0.0776166655156181
ukb-ppp-CD207-OID21298	finngen_R12_DM_RETINOPATHY	Diabetic retinopathy || id:finngen_R12_DM_RETINOPATHY	C-type lectin domain family 4 member K | Oncology	Inverse variance weighted	7.46897715690343	3	0.0583609422790594
ukb-ppp-CD209-OID20262	finngen_R12_DM_RETINOPATHY	Diabetic retinopathy || id:finngen_R12_DM_RETINOPATHY	CD209 antigen | Cardiometabolic	MR Egger	2.81547728491517	2	0.244696003121421
ukb-ppp-CD209-OID20262	finngen_R12_DM_RETINOPATHY	Diabetic retinopathy || id:finngen_R12_DM_RETINOPATHY	CD209 antigen | Cardiometabolic	Inverse variance weighted	3.82580522537945	3	0.280898784792863
ukb-ppp-CD22-OID20637	finngen_R12_DM_RETINOPATHY	Diabetic retinopathy || id:finngen_R12_DM_RETINOPATHY	B-cell receptor CD22 | Inflammation	Inverse variance weighted	1.95617440193772	1	0.161923050900665
ukb-ppp-CD226-OID30556	finngen_R12_DM_RETINOPATHY	Diabetic retinopathy || id:finngen_R12_DM_RETINOPATHY	CD226 antigen | Inflammation_II	Inverse variance weighted	1.07828388077187	1	0.299081780991017
ukb-ppp-CD244-OID20628	finngen_R12_DM_RETINOPATHY	Diabetic retinopathy || id:finngen_R12_DM_RETINOPATHY	Natural killer cell receptor 2B4 | Inflammation	Inverse variance weighted	0.173580795922593	1	0.676948852684695
ukb-ppp-CD27-OID21527	finngen_R12_DM_RETINOPATHY	Diabetic retinopathy || id:finngen_R12_DM_RETINOPATHY	CD27 antigen | Oncology	MR Egger	0.71316665249151	1	0.398394560207696
ukb-ppp-CD27-OID21527	finngen_R12_DM_RETINOPATHY	Diabetic retinopathy || id:finngen_R12_DM_RETINOPATHY	CD27 antigen | Oncology	Inverse variance weighted	0.746627846103357	2	0.688449078882107
ukb-ppp-CD274-OID20966	finngen_R12_DM_RETINOPATHY	Diabetic retinopathy || id:finngen_R12_DM_RETINOPATHY	Programmed cell death 1 ligand 1 | Neurology	MR Egger	0.693736905204842	1	0.404896221740494
ukb-ppp-CD274-OID20966	finngen_R12_DM_RETINOPATHY	Diabetic retinopathy || id:finngen_R12_DM_RETINOPATHY	Programmed cell death 1 ligand 1 | Neurology	Inverse variance weighted	1.02963966232691	2	0.597608255303464
ukb-ppp-CD276-OID20680	finngen_R12_DM_RETINOPATHY	Diabetic retinopathy || id:finngen_R12_DM_RETINOPATHY	CD276 antigen | Inflammation	MR Egger	1.27214283396927	3	0.735758422979563
ukb-ppp-CD276-OID20680	finngen_R12_DM_RETINOPATHY	Diabetic retinopathy || id:finngen_R12_DM_RETINOPATHY	CD276 antigen | Inflammation	Inverse variance weighted	1.51635077666231	4	0.823741239425892
ukb-ppp-CD28-OID21265	finngen_R12_DM_RETINOPATHY	Diabetic retinopathy || id:finngen_R12_DM_RETINOPATHY	T-cell-specific surface glycoprotein CD28 | Oncology	MR Egger	0.480036335901429	1	0.488405858414606
ukb-ppp-CD28-OID21265	finngen_R12_DM_RETINOPATHY	Diabetic retinopathy || id:finngen_R12_DM_RETINOPATHY	T-cell-specific surface glycoprotein CD28 | Oncology	Inverse variance weighted	0.605214692804383	2	0.738889166907904
ukb-ppp-CD2AP-OID20177	finngen_R12_DM_RETINOPATHY	Diabetic retinopathy || id:finngen_R12_DM_RETINOPATHY	CD2-associated protein | Cardiometabolic	Inverse variance weighted	7.93416511087734	1	0.00485100043332034
ukb-ppp-CD300A-OID30576	finngen_R12_DM_RETINOPATHY	Diabetic retinopathy || id:finngen_R12_DM_RETINOPATHY	CMRF35-like molecule 8 | Inflammation_II	MR Egger	0.0488924752953291	1	0.825001778141952
ukb-ppp-CD300A-OID30576	finngen_R12_DM_RETINOPATHY	Diabetic retinopathy || id:finngen_R12_DM_RETINOPATHY	CMRF35-like molecule 8 | Inflammation_II	Inverse variance weighted	1.14876531938976	2	0.563052356450384
ukb-ppp-CD300C-OID21010	finngen_R12_DM_RETINOPATHY	Diabetic retinopathy || id:finngen_R12_DM_RETINOPATHY	CMRF35-like molecule 6 | Neurology	MR Egger	8.47960959886775	2	0.0144104044877026
ukb-ppp-CD300C-OID21010	finngen_R12_DM_RETINOPATHY	Diabetic retinopathy || id:finngen_R12_DM_RETINOPATHY	CMRF35-like molecule 6 | Neurology	Inverse variance weighted	8.72211082817771	3	0.0332230963733954
ukb-ppp-CD300E-OID21418	finngen_R12_DM_RETINOPATHY	Diabetic retinopathy || id:finngen_R12_DM_RETINOPATHY	CMRF35-like molecule 2 | Oncology	Inverse variance weighted	2.2423547597594	1	0.134276357762729
ukb-ppp-CD300LF-OID21469	finngen_R12_DM_RETINOPATHY	Diabetic retinopathy || id:finngen_R12_DM_RETINOPATHY	CMRF35-like molecule 1 | Oncology	MR Egger	2.08864252834334	5	0.83674871897846
ukb-ppp-CD300LF-OID21469	finngen_R12_DM_RETINOPATHY	Diabetic retinopathy || id:finngen_R12_DM_RETINOPATHY	CMRF35-like molecule 1 | Oncology	Inverse variance weighted	2.22258991773858	6	0.898131160659118
ukb-ppp-CD302-OID21328	finngen_R12_DM_RETINOPATHY	Diabetic retinopathy || id:finngen_R12_DM_RETINOPATHY	CD302 antigen | Oncology	MR Egger	1.46264422897796	1	0.226509864479823
ukb-ppp-CD302-OID21328	finngen_R12_DM_RETINOPATHY	Diabetic retinopathy || id:finngen_R12_DM_RETINOPATHY	CD302 antigen | Oncology	Inverse variance weighted	1.47429643499476	2	0.478476482586089
ukb-ppp-CD33-OID21472	finngen_R12_DM_RETINOPATHY	Diabetic retinopathy || id:finngen_R12_DM_RETINOPATHY	Myeloid cell surface antigen CD33 | Oncology	MR Egger	3.27926620280258	3	0.3505388442347
ukb-ppp-CD33-OID21472	finngen_R12_DM_RETINOPATHY	Diabetic retinopathy || id:finngen_R12_DM_RETINOPATHY	Myeloid cell surface antigen CD33 | Oncology	Inverse variance weighted	3.45039059298747	4	0.485461544457432
ukb-ppp-CD36-OID30485	finngen_R12_DM_RETINOPATHY	Diabetic retinopathy || id:finngen_R12_DM_RETINOPATHY	Platelet glycoprotein 4 | Inflammation_II	Inverse variance weighted	0.525038196857648	1	0.468700407468065
ukb-ppp-CD38-OID21316	finngen_R12_DM_RETINOPATHY	Diabetic retinopathy || id:finngen_R12_DM_RETINOPATHY	ADP-ribosyl cyclase/cyclic ADP-ribose hydrolase 1 | Oncology	MR Egger	0.599819108175808	1	0.438647052828846
ukb-ppp-CD38-OID21316	finngen_R12_DM_RETINOPATHY	Diabetic retinopathy || id:finngen_R12_DM_RETINOPATHY	ADP-ribosyl cyclase/cyclic ADP-ribose hydrolase 1 | Oncology	Inverse variance weighted	2.15147576749937	2	0.341046010124313
ukb-ppp-CD4-OID20584	finngen_R12_DM_RETINOPATHY	Diabetic retinopathy || id:finngen_R12_DM_RETINOPATHY	T-cell surface glycoprotein CD4 | Inflammation	MR Egger	0.568136778171639	1	0.451000262442637
ukb-ppp-CD4-OID20584	finngen_R12_DM_RETINOPATHY	Diabetic retinopathy || id:finngen_R12_DM_RETINOPATHY	T-cell surface glycoprotein CD4 | Inflammation	Inverse variance weighted	5.07928702846499	2	0.0788945195515842
ukb-ppp-CD40-OID20724	finngen_R12_DM_RETINOPATHY	Diabetic retinopathy || id:finngen_R12_DM_RETINOPATHY	Tumor necrosis factor receptor superfamily member 5 | Inflammation	MR Egger	2.97762408480858	1	0.0844231174623679
ukb-ppp-CD40-OID20724	finngen_R12_DM_RETINOPATHY	Diabetic retinopathy || id:finngen_R12_DM_RETINOPATHY	Tumor necrosis factor receptor superfamily member 5 | Inflammation	Inverse variance weighted	6.40721863101714	2	0.0406153455120825
ukb-ppp-CD48-OID20692	finngen_R12_DM_RETINOPATHY	Diabetic retinopathy || id:finngen_R12_DM_RETINOPATHY	CD48 antigen | Inflammation	MR Egger	0.371105449091397	2	0.830645039044036
ukb-ppp-CD48-OID20692	finngen_R12_DM_RETINOPATHY	Diabetic retinopathy || id:finngen_R12_DM_RETINOPATHY	CD48 antigen | Inflammation	Inverse variance weighted	0.864379426719723	3	0.834014231513575
ukb-ppp-CD5-OID21449	finngen_R12_DM_RETINOPATHY	Diabetic retinopathy || id:finngen_R12_DM_RETINOPATHY	T-cell surface glycoprotein CD5 | Oncology	MR Egger	0.066045017476666	1	0.797184754431551
ukb-ppp-CD5-OID21449	finngen_R12_DM_RETINOPATHY	Diabetic retinopathy || id:finngen_R12_DM_RETINOPATHY	T-cell surface glycoprotein CD5 | Oncology	Inverse variance weighted	1.98491204583342	2	0.370665209920992
ukb-ppp-CD55-OID20377	finngen_R12_DM_RETINOPATHY	Diabetic retinopathy || id:finngen_R12_DM_RETINOPATHY	Complement decay-accelerating factor | Cardiometabolic	MR Egger	1.45219347498035	2	0.483793683217536
ukb-ppp-CD55-OID20377	finngen_R12_DM_RETINOPATHY	Diabetic retinopathy || id:finngen_R12_DM_RETINOPATHY	Complement decay-accelerating factor | Cardiometabolic	Inverse variance weighted	1.48819897004097	3	0.684996668106871
ukb-ppp-CD58-OID20716	finngen_R12_DM_RETINOPATHY	Diabetic retinopathy || id:finngen_R12_DM_RETINOPATHY	Lymphocyte function-associated antigen 3 | Inflammation	MR Egger	1.27672541671522	1	0.258508777611474
ukb-ppp-CD58-OID20716	finngen_R12_DM_RETINOPATHY	Diabetic retinopathy || id:finngen_R12_DM_RETINOPATHY	Lymphocyte function-associated antigen 3 | Inflammation	Inverse variance weighted	2.8315396705561	2	0.242738672707589
ukb-ppp-CD59-OID20339	finngen_R12_DM_RETINOPATHY	Diabetic retinopathy || id:finngen_R12_DM_RETINOPATHY	CD59 glycoprotein | Cardiometabolic	MR Egger	1.45108356313251	1	0.228354165207214
ukb-ppp-CD59-OID20339	finngen_R12_DM_RETINOPATHY	Diabetic retinopathy || id:finngen_R12_DM_RETINOPATHY	CD59 glycoprotein | Cardiometabolic	Inverse variance weighted	1.65311162673553	2	0.4375537107165
ukb-ppp-CD5L-OID30775	finngen_R12_DM_RETINOPATHY	Diabetic retinopathy || id:finngen_R12_DM_RETINOPATHY	CD5 antigen-like | Inflammation_II	MR Egger	0.668807232695488	2	0.715764829531776
ukb-ppp-CD5L-OID30775	finngen_R12_DM_RETINOPATHY	Diabetic retinopathy || id:finngen_R12_DM_RETINOPATHY	CD5 antigen-like | Inflammation_II	Inverse variance weighted	1.29206073941854	3	0.731019190398246
ukb-ppp-CD6-OID20649	finngen_R12_DM_RETINOPATHY	Diabetic retinopathy || id:finngen_R12_DM_RETINOPATHY	T-cell differentiation antigen CD6 | Inflammation	MR Egger	0.74876107876151	3	0.861679237296858
ukb-ppp-CD6-OID20649	finngen_R12_DM_RETINOPATHY	Diabetic retinopathy || id:finngen_R12_DM_RETINOPATHY	T-cell differentiation antigen CD6 | Inflammation	Inverse variance weighted	0.774521294764447	4	0.941830834242599
ukb-ppp-CD7-OID30543	finngen_R12_DM_RETINOPATHY	Diabetic retinopathy || id:finngen_R12_DM_RETINOPATHY	T-cell antigen CD7 | Inflammation_II	Inverse variance weighted	0.91429744398872	1	0.338976745712217
ukb-ppp-CD70-OID20599	finngen_R12_DM_RETINOPATHY	Diabetic retinopathy || id:finngen_R12_DM_RETINOPATHY	CD70 antigen | Inflammation	MR Egger	0.685092935673277	2	0.709960128307783
ukb-ppp-CD70-OID20599	finngen_R12_DM_RETINOPATHY	Diabetic retinopathy || id:finngen_R12_DM_RETINOPATHY	CD70 antigen | Inflammation	Inverse variance weighted	1.53455899404001	3	0.67431740637548
ukb-ppp-CD72-OID30641	finngen_R12_DM_RETINOPATHY	Diabetic retinopathy || id:finngen_R12_DM_RETINOPATHY	B-cell differentiation antigen CD72 | Inflammation_II	Inverse variance weighted	0.028498284217508	1	0.865942671936371
ukb-ppp-CD80-OID30291	finngen_R12_DM_RETINOPATHY	Diabetic retinopathy || id:finngen_R12_DM_RETINOPATHY	T-lymphocyte activation antigen CD80 | Cardiometabolic_II	MR Egger	1.13141467122116	2	0.567958267534602
ukb-ppp-CD80-OID30291	finngen_R12_DM_RETINOPATHY	Diabetic retinopathy || id:finngen_R12_DM_RETINOPATHY	T-lymphocyte activation antigen CD80 | Cardiometabolic_II	Inverse variance weighted	1.13151267603236	3	0.769472755979509
ukb-ppp-CD83-OID20565	finngen_R12_DM_RETINOPATHY	Diabetic retinopathy || id:finngen_R12_DM_RETINOPATHY	CD83 antigen | Inflammation	MR Egger	1.084543525539	1	0.29768335728567
ukb-ppp-CD83-OID20565	finngen_R12_DM_RETINOPATHY	Diabetic retinopathy || id:finngen_R12_DM_RETINOPATHY	CD83 antigen | Inflammation	Inverse variance weighted	1.37153969555242	2	0.503702306172721
ukb-ppp-CD86-OID31500	finngen_R12_DM_RETINOPATHY	Diabetic retinopathy || id:finngen_R12_DM_RETINOPATHY	T-lymphocyte activation antigen CD86 | Oncology_II	MR Egger	0.836208753426714	1	0.360483325251442
ukb-ppp-CD86-OID31500	finngen_R12_DM_RETINOPATHY	Diabetic retinopathy || id:finngen_R12_DM_RETINOPATHY	T-lymphocyte activation antigen CD86 | Oncology_II	Inverse variance weighted	1.54874292281456	2	0.460993442127199
ukb-ppp-CD8A-OID21018	finngen_R12_DM_RETINOPATHY	Diabetic retinopathy || id:finngen_R12_DM_RETINOPATHY	T-cell surface glycoprotein CD8 alpha chain | Neurology	MR Egger	0.387218766949075	1	0.533764970711978
ukb-ppp-CD8A-OID21018	finngen_R12_DM_RETINOPATHY	Diabetic retinopathy || id:finngen_R12_DM_RETINOPATHY	T-cell surface glycoprotein CD8 alpha chain | Neurology	Inverse variance weighted	3.73254241461569	2	0.15469942979159
ukb-ppp-CDA-OID30345	finngen_R12_DM_RETINOPATHY	Diabetic retinopathy || id:finngen_R12_DM_RETINOPATHY	Cytidine deaminase | Cardiometabolic_II	MR Egger	1.94297569014828	2	0.378519440649283
ukb-ppp-CDA-OID30345	finngen_R12_DM_RETINOPATHY	Diabetic retinopathy || id:finngen_R12_DM_RETINOPATHY	Cytidine deaminase | Cardiometabolic_II	Inverse variance weighted	2.09449599862924	3	0.553027062625475
ukb-ppp-CDCP1-OID20940	finngen_R12_DM_RETINOPATHY	Diabetic retinopathy || id:finngen_R12_DM_RETINOPATHY	CUB domain-containing protein 1 | Neurology	MR Egger	0.951042136400944	1	0.329454172263575
ukb-ppp-CDCP1-OID20940	finngen_R12_DM_RETINOPATHY	Diabetic retinopathy || id:finngen_R12_DM_RETINOPATHY	CUB domain-containing protein 1 | Neurology	Inverse variance weighted	2.61686523852073	2	0.270243298748548
ukb-ppp-CDH15-OID21005	finngen_R12_DM_RETINOPATHY	Diabetic retinopathy || id:finngen_R12_DM_RETINOPATHY	Cadherin-15 | Neurology	MR Egger	3.60265135542915	3	0.307690589294726
ukb-ppp-CDH15-OID21005	finngen_R12_DM_RETINOPATHY	Diabetic retinopathy || id:finngen_R12_DM_RETINOPATHY	Cadherin-15 | Neurology	Inverse variance weighted	3.91514215730103	4	0.417611907491238
ukb-ppp-CDH17-OID20134	finngen_R12_DM_RETINOPATHY	Diabetic retinopathy || id:finngen_R12_DM_RETINOPATHY	Cadherin-17 | Cardiometabolic	MR Egger	3.30121965228255	2	0.191932827269311
ukb-ppp-CDH17-OID20134	finngen_R12_DM_RETINOPATHY	Diabetic retinopathy || id:finngen_R12_DM_RETINOPATHY	Cadherin-17 | Cardiometabolic	Inverse variance weighted	3.53159929551851	3	0.316686864629589
ukb-ppp-CDH2-OID20170	finngen_R12_DM_RETINOPATHY	Diabetic retinopathy || id:finngen_R12_DM_RETINOPATHY	Cadherin-2 | Cardiometabolic	MR Egger	4.57189020912435	1	0.0325006857132941
ukb-ppp-CDH2-OID20170	finngen_R12_DM_RETINOPATHY	Diabetic retinopathy || id:finngen_R12_DM_RETINOPATHY	Cadherin-2 | Cardiometabolic	Inverse variance weighted	5.71931247692972	2	0.0572884504465812
ukb-ppp-CDH23-OID31074	finngen_R12_DM_RETINOPATHY	Diabetic retinopathy || id:finngen_R12_DM_RETINOPATHY	Cadherin-23 | Neurology_II	Inverse variance weighted	0.237411533490303	1	0.626081924314574
ukb-ppp-CDH3-OID21008	finngen_R12_DM_RETINOPATHY	Diabetic retinopathy || id:finngen_R12_DM_RETINOPATHY	Cadherin-3 | Neurology	Inverse variance weighted	0.582796512746041	1	0.445218260150497
ukb-ppp-CDH5-OID20243	finngen_R12_DM_RETINOPATHY	Diabetic retinopathy || id:finngen_R12_DM_RETINOPATHY	Cadherin-5 | Cardiometabolic	Inverse variance weighted	0.229271298958429	1	0.632064676472072
ukb-ppp-CDH6-OID20157	finngen_R12_DM_RETINOPATHY	Diabetic retinopathy || id:finngen_R12_DM_RETINOPATHY	Cadherin-6 | Cardiometabolic	MR Egger	5.67924688997618	3	0.128302192710018
ukb-ppp-CDH6-OID20157	finngen_R12_DM_RETINOPATHY	Diabetic retinopathy || id:finngen_R12_DM_RETINOPATHY	Cadherin-6 | Cardiometabolic	Inverse variance weighted	5.70191420532605	4	0.222542899957254
ukb-ppp-CDHR1-OID20808	finngen_R12_DM_RETINOPATHY	Diabetic retinopathy || id:finngen_R12_DM_RETINOPATHY	Cadherin-related family member 1 | Neurology	MR Egger	9.38418741179067	2	0.00916747205863437
ukb-ppp-CDHR1-OID20808	finngen_R12_DM_RETINOPATHY	Diabetic retinopathy || id:finngen_R12_DM_RETINOPATHY	Cadherin-related family member 1 | Neurology	Inverse variance weighted	9.63617523176866	3	0.0219259525989825
ukb-ppp-CDKN1A-OID21319	finngen_R12_DM_RETINOPATHY	Diabetic retinopathy || id:finngen_R12_DM_RETINOPATHY	Cyclin-dependent kinase inhibitor 1 | Oncology	Inverse variance weighted	0.945191980369704	1	0.330946164385141
ukb-ppp-CDNF-OID21318	finngen_R12_DM_RETINOPATHY	Diabetic retinopathy || id:finngen_R12_DM_RETINOPATHY	Cerebral dopamine neurotrophic factor | Oncology	MR Egger	10.3850725821775	4	0.0344174509479855
ukb-ppp-CDNF-OID21318	finngen_R12_DM_RETINOPATHY	Diabetic retinopathy || id:finngen_R12_DM_RETINOPATHY	Cerebral dopamine neurotrophic factor | Oncology	Inverse variance weighted	11.3368325345484	5	0.0450957940833261
ukb-ppp-CDON-OID20754	finngen_R12_DM_RETINOPATHY	Diabetic retinopathy || id:finngen_R12_DM_RETINOPATHY	Cell adhesion molecule-related/down-regulated by oncogenes | Inflammation	MR Egger	1.29939726023511	1	0.254323350301305
ukb-ppp-CDON-OID20754	finngen_R12_DM_RETINOPATHY	Diabetic retinopathy || id:finngen_R12_DM_RETINOPATHY	Cell adhesion molecule-related/down-regulated by oncogenes | Inflammation	Inverse variance weighted	1.59330919415902	2	0.450834667734396
ukb-ppp-CDSN-OID20667	finngen_R12_DM_RETINOPATHY	Diabetic retinopathy || id:finngen_R12_DM_RETINOPATHY	Corneodesmosin | Inflammation	Inverse variance weighted	37.1099105604055	1	1.1165479832793e-09
ukb-ppp-CEACAM1-OID21528	finngen_R12_DM_RETINOPATHY	Diabetic retinopathy || id:finngen_R12_DM_RETINOPATHY	Carcinoembryonic antigen-related cell adhesion molecule 1 | Oncology	MR Egger	0.281739556003188	1	0.59556331040891
ukb-ppp-CEACAM1-OID21528	finngen_R12_DM_RETINOPATHY	Diabetic retinopathy || id:finngen_R12_DM_RETINOPATHY	Carcinoembryonic antigen-related cell adhesion molecule 1 | Oncology	Inverse variance weighted	1.11057141546417	2	0.573908267740853
ukb-ppp-CEACAM16-OID31495	finngen_R12_DM_RETINOPATHY	Diabetic retinopathy || id:finngen_R12_DM_RETINOPATHY	Carcinoembryonic antigen-related cell adhesion molecule 16 | Oncology_II	MR Egger	3.50076207478506	2	0.173707741693617
ukb-ppp-CEACAM16-OID31495	finngen_R12_DM_RETINOPATHY	Diabetic retinopathy || id:finngen_R12_DM_RETINOPATHY	Carcinoembryonic antigen-related cell adhesion molecule 16 | Oncology_II	Inverse variance weighted	7.0085291201136	3	0.0716264167197418
ukb-ppp-CEACAM19-OID31443	finngen_R12_DM_RETINOPATHY	Diabetic retinopathy || id:finngen_R12_DM_RETINOPATHY	Carcinoembryonic antigen-related cell adhesion molecule 19 | Oncology_II	Inverse variance weighted	1.48780764901603	1	0.222556927256198
ukb-ppp-CEACAM20-OID31308	finngen_R12_DM_RETINOPATHY	Diabetic retinopathy || id:finngen_R12_DM_RETINOPATHY	Carcinoembryonic antigen-related cell adhesion molecule 20 | Oncology_II	Inverse variance weighted	1.15798807978019	1	0.281883186073034
ukb-ppp-CEACAM21-OID20548	finngen_R12_DM_RETINOPATHY	Diabetic retinopathy || id:finngen_R12_DM_RETINOPATHY	Carcinoembryonic antigen-related cell adhesion molecule 21 | Inflammation	MR Egger	27.7724168357861	14	0.0152502459000351
ukb-ppp-CEACAM21-OID20548	finngen_R12_DM_RETINOPATHY	Diabetic retinopathy || id:finngen_R12_DM_RETINOPATHY	Carcinoembryonic antigen-related cell adhesion molecule 21 | Inflammation	Inverse variance weighted	27.7841260306112	15	0.0229600597049342
ukb-ppp-CEACAM5-OID21171	finngen_R12_DM_RETINOPATHY	Diabetic retinopathy || id:finngen_R12_DM_RETINOPATHY	Carcinoembryonic antigen-related cell adhesion molecule 5 | Oncology	MR Egger	0.531290423334357	2	0.766711099404651
ukb-ppp-CEACAM5-OID21171	finngen_R12_DM_RETINOPATHY	Diabetic retinopathy || id:finngen_R12_DM_RETINOPATHY	Carcinoembryonic antigen-related cell adhesion molecule 5 | Oncology	Inverse variance weighted	0.676362387197524	3	0.878749162625443
ukb-ppp-CELA2A-OID30411	finngen_R12_DM_RETINOPATHY	Diabetic retinopathy || id:finngen_R12_DM_RETINOPATHY	Chymotrypsin-like elastase family member 2A | Cardiometabolic_II	MR Egger	0.723853533551693	1	0.394882782010141
ukb-ppp-CELA2A-OID30411	finngen_R12_DM_RETINOPATHY	Diabetic retinopathy || id:finngen_R12_DM_RETINOPATHY	Chymotrypsin-like elastase family member 2A | Cardiometabolic_II	Inverse variance weighted	1.40864321454378	2	0.494443887644036
ukb-ppp-CELA3A-OID20298	finngen_R12_DM_RETINOPATHY	Diabetic retinopathy || id:finngen_R12_DM_RETINOPATHY	Chymotrypsin-like elastase family member 3A | Cardiometabolic	Inverse variance weighted	0.145232984470427	1	0.703133160976227
ukb-ppp-CELSR2-OID30593	finngen_R12_DM_RETINOPATHY	Diabetic retinopathy || id:finngen_R12_DM_RETINOPATHY	Cadherin EGF LAG seven-pass G-type receptor 2 | Inflammation_II	MR Egger	1.64672260199386	3	0.648842788918883
ukb-ppp-CELSR2-OID30593	finngen_R12_DM_RETINOPATHY	Diabetic retinopathy || id:finngen_R12_DM_RETINOPATHY	Cadherin EGF LAG seven-pass G-type receptor 2 | Inflammation_II	Inverse variance weighted	2.22740246262034	4	0.694015709569752
ukb-ppp-CEMIP2-OID30499	finngen_R12_DM_RETINOPATHY	Diabetic retinopathy || id:finngen_R12_DM_RETINOPATHY	Cell surface hyaluronidase | Inflammation_II	MR Egger	1.91202368134985	1	0.166738638045159
ukb-ppp-CEMIP2-OID30499	finngen_R12_DM_RETINOPATHY	Diabetic retinopathy || id:finngen_R12_DM_RETINOPATHY	Cell surface hyaluronidase | Inflammation_II	Inverse variance weighted	7.53423197454577	2	0.0231186416914674
ukb-ppp-CEP85-OID21241	finngen_R12_DM_RETINOPATHY	Diabetic retinopathy || id:finngen_R12_DM_RETINOPATHY	Centrosomal protein of 85 kDa | Oncology	Inverse variance weighted	4.7714569150255	1	0.0289353293403702
ukb-ppp-CES1-OID20244	finngen_R12_DM_RETINOPATHY	Diabetic retinopathy || id:finngen_R12_DM_RETINOPATHY	Liver carboxylesterase 1 | Cardiometabolic	MR Egger	4.70458942701674	3	0.194751362176003
ukb-ppp-CES1-OID20244	finngen_R12_DM_RETINOPATHY	Diabetic retinopathy || id:finngen_R12_DM_RETINOPATHY	Liver carboxylesterase 1 | Cardiometabolic	Inverse variance weighted	6.97516512720669	4	0.137206469449005
ukb-ppp-CES2-OID21366	finngen_R12_DM_RETINOPATHY	Diabetic retinopathy || id:finngen_R12_DM_RETINOPATHY	Cocaine esterase | Oncology	Inverse variance weighted	0.0810063760713385	1	0.77593820560529
ukb-ppp-CES3-OID21340	finngen_R12_DM_RETINOPATHY	Diabetic retinopathy || id:finngen_R12_DM_RETINOPATHY	Carboxylesterase 3 | Oncology	MR Egger	3.65743713943208	2	0.160619258339791
ukb-ppp-CES3-OID21340	finngen_R12_DM_RETINOPATHY	Diabetic retinopathy || id:finngen_R12_DM_RETINOPATHY	Carboxylesterase 3 | Oncology	Inverse variance weighted	4.8205923650556	3	0.185415598554497
ukb-ppp-CFB-OID30755	finngen_R12_DM_RETINOPATHY	Diabetic retinopathy || id:finngen_R12_DM_RETINOPATHY	Complement factor B | Inflammation_II	MR Egger	76.449955661261	2	2.50670401872145e-17
ukb-ppp-CFB-OID30755	finngen_R12_DM_RETINOPATHY	Diabetic retinopathy || id:finngen_R12_DM_RETINOPATHY	Complement factor B | Inflammation_II	Inverse variance weighted	129.010477711168	3	8.83713157777564e-28
ukb-ppp-CFH-OID30790	finngen_R12_DM_RETINOPATHY	Diabetic retinopathy || id:finngen_R12_DM_RETINOPATHY	Complement factor H | Inflammation_II	Inverse variance weighted	2.44009244844447	1	0.118269255230884
ukb-ppp-CFHR2-OID30720	finngen_R12_DM_RETINOPATHY	Diabetic retinopathy || id:finngen_R12_DM_RETINOPATHY	Complement factor H-related protein 2 | Inflammation_II	MR Egger	4.6576810936129	6	0.588405520351202
ukb-ppp-CFHR2-OID30720	finngen_R12_DM_RETINOPATHY	Diabetic retinopathy || id:finngen_R12_DM_RETINOPATHY	Complement factor H-related protein 2 | Inflammation_II	Inverse variance weighted	5.30281921384108	7	0.623061470410183
ukb-ppp-CFHR4-OID30758	finngen_R12_DM_RETINOPATHY	Diabetic retinopathy || id:finngen_R12_DM_RETINOPATHY	Complement factor H-related protein 4 | Inflammation_II	MR Egger	10.4036725633821	7	0.166828234444655
ukb-ppp-CFHR4-OID30758	finngen_R12_DM_RETINOPATHY	Diabetic retinopathy || id:finngen_R12_DM_RETINOPATHY	Complement factor H-related protein 4 | Inflammation_II	Inverse variance weighted	13.4924704593618	8	0.0959913321017247
ukb-ppp-CFHR5-OID30716	finngen_R12_DM_RETINOPATHY	Diabetic retinopathy || id:finngen_R12_DM_RETINOPATHY	Complement factor H-related protein 5 | Inflammation_II	MR Egger	4.42558391667287	5	0.489901362875522
ukb-ppp-CFHR5-OID30716	finngen_R12_DM_RETINOPATHY	Diabetic retinopathy || id:finngen_R12_DM_RETINOPATHY	Complement factor H-related protein 5 | Inflammation_II	Inverse variance weighted	5.66830890291823	6	0.461352094865355
ukb-ppp-CGREF1-OID20152	finngen_R12_DM_RETINOPATHY	Diabetic retinopathy || id:finngen_R12_DM_RETINOPATHY	Cell growth regulator with EF hand domain protein 1 | Cardiometabolic	MR Egger	7.75123836438293	10	0.653120916713649
ukb-ppp-CGREF1-OID20152	finngen_R12_DM_RETINOPATHY	Diabetic retinopathy || id:finngen_R12_DM_RETINOPATHY	Cell growth regulator with EF hand domain protein 1 | Cardiometabolic	Inverse variance weighted	8.37921777471628	11	0.678985038477201
ukb-ppp-CHAD-OID30660	finngen_R12_DM_RETINOPATHY	Diabetic retinopathy || id:finngen_R12_DM_RETINOPATHY	Chondroadherin | Inflammation_II	Inverse variance weighted	1.54869164716583	1	0.213328693150647
ukb-ppp-CHCHD10-OID31116	finngen_R12_DM_RETINOPATHY	Diabetic retinopathy || id:finngen_R12_DM_RETINOPATHY	Coiled-coil-helix-coiled-coil-helix domain-containing protein 10, mitochondrial | Neurology_II	Inverse variance weighted	0.71040148910831	1	0.399310559462275
ukb-ppp-CHGA-OID30403	finngen_R12_DM_RETINOPATHY	Diabetic retinopathy || id:finngen_R12_DM_RETINOPATHY	Chromogranin-A | Cardiometabolic_II	Inverse variance weighted	4.76912496722157	1	0.0289745487434275
ukb-ppp-CHGB-OID21038	finngen_R12_DM_RETINOPATHY	Diabetic retinopathy || id:finngen_R12_DM_RETINOPATHY	Secretogranin-1 | Neurology	MR Egger	3.13409005133556	4	0.535641822042651
ukb-ppp-CHGB-OID21038	finngen_R12_DM_RETINOPATHY	Diabetic retinopathy || id:finngen_R12_DM_RETINOPATHY	Secretogranin-1 | Neurology	Inverse variance weighted	5.17191419116641	5	0.395262046362151
ukb-ppp-CHI3L1-OID20399	finngen_R12_DM_RETINOPATHY	Diabetic retinopathy || id:finngen_R12_DM_RETINOPATHY	Chitinase-3-like protein 1 | Cardiometabolic	MR Egger	0.789393773551008	5	0.977704903758828
ukb-ppp-CHI3L1-OID20399	finngen_R12_DM_RETINOPATHY	Diabetic retinopathy || id:finngen_R12_DM_RETINOPATHY	Chitinase-3-like protein 1 | Cardiometabolic	Inverse variance weighted	0.849824874347254	6	0.990670696713829
ukb-ppp-CHIT1-OID20312	finngen_R12_DM_RETINOPATHY	Diabetic retinopathy || id:finngen_R12_DM_RETINOPATHY	Chitotriosidase-1 | Cardiometabolic	MR Egger	9.7781004244924	8	0.280947127379893
ukb-ppp-CHIT1-OID20312	finngen_R12_DM_RETINOPATHY	Diabetic retinopathy || id:finngen_R12_DM_RETINOPATHY	Chitotriosidase-1 | Cardiometabolic	Inverse variance weighted	11.4720125890431	9	0.244736177866138
ukb-ppp-CHMP1A-OID20930	finngen_R12_DM_RETINOPATHY	Diabetic retinopathy || id:finngen_R12_DM_RETINOPATHY	Charged multivesicular body protein 1a | Neurology	Inverse variance weighted	0.0723903697183617	1	0.787887678020763
ukb-ppp-CHMP6-OID30327	finngen_R12_DM_RETINOPATHY	Diabetic retinopathy || id:finngen_R12_DM_RETINOPATHY	Charged multivesicular body protein 6 | Cardiometabolic_II	Inverse variance weighted	1.17515287814213	1	0.27834498690278
ukb-ppp-CHRDL2-OID20223	finngen_R12_DM_RETINOPATHY	Diabetic retinopathy || id:finngen_R12_DM_RETINOPATHY	Chordin-like protein 2 | Cardiometabolic	Inverse variance weighted	5.92661521772675	1	0.0149138611945835
ukb-ppp-CILP-OID30399	finngen_R12_DM_RETINOPATHY	Diabetic retinopathy || id:finngen_R12_DM_RETINOPATHY	Cartilage intermediate layer protein 1 | Cardiometabolic_II	Inverse variance weighted	1.13179742865697	1	0.287392268647971
ukb-ppp-CIT-OID30970	finngen_R12_DM_RETINOPATHY	Diabetic retinopathy || id:finngen_R12_DM_RETINOPATHY	Citron Rho-interacting kinase | Neurology_II	Inverse variance weighted	0.133010910366073	1	0.715330424961873
ukb-ppp-CKAP4-OID20617	finngen_R12_DM_RETINOPATHY	Diabetic retinopathy || id:finngen_R12_DM_RETINOPATHY	Cytoskeleton-associated protein 4 | Inflammation	Inverse variance weighted	0.074159468183218	1	0.785374164280923
ukb-ppp-CLEC10A-OID20928	finngen_R12_DM_RETINOPATHY	Diabetic retinopathy || id:finngen_R12_DM_RETINOPATHY	C-type lectin domain family 10 member A | Neurology	MR Egger	1.63804353514745	3	0.650794795044959
ukb-ppp-CLEC10A-OID20928	finngen_R12_DM_RETINOPATHY	Diabetic retinopathy || id:finngen_R12_DM_RETINOPATHY	C-type lectin domain family 10 member A | Neurology	Inverse variance weighted	1.65475620988512	4	0.798918856281329
ukb-ppp-CLEC11A-OID21112	finngen_R12_DM_RETINOPATHY	Diabetic retinopathy || id:finngen_R12_DM_RETINOPATHY	C-type lectin domain family 11 member A | Neurology	MR Egger	0.0109698695125008	1	0.916584386712769
ukb-ppp-CLEC11A-OID21112	finngen_R12_DM_RETINOPATHY	Diabetic retinopathy || id:finngen_R12_DM_RETINOPATHY	C-type lectin domain family 11 member A | Neurology	Inverse variance weighted	0.0123336376614419	2	0.993852156969713
ukb-ppp-CLEC12A-OID30552	finngen_R12_DM_RETINOPATHY	Diabetic retinopathy || id:finngen_R12_DM_RETINOPATHY	C-type lectin domain family 12 member A | Inflammation_II	MR Egger	1.38458157552703	1	0.239322277363064
ukb-ppp-CLEC12A-OID30552	finngen_R12_DM_RETINOPATHY	Diabetic retinopathy || id:finngen_R12_DM_RETINOPATHY	C-type lectin domain family 12 member A | Inflammation_II	Inverse variance weighted	1.57821666405487	2	0.454249654624053
ukb-ppp-CLEC1A-OID20099	finngen_R12_DM_RETINOPATHY	Diabetic retinopathy || id:finngen_R12_DM_RETINOPATHY	C-type lectin domain family 1 member A | Cardiometabolic	MR Egger	2.9814283774543	1	0.0842249124614272
ukb-ppp-CLEC1A-OID20099	finngen_R12_DM_RETINOPATHY	Diabetic retinopathy || id:finngen_R12_DM_RETINOPATHY	C-type lectin domain family 1 member A | Cardiometabolic	Inverse variance weighted	3.01374427488984	2	0.221602035774113
ukb-ppp-CLEC1B-OID21061	finngen_R12_DM_RETINOPATHY	Diabetic retinopathy || id:finngen_R12_DM_RETINOPATHY	C-type lectin domain family 1 member B | Neurology	Inverse variance weighted	0.78146953146406	1	0.376692081331604
ukb-ppp-CLEC3B-OID30756	finngen_R12_DM_RETINOPATHY	Diabetic retinopathy || id:finngen_R12_DM_RETINOPATHY	Tetranectin | Inflammation_II	MR Egger	5.56885211066198	1	0.0182827424878559
ukb-ppp-CLEC3B-OID30756	finngen_R12_DM_RETINOPATHY	Diabetic retinopathy || id:finngen_R12_DM_RETINOPATHY	Tetranectin | Inflammation_II	Inverse variance weighted	9.35962797317619	2	0.00928074006863849
ukb-ppp-CLEC4G-OID20590	finngen_R12_DM_RETINOPATHY	Diabetic retinopathy || id:finngen_R12_DM_RETINOPATHY	C-type lectin domain family 4 member G | Inflammation	Inverse variance weighted	0.183061744775298	1	0.668755122361688
ukb-ppp-CLEC4M-OID30405	finngen_R12_DM_RETINOPATHY	Diabetic retinopathy || id:finngen_R12_DM_RETINOPATHY	C-type lectin domain family 4 member M | Cardiometabolic_II	MR Egger	3.04130633257735	3	0.385300294738057
ukb-ppp-CLEC4M-OID30405	finngen_R12_DM_RETINOPATHY	Diabetic retinopathy || id:finngen_R12_DM_RETINOPATHY	C-type lectin domain family 4 member M | Cardiometabolic_II	Inverse variance weighted	3.11278751869275	4	0.539131276675632
ukb-ppp-CLEC5A-OID20165	finngen_R12_DM_RETINOPATHY	Diabetic retinopathy || id:finngen_R12_DM_RETINOPATHY	C-type lectin domain family 5 member A | Cardiometabolic	MR Egger	2.5127507961798	1	0.112928655587481
ukb-ppp-CLEC5A-OID20165	finngen_R12_DM_RETINOPATHY	Diabetic retinopathy || id:finngen_R12_DM_RETINOPATHY	C-type lectin domain family 5 member A | Cardiometabolic	Inverse variance weighted	3.15696014174678	2	0.206288403796832
ukb-ppp-CLEC7A-OID20636	finngen_R12_DM_RETINOPATHY	Diabetic retinopathy || id:finngen_R12_DM_RETINOPATHY	C-type lectin domain family 7 member A | Inflammation	MR Egger	0.470844163185056	2	0.790237234636845
ukb-ppp-CLEC7A-OID20636	finngen_R12_DM_RETINOPATHY	Diabetic retinopathy || id:finngen_R12_DM_RETINOPATHY	C-type lectin domain family 7 member A | Inflammation	Inverse variance weighted	0.919680712911852	3	0.820675989374426
ukb-ppp-CLGN-OID30957	finngen_R12_DM_RETINOPATHY	Diabetic retinopathy || id:finngen_R12_DM_RETINOPATHY	Calmegin | Neurology_II	MR Egger	17.8843925927428	8	0.0221101099882035
ukb-ppp-CLGN-OID30957	finngen_R12_DM_RETINOPATHY	Diabetic retinopathy || id:finngen_R12_DM_RETINOPATHY	Calmegin | Neurology_II	Inverse variance weighted	18.1003841726146	9	0.0340266062673196
ukb-ppp-CLIP2-OID20559	finngen_R12_DM_RETINOPATHY	Diabetic retinopathy || id:finngen_R12_DM_RETINOPATHY	CAP-Gly domain-containing linker protein 2 | Inflammation	Inverse variance weighted	1.49040555790383	1	0.222153545911684
ukb-ppp-CLMP-OID21419	finngen_R12_DM_RETINOPATHY	Diabetic retinopathy || id:finngen_R12_DM_RETINOPATHY	CXADR-like membrane protein | Oncology	MR Egger	5.33773481390409	2	0.0693307043322956
ukb-ppp-CLMP-OID21419	finngen_R12_DM_RETINOPATHY	Diabetic retinopathy || id:finngen_R12_DM_RETINOPATHY	CXADR-like membrane protein | Oncology	Inverse variance weighted	5.83709595657718	3	0.119810514964067
ukb-ppp-CLPS-OID21156	finngen_R12_DM_RETINOPATHY	Diabetic retinopathy || id:finngen_R12_DM_RETINOPATHY	Colipase | Neurology	MR Egger	6.06376407789604	3	0.10854884103925
ukb-ppp-CLPS-OID21156	finngen_R12_DM_RETINOPATHY	Diabetic retinopathy || id:finngen_R12_DM_RETINOPATHY	Colipase | Neurology	Inverse variance weighted	6.30999300729638	4	0.177163026468808
ukb-ppp-CLSTN2-OID20664	finngen_R12_DM_RETINOPATHY	Diabetic retinopathy || id:finngen_R12_DM_RETINOPATHY	Calsyntenin-2 | Inflammation	MR Egger	2.48237265405975	6	0.870435206678162
ukb-ppp-CLSTN2-OID20664	finngen_R12_DM_RETINOPATHY	Diabetic retinopathy || id:finngen_R12_DM_RETINOPATHY	Calsyntenin-2 | Inflammation	Inverse variance weighted	2.72765893027507	7	0.909001878444595
ukb-ppp-CLU-OID30732	finngen_R12_DM_RETINOPATHY	Diabetic retinopathy || id:finngen_R12_DM_RETINOPATHY	Clusterin | Inflammation_II	Inverse variance weighted	2.32511772320145	1	0.127300589329757
ukb-ppp-CNDP1-OID20347	finngen_R12_DM_RETINOPATHY	Diabetic retinopathy || id:finngen_R12_DM_RETINOPATHY	Beta-Ala-His dipeptidase | Cardiometabolic	MR Egger	0.637981456436202	3	0.887684952447736
ukb-ppp-CNDP1-OID20347	finngen_R12_DM_RETINOPATHY	Diabetic retinopathy || id:finngen_R12_DM_RETINOPATHY	Beta-Ala-His dipeptidase | Cardiometabolic	Inverse variance weighted	0.665345050348345	4	0.955532806324418
ukb-ppp-CNPY4-OID21317	finngen_R12_DM_RETINOPATHY	Diabetic retinopathy || id:finngen_R12_DM_RETINOPATHY	Protein canopy homolog 4 | Oncology	Inverse variance weighted	0.285878905616215	1	0.592873609215225
ukb-ppp-CNTN1-OID20307	finngen_R12_DM_RETINOPATHY	Diabetic retinopathy || id:finngen_R12_DM_RETINOPATHY	Contactin-1 | Cardiometabolic	MR Egger	0.402125706668811	1	0.525993490431533
ukb-ppp-CNTN1-OID20307	finngen_R12_DM_RETINOPATHY	Diabetic retinopathy || id:finngen_R12_DM_RETINOPATHY	Contactin-1 | Cardiometabolic	Inverse variance weighted	0.442615230177237	2	0.801470098070691
ukb-ppp-CNTN2-OID21426	finngen_R12_DM_RETINOPATHY	Diabetic retinopathy || id:finngen_R12_DM_RETINOPATHY	Contactin-2 | Oncology	MR Egger	1.83969954789113	3	0.606334208439594
ukb-ppp-CNTN2-OID21426	finngen_R12_DM_RETINOPATHY	Diabetic retinopathy || id:finngen_R12_DM_RETINOPATHY	Contactin-2 | Oncology	Inverse variance weighted	3.33798965311662	4	0.502935727949815
ukb-ppp-CNTN3-OID21092	finngen_R12_DM_RETINOPATHY	Diabetic retinopathy || id:finngen_R12_DM_RETINOPATHY	Contactin-3 | Neurology	MR Egger	0.0881319950417357	2	0.956890802968312
ukb-ppp-CNTN3-OID21092	finngen_R12_DM_RETINOPATHY	Diabetic retinopathy || id:finngen_R12_DM_RETINOPATHY	Contactin-3 | Neurology	Inverse variance weighted	0.356287863376635	3	0.949116714387779
ukb-ppp-CNTN4-OID21117	finngen_R12_DM_RETINOPATHY	Diabetic retinopathy || id:finngen_R12_DM_RETINOPATHY	Contactin-4 | Neurology	MR Egger	0.70453055826505	2	0.703093581179446
ukb-ppp-CNTN4-OID21117	finngen_R12_DM_RETINOPATHY	Diabetic retinopathy || id:finngen_R12_DM_RETINOPATHY	Contactin-4 | Neurology	Inverse variance weighted	1.0357381354717	3	0.792605278582495
ukb-ppp-CNTN5-OID21006	finngen_R12_DM_RETINOPATHY	Diabetic retinopathy || id:finngen_R12_DM_RETINOPATHY	Contactin-5 | Neurology	MR Egger	15.0022640576251	4	0.0046965236432084
ukb-ppp-CNTN5-OID21006	finngen_R12_DM_RETINOPATHY	Diabetic retinopathy || id:finngen_R12_DM_RETINOPATHY	Contactin-5 | Neurology	Inverse variance weighted	15.1861402683999	5	0.00959590616654489
ukb-ppp-CNTNAP2-OID20556	finngen_R12_DM_RETINOPATHY	Diabetic retinopathy || id:finngen_R12_DM_RETINOPATHY	Contactin-associated protein-like 2 | Inflammation	MR Egger	1.93360767265776	4	0.747968787939654
ukb-ppp-CNTNAP2-OID20556	finngen_R12_DM_RETINOPATHY	Diabetic retinopathy || id:finngen_R12_DM_RETINOPATHY	Contactin-associated protein-like 2 | Inflammation	Inverse variance weighted	2.48269977135144	5	0.779098236348894
ukb-ppp-COCH-OID30305	finngen_R12_DM_RETINOPATHY	Diabetic retinopathy || id:finngen_R12_DM_RETINOPATHY	Cochlin | Cardiometabolic_II	MR Egger	1.33243731798647	3	0.7214453032099
ukb-ppp-COCH-OID30305	finngen_R12_DM_RETINOPATHY	Diabetic retinopathy || id:finngen_R12_DM_RETINOPATHY	Cochlin | Cardiometabolic_II	Inverse variance weighted	3.10495833613239	4	0.540417084729015
ukb-ppp-COL15A1-OID30396	finngen_R12_DM_RETINOPATHY	Diabetic retinopathy || id:finngen_R12_DM_RETINOPATHY	Collagen alpha-1(XV) chain | Cardiometabolic_II	Inverse variance weighted	0.011293658750151	1	0.915366842293562
ukb-ppp-COL18A1-OID20332	finngen_R12_DM_RETINOPATHY	Diabetic retinopathy || id:finngen_R12_DM_RETINOPATHY	Collagen alpha-1 | Cardiometabolic	Inverse variance weighted	0.0042294299036645	1	0.948146875910694
ukb-ppp-COL24A1-OID31464	finngen_R12_DM_RETINOPATHY	Diabetic retinopathy || id:finngen_R12_DM_RETINOPATHY	Collagen alpha-1(XXIV) chain | Oncology_II	MR Egger	0.552383690794334	1	0.457345351837188
ukb-ppp-COL24A1-OID31464	finngen_R12_DM_RETINOPATHY	Diabetic retinopathy || id:finngen_R12_DM_RETINOPATHY	Collagen alpha-1(XXIV) chain | Oncology_II	Inverse variance weighted	1.76539512072263	2	0.413665517537145
ukb-ppp-COL28A1-OID30969	finngen_R12_DM_RETINOPATHY	Diabetic retinopathy || id:finngen_R12_DM_RETINOPATHY	Collagen alpha-1(XXVIII) chain | Neurology_II	MR Egger	1.13305611915209	2	0.567492321805622
ukb-ppp-COL28A1-OID30969	finngen_R12_DM_RETINOPATHY	Diabetic retinopathy || id:finngen_R12_DM_RETINOPATHY	Collagen alpha-1(XXVIII) chain | Neurology_II	Inverse variance weighted	2.02730356891845	3	0.566759130449625
ukb-ppp-COL2A1-OID30286	finngen_R12_DM_RETINOPATHY	Diabetic retinopathy || id:finngen_R12_DM_RETINOPATHY	Collagen alpha-1(II) chain | Cardiometabolic_II	MR Egger	0.468009222213358	2	0.791358166850242
ukb-ppp-COL2A1-OID30286	finngen_R12_DM_RETINOPATHY	Diabetic retinopathy || id:finngen_R12_DM_RETINOPATHY	Collagen alpha-1(II) chain | Cardiometabolic_II	Inverse variance weighted	0.897697352568956	3	0.825983455095643
ukb-ppp-COL4A1-OID20208	finngen_R12_DM_RETINOPATHY	Diabetic retinopathy || id:finngen_R12_DM_RETINOPATHY	Collagen alpha-1 | Cardiometabolic	Inverse variance weighted	0.867463143717058	1	0.351658576346645
ukb-ppp-COL5A1-OID30587	finngen_R12_DM_RETINOPATHY	Diabetic retinopathy || id:finngen_R12_DM_RETINOPATHY	Collagen alpha-1(V) chain | Inflammation_II	MR Egger	1.0650943979486	2	0.587107583583101
ukb-ppp-COL5A1-OID30587	finngen_R12_DM_RETINOPATHY	Diabetic retinopathy || id:finngen_R12_DM_RETINOPATHY	Collagen alpha-1(V) chain | Inflammation_II	Inverse variance weighted	1.5533181069141	3	0.670020318516426
ukb-ppp-COL6A3-OID20292	finngen_R12_DM_RETINOPATHY	Diabetic retinopathy || id:finngen_R12_DM_RETINOPATHY	Collagen alpha-3 | Cardiometabolic	Inverse variance weighted	0.0186096540203826	1	0.891491472618533
ukb-ppp-COL9A1-OID20550	finngen_R12_DM_RETINOPATHY	Diabetic retinopathy || id:finngen_R12_DM_RETINOPATHY	Collagen alpha-1 | Inflammation	Inverse variance weighted	5.44862618274663	1	0.0195837211838565
ukb-ppp-COMP-OID20405	finngen_R12_DM_RETINOPATHY	Diabetic retinopathy || id:finngen_R12_DM_RETINOPATHY	Cartilage oligomeric matrix protein | Cardiometabolic	MR Egger	0.131130235138933	1	0.717263038818284
ukb-ppp-COMP-OID20405	finngen_R12_DM_RETINOPATHY	Diabetic retinopathy || id:finngen_R12_DM_RETINOPATHY	Cartilage oligomeric matrix protein | Cardiometabolic	Inverse variance weighted	0.134529301405282	2	0.934947734017281
ukb-ppp-COMT-OID20086	finngen_R12_DM_RETINOPATHY	Diabetic retinopathy || id:finngen_R12_DM_RETINOPATHY	Catechol O-methyltransferase | Cardiometabolic	MR Egger	0.960411054716088	3	0.810830046325815
ukb-ppp-COMT-OID20086	finngen_R12_DM_RETINOPATHY	Diabetic retinopathy || id:finngen_R12_DM_RETINOPATHY	Catechol O-methyltransferase | Cardiometabolic	Inverse variance weighted	5.01433413141449	4	0.285829883548746
ukb-ppp-CPA2-OID21060	finngen_R12_DM_RETINOPATHY	Diabetic retinopathy || id:finngen_R12_DM_RETINOPATHY	Carboxypeptidase A2 | Neurology	MR Egger	0.327899600357047	3	0.954698689510196
ukb-ppp-CPA2-OID21060	finngen_R12_DM_RETINOPATHY	Diabetic retinopathy || id:finngen_R12_DM_RETINOPATHY	Carboxypeptidase A2 | Neurology	Inverse variance weighted	2.06497864174097	4	0.723808798004438
ukb-ppp-CPA4-OID30606	finngen_R12_DM_RETINOPATHY	Diabetic retinopathy || id:finngen_R12_DM_RETINOPATHY	Carboxypeptidase A4 | Inflammation_II	MR Egger	2.59406820233639	4	0.62787427499294
ukb-ppp-CPA4-OID30606	finngen_R12_DM_RETINOPATHY	Diabetic retinopathy || id:finngen_R12_DM_RETINOPATHY	Carboxypeptidase A4 | Inflammation_II	Inverse variance weighted	2.83366960328825	5	0.725610452650505
ukb-ppp-CPB2-OID30734	finngen_R12_DM_RETINOPATHY	Diabetic retinopathy || id:finngen_R12_DM_RETINOPATHY	Carboxypeptidase B2 | Inflammation_II	MR Egger	1.87881579161501	2	0.390859196225653
ukb-ppp-CPB2-OID30734	finngen_R12_DM_RETINOPATHY	Diabetic retinopathy || id:finngen_R12_DM_RETINOPATHY	Carboxypeptidase B2 | Inflammation_II	Inverse variance weighted	2.00016761050333	3	0.57237191701146
ukb-ppp-CPE-OID21392	finngen_R12_DM_RETINOPATHY	Diabetic retinopathy || id:finngen_R12_DM_RETINOPATHY	Carboxypeptidase E | Oncology	MR Egger	0.351627183700812	1	0.553193463045989
ukb-ppp-CPE-OID21392	finngen_R12_DM_RETINOPATHY	Diabetic retinopathy || id:finngen_R12_DM_RETINOPATHY	Carboxypeptidase E | Oncology	Inverse variance weighted	1.99663448419157	2	0.368499014358508
ukb-ppp-CPM-OID21054	finngen_R12_DM_RETINOPATHY	Diabetic retinopathy || id:finngen_R12_DM_RETINOPATHY	Carboxypeptidase M | Neurology	MR Egger	0.811470882005041	1	0.367685741033802
ukb-ppp-CPM-OID21054	finngen_R12_DM_RETINOPATHY	Diabetic retinopathy || id:finngen_R12_DM_RETINOPATHY	Carboxypeptidase M | Neurology	Inverse variance weighted	1.76456582081068	2	0.4138370794924
ukb-ppp-CPOX-OID30495	finngen_R12_DM_RETINOPATHY	Diabetic retinopathy || id:finngen_R12_DM_RETINOPATHY	Oxygen-dependent coproporphyrinogen-III oxidase, mitochondrial | Inflammation_II	MR Egger	1.91670970171183e-05	1	0.996506853140736
ukb-ppp-CPOX-OID30495	finngen_R12_DM_RETINOPATHY	Diabetic retinopathy || id:finngen_R12_DM_RETINOPATHY	Oxygen-dependent coproporphyrinogen-III oxidase, mitochondrial | Inflammation_II	Inverse variance weighted	0.00609695977391406	2	0.996956162009746
ukb-ppp-CPPED1-OID21053	finngen_R12_DM_RETINOPATHY	Diabetic retinopathy || id:finngen_R12_DM_RETINOPATHY	Serine/threonine-protein phosphatase CPPED1 | Neurology	MR Egger	3.01693887821941	4	0.554994731998198
ukb-ppp-CPPED1-OID21053	finngen_R12_DM_RETINOPATHY	Diabetic retinopathy || id:finngen_R12_DM_RETINOPATHY	Serine/threonine-protein phosphatase CPPED1 | Neurology	Inverse variance weighted	3.44064007635094	5	0.632387956357275
ukb-ppp-CPQ-OID30406	finngen_R12_DM_RETINOPATHY	Diabetic retinopathy || id:finngen_R12_DM_RETINOPATHY	Carboxypeptidase Q | Cardiometabolic_II	MR Egger	11.2576399332852	5	0.0465043757338529
ukb-ppp-CPQ-OID30406	finngen_R12_DM_RETINOPATHY	Diabetic retinopathy || id:finngen_R12_DM_RETINOPATHY	Carboxypeptidase Q | Cardiometabolic_II	Inverse variance weighted	11.2754721042459	6	0.0802267315448001
ukb-ppp-CPVL-OID21435	finngen_R12_DM_RETINOPATHY	Diabetic retinopathy || id:finngen_R12_DM_RETINOPATHY	Probable serine carboxypeptidase CPVL | Oncology	MR Egger	0.84309954184602	4	0.932578352871668
ukb-ppp-CPVL-OID21435	finngen_R12_DM_RETINOPATHY	Diabetic retinopathy || id:finngen_R12_DM_RETINOPATHY	Probable serine carboxypeptidase CPVL | Oncology	Inverse variance weighted	1.16869447660473	5	0.947845215894802
ukb-ppp-CPXM1-OID21479	finngen_R12_DM_RETINOPATHY	Diabetic retinopathy || id:finngen_R12_DM_RETINOPATHY	Probable carboxypeptidase X1 | Oncology	Inverse variance weighted	0.279255357473438	1	0.597189697598841
ukb-ppp-CPXM2-OID30322	finngen_R12_DM_RETINOPATHY	Diabetic retinopathy || id:finngen_R12_DM_RETINOPATHY	Inactive carboxypeptidase-like protein X2 | Cardiometabolic_II	MR Egger	0.779698097601442	2	0.677159084759537
ukb-ppp-CPXM2-OID30322	finngen_R12_DM_RETINOPATHY	Diabetic retinopathy || id:finngen_R12_DM_RETINOPATHY	Inactive carboxypeptidase-like protein X2 | Cardiometabolic_II	Inverse variance weighted	0.844804704924191	3	0.838723008110364
ukb-ppp-CR1-OID30697	finngen_R12_DM_RETINOPATHY	Diabetic retinopathy || id:finngen_R12_DM_RETINOPATHY	Complement receptor type 1 | Inflammation_II	MR Egger	0.132392290487883	1	0.715964412020694
ukb-ppp-CR1-OID30697	finngen_R12_DM_RETINOPATHY	Diabetic retinopathy || id:finngen_R12_DM_RETINOPATHY	Complement receptor type 1 | Inflammation_II	Inverse variance weighted	0.278884908747166	2	0.869843077428959
ukb-ppp-CR2-OID20393	finngen_R12_DM_RETINOPATHY	Diabetic retinopathy || id:finngen_R12_DM_RETINOPATHY	Complement receptor type 2 | Cardiometabolic	MR Egger	4.60889465364519	2	0.0998139499053024
ukb-ppp-CR2-OID20393	finngen_R12_DM_RETINOPATHY	Diabetic retinopathy || id:finngen_R12_DM_RETINOPATHY	Complement receptor type 2 | Cardiometabolic	Inverse variance weighted	4.9265472970522	3	0.177255406072059
ukb-ppp-CRACR2A-OID21249	finngen_R12_DM_RETINOPATHY	Diabetic retinopathy || id:finngen_R12_DM_RETINOPATHY	EF-hand calcium-binding domain-containing protein 4B | Oncology	MR Egger	1.48724824426711	1	0.222643901580542
ukb-ppp-CRACR2A-OID21249	finngen_R12_DM_RETINOPATHY	Diabetic retinopathy || id:finngen_R12_DM_RETINOPATHY	EF-hand calcium-binding domain-containing protein 4B | Oncology	Inverse variance weighted	1.77489491340637	2	0.411705308289446
ukb-ppp-CREG1-OID21515	finngen_R12_DM_RETINOPATHY	Diabetic retinopathy || id:finngen_R12_DM_RETINOPATHY	Protein CREG1 | Oncology	Inverse variance weighted	0.202036986114695	1	0.653081649149254
ukb-ppp-CRELD1-OID30619	finngen_R12_DM_RETINOPATHY	Diabetic retinopathy || id:finngen_R12_DM_RETINOPATHY	Protein disulfide isomerase CRELD1 | Inflammation_II	MR Egger	3.99348383234861	5	0.550354504085161
ukb-ppp-CRELD1-OID30619	finngen_R12_DM_RETINOPATHY	Diabetic retinopathy || id:finngen_R12_DM_RETINOPATHY	Protein disulfide isomerase CRELD1 | Inflammation_II	Inverse variance weighted	4.90772884857811	6	0.555701013905097
ukb-ppp-CRELD2-OID20751	finngen_R12_DM_RETINOPATHY	Diabetic retinopathy || id:finngen_R12_DM_RETINOPATHY	Protein disulfide isomerase CRELD2 | Inflammation	MR Egger	4.17581941172435	2	0.123945948715684
ukb-ppp-CRELD2-OID20751	finngen_R12_DM_RETINOPATHY	Diabetic retinopathy || id:finngen_R12_DM_RETINOPATHY	Protein disulfide isomerase CRELD2 | Inflammation	Inverse variance weighted	6.1406941484915	3	0.104962219806113
ukb-ppp-CRH-OID21257	finngen_R12_DM_RETINOPATHY	Diabetic retinopathy || id:finngen_R12_DM_RETINOPATHY	Corticoliberin | Oncology	MR Egger	0.495823329088791	1	0.481341086542529
ukb-ppp-CRH-OID21257	finngen_R12_DM_RETINOPATHY	Diabetic retinopathy || id:finngen_R12_DM_RETINOPATHY	Corticoliberin | Oncology	Inverse variance weighted	2.11103753047136	2	0.348011844023799
ukb-ppp-CRHBP-OID20747	finngen_R12_DM_RETINOPATHY	Diabetic retinopathy || id:finngen_R12_DM_RETINOPATHY	Corticotropin-releasing factor-binding protein | Inflammation	MR Egger	3.23316098238794	3	0.357054252225154
ukb-ppp-CRHBP-OID20747	finngen_R12_DM_RETINOPATHY	Diabetic retinopathy || id:finngen_R12_DM_RETINOPATHY	Corticotropin-releasing factor-binding protein | Inflammation	Inverse variance weighted	3.65151444361685	4	0.455217091333289
ukb-ppp-CRIM1-OID20701	finngen_R12_DM_RETINOPATHY	Diabetic retinopathy || id:finngen_R12_DM_RETINOPATHY	Cysteine-rich motor neuron 1 protein | Inflammation	MR Egger	0.248844795764436	1	0.617889669325853
ukb-ppp-CRIM1-OID20701	finngen_R12_DM_RETINOPATHY	Diabetic retinopathy || id:finngen_R12_DM_RETINOPATHY	Cysteine-rich motor neuron 1 protein | Inflammation	Inverse variance weighted	0.845986031318279	2	0.655083208420248
ukb-ppp-CRIP2-OID20901	finngen_R12_DM_RETINOPATHY	Diabetic retinopathy || id:finngen_R12_DM_RETINOPATHY	Cysteine-rich protein 2 | Neurology	Inverse variance weighted	1.04471116183343	1	0.306728306017224
ukb-ppp-CRISP2-OID21456	finngen_R12_DM_RETINOPATHY	Diabetic retinopathy || id:finngen_R12_DM_RETINOPATHY	Cysteine-rich secretory protein 2 | Oncology	MR Egger	2.20356627183911	6	0.900056919235951
ukb-ppp-CRISP2-OID21456	finngen_R12_DM_RETINOPATHY	Diabetic retinopathy || id:finngen_R12_DM_RETINOPATHY	Cysteine-rich secretory protein 2 | Oncology	Inverse variance weighted	2.74464736824196	7	0.907577339575066
ukb-ppp-CRISP3-OID30715	finngen_R12_DM_RETINOPATHY	Diabetic retinopathy || id:finngen_R12_DM_RETINOPATHY	Cysteine-rich secretory protein 3 | Inflammation_II	MR Egger	7.52792605487939	6	0.274767045830419
ukb-ppp-CRISP3-OID30715	finngen_R12_DM_RETINOPATHY	Diabetic retinopathy || id:finngen_R12_DM_RETINOPATHY	Cysteine-rich secretory protein 3 | Inflammation_II	Inverse variance weighted	8.89442983209204	7	0.260324718690431
ukb-ppp-CRNN-OID21427	finngen_R12_DM_RETINOPATHY	Diabetic retinopathy || id:finngen_R12_DM_RETINOPATHY	Cornulin | Oncology	MR Egger	16.2160611401555	9	0.0625044752313794
ukb-ppp-CRNN-OID21427	finngen_R12_DM_RETINOPATHY	Diabetic retinopathy || id:finngen_R12_DM_RETINOPATHY	Cornulin | Oncology	Inverse variance weighted	16.324550421685	10	0.0907110663311747
ukb-ppp-CRTAC1-OID20279	finngen_R12_DM_RETINOPATHY	Diabetic retinopathy || id:finngen_R12_DM_RETINOPATHY	Cartilage acidic protein 1 | Cardiometabolic	MR Egger	3.15094759663416	3	0.368932445001044
ukb-ppp-CRTAC1-OID20279	finngen_R12_DM_RETINOPATHY	Diabetic retinopathy || id:finngen_R12_DM_RETINOPATHY	Cartilage acidic protein 1 | Cardiometabolic	Inverse variance weighted	4.44681461388306	4	0.348900556075424
ukb-ppp-CRTAM-OID20914	finngen_R12_DM_RETINOPATHY	Diabetic retinopathy || id:finngen_R12_DM_RETINOPATHY	Cytotoxic and regulatory T-cell molecule | Neurology	MR Egger	0.0189299234319319	2	0.990579690047388
ukb-ppp-CRTAM-OID20914	finngen_R12_DM_RETINOPATHY	Diabetic retinopathy || id:finngen_R12_DM_RETINOPATHY	Cytotoxic and regulatory T-cell molecule | Neurology	Inverse variance weighted	2.09166133289801	3	0.553601573734436
ukb-ppp-CRYGD-OID31144	finngen_R12_DM_RETINOPATHY	Diabetic retinopathy || id:finngen_R12_DM_RETINOPATHY	Gamma-crystallin D | Neurology_II	MR Egger	0.91449037955698	6	0.988647077346068
ukb-ppp-CRYGD-OID31144	finngen_R12_DM_RETINOPATHY	Diabetic retinopathy || id:finngen_R12_DM_RETINOPATHY	Gamma-crystallin D | Neurology_II	Inverse variance weighted	1.55994546773204	7	0.98016148704305
ukb-ppp-CRYM-OID30815	finngen_R12_DM_RETINOPATHY	Diabetic retinopathy || id:finngen_R12_DM_RETINOPATHY	Ketimine reductase mu-crystallin | Neurology_II	MR Egger	2.7012424111678	2	0.259079269157989
ukb-ppp-CRYM-OID30815	finngen_R12_DM_RETINOPATHY	Diabetic retinopathy || id:finngen_R12_DM_RETINOPATHY	Ketimine reductase mu-crystallin | Neurology_II	Inverse variance weighted	3.8621372486602	3	0.276740785354523
ukb-ppp-CRYZL1-OID30272	finngen_R12_DM_RETINOPATHY	Diabetic retinopathy || id:finngen_R12_DM_RETINOPATHY	Quinone oxidoreductase-like protein 1 | Cardiometabolic_II	Inverse variance weighted	0.025982035478478	1	0.871944198239075
ukb-ppp-CSF1-OID20719	finngen_R12_DM_RETINOPATHY	Diabetic retinopathy || id:finngen_R12_DM_RETINOPATHY	Macrophage colony-stimulating factor 1 | Inflammation	Inverse variance weighted	1.61516177304249	1	0.203767731131668
ukb-ppp-CSF1R-OID30681	finngen_R12_DM_RETINOPATHY	Diabetic retinopathy || id:finngen_R12_DM_RETINOPATHY	Macrophage colony-stimulating factor 1 receptor | Inflammation_II	MR Egger	0.00324552184075027	1	0.954569505750585
ukb-ppp-CSF1R-OID30681	finngen_R12_DM_RETINOPATHY	Diabetic retinopathy || id:finngen_R12_DM_RETINOPATHY	Macrophage colony-stimulating factor 1 receptor | Inflammation_II	Inverse variance weighted	1.33840906052556	2	0.512115788414841
ukb-ppp-CSF2RB-OID30553	finngen_R12_DM_RETINOPATHY	Diabetic retinopathy || id:finngen_R12_DM_RETINOPATHY	Cytokine receptor common subunit beta | Inflammation_II	MR Egger	15.952385792162	7	0.0255549488427415
ukb-ppp-CSF2RB-OID30553	finngen_R12_DM_RETINOPATHY	Diabetic retinopathy || id:finngen_R12_DM_RETINOPATHY	Cytokine receptor common subunit beta | Inflammation_II	Inverse variance weighted	16.3230458678516	8	0.0379829282996417
ukb-ppp-CSF3R-OID30527	finngen_R12_DM_RETINOPATHY	Diabetic retinopathy || id:finngen_R12_DM_RETINOPATHY	Granulocyte colony-stimulating factor receptor | Inflammation_II	MR Egger	0.316561323325139	3	0.956884237470778
ukb-ppp-CSF3R-OID30527	finngen_R12_DM_RETINOPATHY	Diabetic retinopathy || id:finngen_R12_DM_RETINOPATHY	Granulocyte colony-stimulating factor receptor | Inflammation_II	Inverse variance weighted	0.783531414038972	4	0.940642173945503
ukb-ppp-CSPG4-OID30397	finngen_R12_DM_RETINOPATHY	Diabetic retinopathy || id:finngen_R12_DM_RETINOPATHY	Chondroitin sulfate proteoglycan 4 | Cardiometabolic_II	Inverse variance weighted	2.39045767438202	1	0.12207788367675
ukb-ppp-CST1-OID30581	finngen_R12_DM_RETINOPATHY	Diabetic retinopathy || id:finngen_R12_DM_RETINOPATHY	Cystatin-SN | Inflammation_II	MR Egger	5.01295596357986	4	0.285970713981776
ukb-ppp-CST1-OID30581	finngen_R12_DM_RETINOPATHY	Diabetic retinopathy || id:finngen_R12_DM_RETINOPATHY	Cystatin-SN | Inflammation_II	Inverse variance weighted	5.28287715283375	5	0.382341578332361
ukb-ppp-CST3-OID20400	finngen_R12_DM_RETINOPATHY	Diabetic retinopathy || id:finngen_R12_DM_RETINOPATHY	Cystatin-C | Cardiometabolic	Inverse variance weighted	0.130795529096736	1	0.717608628983275
ukb-ppp-CST5-OID20995	finngen_R12_DM_RETINOPATHY	Diabetic retinopathy || id:finngen_R12_DM_RETINOPATHY	Cystatin-D | Neurology	MR Egger	7.15712609212014	5	0.209214470419711
ukb-ppp-CST5-OID20995	finngen_R12_DM_RETINOPATHY	Diabetic retinopathy || id:finngen_R12_DM_RETINOPATHY	Cystatin-D | Neurology	Inverse variance weighted	7.48503982696436	6	0.278307503815563
ukb-ppp-CST7-OID20704	finngen_R12_DM_RETINOPATHY	Diabetic retinopathy || id:finngen_R12_DM_RETINOPATHY	Cystatin-F | Inflammation	MR Egger	8.89971230503682	4	0.0636556661049129
ukb-ppp-CST7-OID20704	finngen_R12_DM_RETINOPATHY	Diabetic retinopathy || id:finngen_R12_DM_RETINOPATHY	Cystatin-F | Inflammation	Inverse variance weighted	9.03561597713577	5	0.10765196135904
ukb-ppp-CSTB-OID20294	finngen_R12_DM_RETINOPATHY	Diabetic retinopathy || id:finngen_R12_DM_RETINOPATHY	Cystatin-B | Cardiometabolic	MR Egger	0.414564813909216	2	0.812790080001788
ukb-ppp-CSTB-OID20294	finngen_R12_DM_RETINOPATHY	Diabetic retinopathy || id:finngen_R12_DM_RETINOPATHY	Cystatin-B | Cardiometabolic	Inverse variance weighted	0.679847035489098	3	0.877933578800664
ukb-ppp-CTBS-OID30710	finngen_R12_DM_RETINOPATHY	Diabetic retinopathy || id:finngen_R12_DM_RETINOPATHY	Di-N-acetylchitobiase | Inflammation_II	MR Egger	2.23476772258321	4	0.692669322114428
ukb-ppp-CTBS-OID30710	finngen_R12_DM_RETINOPATHY	Diabetic retinopathy || id:finngen_R12_DM_RETINOPATHY	Di-N-acetylchitobiase | Inflammation_II	Inverse variance weighted	4.15229265935181	5	0.527704546819076
ukb-ppp-CTHRC1-OID30393	finngen_R12_DM_RETINOPATHY	Diabetic retinopathy || id:finngen_R12_DM_RETINOPATHY	Collagen triple helix repeat-containing protein 1 | Cardiometabolic_II	Inverse variance weighted	3.22912932032949	1	0.0723391394712324
ukb-ppp-CTRB1-OID21150	finngen_R12_DM_RETINOPATHY	Diabetic retinopathy || id:finngen_R12_DM_RETINOPATHY	Chymotrypsinogen B | Neurology	MR Egger	0.644217462519166	3	0.886239294588392
ukb-ppp-CTRB1-OID21150	finngen_R12_DM_RETINOPATHY	Diabetic retinopathy || id:finngen_R12_DM_RETINOPATHY	Chymotrypsinogen B | Neurology	Inverse variance weighted	1.7573687277438	4	0.780272049685977
ukb-ppp-CTRC-OID20752	finngen_R12_DM_RETINOPATHY	Diabetic retinopathy || id:finngen_R12_DM_RETINOPATHY	Chymotrypsin-C | Inflammation	MR Egger	9.92466978336713	3	0.0192174437055306
ukb-ppp-CTRC-OID20752	finngen_R12_DM_RETINOPATHY	Diabetic retinopathy || id:finngen_R12_DM_RETINOPATHY	Chymotrypsin-C | Inflammation	Inverse variance weighted	9.92730296847837	4	0.0416702211817795
ukb-ppp-CTSB-OID20276	finngen_R12_DM_RETINOPATHY	Diabetic retinopathy || id:finngen_R12_DM_RETINOPATHY	Cathepsin B | Cardiometabolic	MR Egger	1.69703923875621	5	0.889272553688266
ukb-ppp-CTSB-OID20276	finngen_R12_DM_RETINOPATHY	Diabetic retinopathy || id:finngen_R12_DM_RETINOPATHY	Cathepsin B | Cardiometabolic	Inverse variance weighted	8.91043500752353	6	0.178678154635572
ukb-ppp-CTSC-OID20679	finngen_R12_DM_RETINOPATHY	Diabetic retinopathy || id:finngen_R12_DM_RETINOPATHY	Dipeptidyl peptidase 1 | Inflammation	MR Egger	5.26541284871502	4	0.261132201057946
ukb-ppp-CTSC-OID20679	finngen_R12_DM_RETINOPATHY	Diabetic retinopathy || id:finngen_R12_DM_RETINOPATHY	Dipeptidyl peptidase 1 | Inflammation	Inverse variance weighted	8.64464003250484	5	0.124105748969774
ukb-ppp-CTSD-OID20358	finngen_R12_DM_RETINOPATHY	Diabetic retinopathy || id:finngen_R12_DM_RETINOPATHY	Cathepsin D | Cardiometabolic	MR Egger	2.76697325624422	1	0.0962279619071915
ukb-ppp-CTSD-OID20358	finngen_R12_DM_RETINOPATHY	Diabetic retinopathy || id:finngen_R12_DM_RETINOPATHY	Cathepsin D | Cardiometabolic	Inverse variance weighted	3.0213044163546	2	0.22076594563994
ukb-ppp-CTSE-OID30628	finngen_R12_DM_RETINOPATHY	Diabetic retinopathy || id:finngen_R12_DM_RETINOPATHY	Cathepsin E | Inflammation_II	MR Egger	2.98067170442528	3	0.394614829374063
ukb-ppp-CTSE-OID30628	finngen_R12_DM_RETINOPATHY	Diabetic retinopathy || id:finngen_R12_DM_RETINOPATHY	Cathepsin E | Inflammation_II	Inverse variance weighted	2.98071487014236	4	0.561057890772652
ukb-ppp-CTSF-OID21500	finngen_R12_DM_RETINOPATHY	Diabetic retinopathy || id:finngen_R12_DM_RETINOPATHY	Cathepsin F | Oncology	Inverse variance weighted	0.105221914309915	1	0.745650908049589
ukb-ppp-CTSH-OID20113	finngen_R12_DM_RETINOPATHY	Diabetic retinopathy || id:finngen_R12_DM_RETINOPATHY	Pro-cathepsin H [Cleaved into: Cathepsin H mini chain; Cathepsin H | Cardiometabolic	MR Egger	21.032507435051	9	0.0125068633183749
ukb-ppp-CTSH-OID20113	finngen_R12_DM_RETINOPATHY	Diabetic retinopathy || id:finngen_R12_DM_RETINOPATHY	Pro-cathepsin H [Cleaved into: Cathepsin H mini chain; Cathepsin H | Cardiometabolic	Inverse variance weighted	21.0349579162983	10	0.0208511161636341
ukb-ppp-CTSO-OID20660	finngen_R12_DM_RETINOPATHY	Diabetic retinopathy || id:finngen_R12_DM_RETINOPATHY	Cathepsin O | Inflammation	MR Egger	0.803501903752766	2	0.669147374838274
ukb-ppp-CTSO-OID20660	finngen_R12_DM_RETINOPATHY	Diabetic retinopathy || id:finngen_R12_DM_RETINOPATHY	Cathepsin O | Inflammation	Inverse variance weighted	1.24264869746141	3	0.742794602536866
ukb-ppp-CTSS-OID21056	finngen_R12_DM_RETINOPATHY	Diabetic retinopathy || id:finngen_R12_DM_RETINOPATHY	Cathepsin S | Neurology	MR Egger	3.65369235246875	5	0.600270075774532
ukb-ppp-CTSS-OID21056	finngen_R12_DM_RETINOPATHY	Diabetic retinopathy || id:finngen_R12_DM_RETINOPATHY	Cathepsin S | Neurology	Inverse variance weighted	4.70988992658168	6	0.581523076681145
ukb-ppp-CTSV-OID21405	finngen_R12_DM_RETINOPATHY	Diabetic retinopathy || id:finngen_R12_DM_RETINOPATHY	Cathepsin L2 | Oncology	MR Egger	2.45903176339563	3	0.482740478027008
ukb-ppp-CTSV-OID21405	finngen_R12_DM_RETINOPATHY	Diabetic retinopathy || id:finngen_R12_DM_RETINOPATHY	Cathepsin L2 | Oncology	Inverse variance weighted	2.51300793942317	4	0.642308044552273
ukb-ppp-CTSZ-OID20365	finngen_R12_DM_RETINOPATHY	Diabetic retinopathy || id:finngen_R12_DM_RETINOPATHY	Cathepsin Z | Cardiometabolic	Inverse variance weighted	2.4681958834379	1	0.116171199279911
ukb-ppp-CX3CL1-OID20976	finngen_R12_DM_RETINOPATHY	Diabetic retinopathy || id:finngen_R12_DM_RETINOPATHY	Fractalkine | Neurology	MR Egger	1.86235357722653	1	0.17235340930486
ukb-ppp-CX3CL1-OID20976	finngen_R12_DM_RETINOPATHY	Diabetic retinopathy || id:finngen_R12_DM_RETINOPATHY	Fractalkine | Neurology	Inverse variance weighted	2.40541062558849	2	0.300380488541571
ukb-ppp-CXADR-OID20561	finngen_R12_DM_RETINOPATHY	Diabetic retinopathy || id:finngen_R12_DM_RETINOPATHY	Coxsackievirus and adenovirus receptor | Inflammation	Inverse variance weighted	1.8516247397354	1	0.173594545700305
ukb-ppp-CXCL1-OID20762	finngen_R12_DM_RETINOPATHY	Diabetic retinopathy || id:finngen_R12_DM_RETINOPATHY	Growth-regulated alpha protein | Inflammation	MR Egger	26.2405474802197	9	0.00186576133684643
ukb-ppp-CXCL1-OID20762	finngen_R12_DM_RETINOPATHY	Diabetic retinopathy || id:finngen_R12_DM_RETINOPATHY	Growth-regulated alpha protein | Inflammation	Inverse variance weighted	26.565094654971	10	0.00305008524011326
ukb-ppp-CXCL10-OID20697	finngen_R12_DM_RETINOPATHY	Diabetic retinopathy || id:finngen_R12_DM_RETINOPATHY	C-X-C motif chemokine 10 | Inflammation	Inverse variance weighted	0.21238245386398	1	0.644906435461506
ukb-ppp-CXCL11-OID21042	finngen_R12_DM_RETINOPATHY	Diabetic retinopathy || id:finngen_R12_DM_RETINOPATHY	C-X-C motif chemokine 11 | Neurology	MR Egger	1.06703779647084	1	0.301615497242214
ukb-ppp-CXCL11-OID21042	finngen_R12_DM_RETINOPATHY	Diabetic retinopathy || id:finngen_R12_DM_RETINOPATHY	C-X-C motif chemokine 11 | Neurology	Inverse variance weighted	1.35578016496039	2	0.507687040893715
ukb-ppp-CXCL12-OID20464	finngen_R12_DM_RETINOPATHY	Diabetic retinopathy || id:finngen_R12_DM_RETINOPATHY	Stromal cell-derived factor 1 | Inflammation	MR Egger	3.45207956824664	1	0.0631722409745627
ukb-ppp-CXCL12-OID20464	finngen_R12_DM_RETINOPATHY	Diabetic retinopathy || id:finngen_R12_DM_RETINOPATHY	Stromal cell-derived factor 1 | Inflammation	Inverse variance weighted	10.1749446706877	2	0.00617360498504215
ukb-ppp-CXCL16-OID20282	finngen_R12_DM_RETINOPATHY	Diabetic retinopathy || id:finngen_R12_DM_RETINOPATHY	C-X-C motif chemokine 16 | Cardiometabolic	Inverse variance weighted	0.146662371455186	1	0.701745540830459
ukb-ppp-CXCL5-OID20207	finngen_R12_DM_RETINOPATHY	Diabetic retinopathy || id:finngen_R12_DM_RETINOPATHY	C-X-C motif chemokine 5 | Cardiometabolic	MR Egger	0.0547445769161655	2	0.972998937813502
ukb-ppp-CXCL5-OID20207	finngen_R12_DM_RETINOPATHY	Diabetic retinopathy || id:finngen_R12_DM_RETINOPATHY	C-X-C motif chemokine 5 | Cardiometabolic	Inverse variance weighted	0.0603331045125778	3	0.996129160373493
ukb-ppp-CXCL6-OID20613	finngen_R12_DM_RETINOPATHY	Diabetic retinopathy || id:finngen_R12_DM_RETINOPATHY	C-X-C motif chemokine 6 | Inflammation	MR Egger	2.85554117084196	2	0.239843036203393
ukb-ppp-CXCL6-OID20613	finngen_R12_DM_RETINOPATHY	Diabetic retinopathy || id:finngen_R12_DM_RETINOPATHY	C-X-C motif chemokine 6 | Inflammation	Inverse variance weighted	2.95657239660769	3	0.398369437023904
ukb-ppp-CXCL8-OID20153	finngen_R12_DM_RETINOPATHY	Diabetic retinopathy || id:finngen_R12_DM_RETINOPATHY	Interleukin-8 | Cardiometabolic	Inverse variance weighted	0.373401888203401	1	0.541155761956295
ukb-ppp-CXCL8-OID20631	finngen_R12_DM_RETINOPATHY	Diabetic retinopathy || id:finngen_R12_DM_RETINOPATHY	Interleukin-8 | Inflammation	Inverse variance weighted	0.343398863840166	1	0.557873872769162
ukb-ppp-CXCL8-OID20997	finngen_R12_DM_RETINOPATHY	Diabetic retinopathy || id:finngen_R12_DM_RETINOPATHY	Interleukin-8 | Neurology	Inverse variance weighted	0.352976534528642	1	0.5524330030804
ukb-ppp-CXCL8-OID21430	finngen_R12_DM_RETINOPATHY	Diabetic retinopathy || id:finngen_R12_DM_RETINOPATHY	Interleukin-8 | Oncology	Inverse variance weighted	0.353751539208431	1	0.551997118732138
ukb-ppp-CYB5R2-OID31512	finngen_R12_DM_RETINOPATHY	Diabetic retinopathy || id:finngen_R12_DM_RETINOPATHY	NADH-cytochrome b5 reductase 2 | Oncology_II	Inverse variance weighted	0.000227459306587368	1	0.987966957430616
ukb-ppp-CYTL1-OID30374	finngen_R12_DM_RETINOPATHY	Diabetic retinopathy || id:finngen_R12_DM_RETINOPATHY	Cytokine-like protein 1 | Cardiometabolic_II	MR Egger	7.07813006642521	4	0.131816564969613
ukb-ppp-CYTL1-OID30374	finngen_R12_DM_RETINOPATHY	Diabetic retinopathy || id:finngen_R12_DM_RETINOPATHY	Cytokine-like protein 1 | Cardiometabolic_II	Inverse variance weighted	11.1170633220128	5	0.0491077335820443
ukb-ppp-DAPK2-OID30505	finngen_R12_DM_RETINOPATHY	Diabetic retinopathy || id:finngen_R12_DM_RETINOPATHY	Death-associated protein kinase 2 | Inflammation_II	MR Egger	4.96077817273287	5	0.420685627569374
ukb-ppp-DAPK2-OID30505	finngen_R12_DM_RETINOPATHY	Diabetic retinopathy || id:finngen_R12_DM_RETINOPATHY	Death-associated protein kinase 2 | Inflammation_II	Inverse variance weighted	6.78529258536918	6	0.341160547530465
ukb-ppp-DARS1-OID20903	finngen_R12_DM_RETINOPATHY	Diabetic retinopathy || id:finngen_R12_DM_RETINOPATHY	Aspartate--tRNA ligase, cytoplasmic | Neurology	Inverse variance weighted	3.5797903391455	1	0.0584865324939753
ukb-ppp-DBH-OID30703	finngen_R12_DM_RETINOPATHY	Diabetic retinopathy || id:finngen_R12_DM_RETINOPATHY	Dopamine beta-hydroxylase | Inflammation_II	MR Egger	1.78835221382743	4	0.774612685653855
ukb-ppp-DBH-OID30703	finngen_R12_DM_RETINOPATHY	Diabetic retinopathy || id:finngen_R12_DM_RETINOPATHY	Dopamine beta-hydroxylase | Inflammation_II	Inverse variance weighted	1.80464698501777	5	0.875461189524203
ukb-ppp-DBI-OID21143	finngen_R12_DM_RETINOPATHY	Diabetic retinopathy || id:finngen_R12_DM_RETINOPATHY	Acyl-CoA-binding protein | Neurology	MR Egger	0.0727351796400304	2	0.964285766695473
ukb-ppp-DBI-OID21143	finngen_R12_DM_RETINOPATHY	Diabetic retinopathy || id:finngen_R12_DM_RETINOPATHY	Acyl-CoA-binding protein | Neurology	Inverse variance weighted	0.0727737157855461	3	0.994891201179312
ukb-ppp-DCBLD2-OID21474	finngen_R12_DM_RETINOPATHY	Diabetic retinopathy || id:finngen_R12_DM_RETINOPATHY	Discoidin, CUB and LCCL domain-containing protein 2 | Oncology	MR Egger	0.89539647025429	1	0.344019093179613
ukb-ppp-DCBLD2-OID21474	finngen_R12_DM_RETINOPATHY	Diabetic retinopathy || id:finngen_R12_DM_RETINOPATHY	Discoidin, CUB and LCCL domain-containing protein 2 | Oncology	Inverse variance weighted	4.51851682296143	2	0.104427898577294
ukb-ppp-DCC-OID30953	finngen_R12_DM_RETINOPATHY	Diabetic retinopathy || id:finngen_R12_DM_RETINOPATHY	Netrin receptor DCC | Neurology_II	MR Egger	0.335596186708447	1	0.562382283888046
ukb-ppp-DCC-OID30953	finngen_R12_DM_RETINOPATHY	Diabetic retinopathy || id:finngen_R12_DM_RETINOPATHY	Netrin receptor DCC | Neurology_II	Inverse variance weighted	0.623991876323374	2	0.731984501424967
ukb-ppp-DDAH1-OID21299	finngen_R12_DM_RETINOPATHY	Diabetic retinopathy || id:finngen_R12_DM_RETINOPATHY	Dimethylarginine dimethylaminohydrolase 1 | Oncology	MR Egger	3.38477479268207	1	0.0658011677695303
ukb-ppp-DDAH1-OID21299	finngen_R12_DM_RETINOPATHY	Diabetic retinopathy || id:finngen_R12_DM_RETINOPATHY	Dimethylarginine dimethylaminohydrolase 1 | Oncology	Inverse variance weighted	5.26201318781046	2	0.0720059450018056
ukb-ppp-DDC-OID20215	finngen_R12_DM_RETINOPATHY	Diabetic retinopathy || id:finngen_R12_DM_RETINOPATHY	Aromatic-L-amino-acid decarboxylase | Cardiometabolic	MR Egger	0.542233284628345	2	0.762527548239759
ukb-ppp-DDC-OID20215	finngen_R12_DM_RETINOPATHY	Diabetic retinopathy || id:finngen_R12_DM_RETINOPATHY	Aromatic-L-amino-acid decarboxylase | Cardiometabolic	Inverse variance weighted	0.741312265202171	3	0.863446505494389
ukb-ppp-DDR1-OID21009	finngen_R12_DM_RETINOPATHY	Diabetic retinopathy || id:finngen_R12_DM_RETINOPATHY	Epithelial discoidin domain-containing receptor 1 | Neurology	MR Egger	0.305371730765767	1	0.580534261570403
ukb-ppp-DDR1-OID21009	finngen_R12_DM_RETINOPATHY	Diabetic retinopathy || id:finngen_R12_DM_RETINOPATHY	Epithelial discoidin domain-containing receptor 1 | Neurology	Inverse variance weighted	0.484733589984074	2	0.784768275681146
ukb-ppp-DDT-OID30372	finngen_R12_DM_RETINOPATHY	Diabetic retinopathy || id:finngen_R12_DM_RETINOPATHY	D-dopachrome decarboxylase | Cardiometabolic_II	Inverse variance weighted	0.0201279530231811	1	0.887180307815627
ukb-ppp-DDX58-OID21226	finngen_R12_DM_RETINOPATHY	Diabetic retinopathy || id:finngen_R12_DM_RETINOPATHY	Antiviral innate immune response receptor RIG-I | Oncology	Inverse variance weighted	0.0244285881731753	1	0.875799334546157
ukb-ppp-DECR1-OID20579	finngen_R12_DM_RETINOPATHY	Diabetic retinopathy || id:finngen_R12_DM_RETINOPATHY	2,4-dienoyl-CoA reductase, mitochondrial | Inflammation	Inverse variance weighted	0.684511421089335	1	0.408037547794305
ukb-ppp-DEFA1_DEFA1B-OID20344	finngen_R12_DM_RETINOPATHY	Diabetic retinopathy || id:finngen_R12_DM_RETINOPATHY	Neutrophil defensin 1 | Cardiometabolic	MR Egger	8.25996393016792e-09	1	0.999927484785441
ukb-ppp-DEFA1_DEFA1B-OID20344	finngen_R12_DM_RETINOPATHY	Diabetic retinopathy || id:finngen_R12_DM_RETINOPATHY	Neutrophil defensin 1 | Cardiometabolic	Inverse variance weighted	0.168441558487429	2	0.919228287164245
ukb-ppp-DEFB104A_DEFB104B-OID30849	finngen_R12_DM_RETINOPATHY	Diabetic retinopathy || id:finngen_R12_DM_RETINOPATHY	Beta-defensin 104 | Neurology_II	MR Egger	0.839072849881623	1	0.359662070889845
ukb-ppp-DEFB104A_DEFB104B-OID30849	finngen_R12_DM_RETINOPATHY	Diabetic retinopathy || id:finngen_R12_DM_RETINOPATHY	Beta-defensin 104 | Neurology_II	Inverse variance weighted	1.04586983840898	2	0.592778236219254
ukb-ppp-DEFB4A_DEFB4B-OID21373	finngen_R12_DM_RETINOPATHY	Diabetic retinopathy || id:finngen_R12_DM_RETINOPATHY	Beta-defensin 4A | Oncology	MR Egger	0.0871006349763924	1	0.767895973338388
ukb-ppp-DEFB4A_DEFB4B-OID21373	finngen_R12_DM_RETINOPATHY	Diabetic retinopathy || id:finngen_R12_DM_RETINOPATHY	Beta-defensin 4A | Oncology	Inverse variance weighted	0.172809008062238	2	0.917223135714565
ukb-ppp-DHRS4L2-OID31072	finngen_R12_DM_RETINOPATHY	Diabetic retinopathy || id:finngen_R12_DM_RETINOPATHY	Dehydrogenase/reductase SDR family member 4-like 2 | Neurology_II	MR Egger	0.401111550232747	2	0.818275849322215
ukb-ppp-DHRS4L2-OID31072	finngen_R12_DM_RETINOPATHY	Diabetic retinopathy || id:finngen_R12_DM_RETINOPATHY	Dehydrogenase/reductase SDR family member 4-like 2 | Neurology_II	Inverse variance weighted	0.603741643372487	3	0.89557527788821
ukb-ppp-DKK3-OID20264	finngen_R12_DM_RETINOPATHY	Diabetic retinopathy || id:finngen_R12_DM_RETINOPATHY	Dickkopf-related protein 3 | Cardiometabolic	Inverse variance weighted	2.21481598262405	1	0.136691359776179
ukb-ppp-DKKL1-OID21313	finngen_R12_DM_RETINOPATHY	Diabetic retinopathy || id:finngen_R12_DM_RETINOPATHY	Dickkopf-like protein 1 | Oncology	MR Egger	6.40013693782395	8	0.602504482164008
ukb-ppp-DKKL1-OID21313	finngen_R12_DM_RETINOPATHY	Diabetic retinopathy || id:finngen_R12_DM_RETINOPATHY	Dickkopf-like protein 1 | Oncology	Inverse variance weighted	6.60595378330523	9	0.678069495827279
ukb-ppp-DLK1-OID20295	finngen_R12_DM_RETINOPATHY	Diabetic retinopathy || id:finngen_R12_DM_RETINOPATHY	Protein delta homolog 1 | Cardiometabolic	MR Egger	0.861059418677155	2	0.650164605228718
ukb-ppp-DLK1-OID20295	finngen_R12_DM_RETINOPATHY	Diabetic retinopathy || id:finngen_R12_DM_RETINOPATHY	Protein delta homolog 1 | Cardiometabolic	Inverse variance weighted	2.38931157740409	3	0.495627370463683
ukb-ppp-DLL1-OID21525	finngen_R12_DM_RETINOPATHY	Diabetic retinopathy || id:finngen_R12_DM_RETINOPATHY	Delta-like protein 1 | Oncology	MR Egger	0.913396377682104	2	0.63337146979611
ukb-ppp-DLL1-OID21525	finngen_R12_DM_RETINOPATHY	Diabetic retinopathy || id:finngen_R12_DM_RETINOPATHY	Delta-like protein 1 | Oncology	Inverse variance weighted	1.67424065398103	3	0.642675790417771
ukb-ppp-DNAJA4-OID31130	finngen_R12_DM_RETINOPATHY	Diabetic retinopathy || id:finngen_R12_DM_RETINOPATHY	DnaJ homolog subfamily A member 4 | Neurology_II	Inverse variance weighted	2.29388487097885	1	0.12988446426505
ukb-ppp-DNAJB6-OID30613	finngen_R12_DM_RETINOPATHY	Diabetic retinopathy || id:finngen_R12_DM_RETINOPATHY	DnaJ homolog subfamily B member 6 | Inflammation_II	Inverse variance weighted	0.660369189212792	1	0.416429635864803
ukb-ppp-DNER-OID20712	finngen_R12_DM_RETINOPATHY	Diabetic retinopathy || id:finngen_R12_DM_RETINOPATHY	Delta and Notch-like epidermal growth factor-related receptor | Inflammation	MR Egger	2.01187308932806	3	0.569946061218955
ukb-ppp-DNER-OID20712	finngen_R12_DM_RETINOPATHY	Diabetic retinopathy || id:finngen_R12_DM_RETINOPATHY	Delta and Notch-like epidermal growth factor-related receptor | Inflammation	Inverse variance weighted	4.41554305715651	4	0.352679678490708
ukb-ppp-DNM1-OID31458	finngen_R12_DM_RETINOPATHY	Diabetic retinopathy || id:finngen_R12_DM_RETINOPATHY	Dynamin-1 | Oncology_II	MR Egger	0.00125907697929402	1	0.971694223328264
ukb-ppp-DNM1-OID31458	finngen_R12_DM_RETINOPATHY	Diabetic retinopathy || id:finngen_R12_DM_RETINOPATHY	Dynamin-1 | Oncology_II	Inverse variance weighted	3.16665713324581	2	0.205290636138593
ukb-ppp-DNMBP-OID20956	finngen_R12_DM_RETINOPATHY	Diabetic retinopathy || id:finngen_R12_DM_RETINOPATHY	Dynamin-binding protein | Neurology	MR Egger	2.62965038677073	1	0.104884806163728
ukb-ppp-DNMBP-OID20956	finngen_R12_DM_RETINOPATHY	Diabetic retinopathy || id:finngen_R12_DM_RETINOPATHY	Dynamin-binding protein | Neurology	Inverse variance weighted	4.80405771671811	2	0.0905340859949843
ukb-ppp-DNPEP-OID31118	finngen_R12_DM_RETINOPATHY	Diabetic retinopathy || id:finngen_R12_DM_RETINOPATHY	Aspartyl aminopeptidase | Neurology_II	Inverse variance weighted	0.0132709047007884	1	0.908287064126658
ukb-ppp-DNPH1-OID20744	finngen_R12_DM_RETINOPATHY	Diabetic retinopathy || id:finngen_R12_DM_RETINOPATHY	2'-deoxynucleoside 5'-phosphate N-hydrolase 1 | Inflammation	MR Egger	4.53369058436601	2	0.103638614457007
ukb-ppp-DNPH1-OID20744	finngen_R12_DM_RETINOPATHY	Diabetic retinopathy || id:finngen_R12_DM_RETINOPATHY	2'-deoxynucleoside 5'-phosphate N-hydrolase 1 | Inflammation	Inverse variance weighted	4.60477210494038	3	0.203133088379008
ukb-ppp-DPEP1-OID20897	finngen_R12_DM_RETINOPATHY	Diabetic retinopathy || id:finngen_R12_DM_RETINOPATHY	Dipeptidase 1 | Neurology	MR Egger	4.11359778372028	6	0.661306702404193
ukb-ppp-DPEP1-OID20897	finngen_R12_DM_RETINOPATHY	Diabetic retinopathy || id:finngen_R12_DM_RETINOPATHY	Dipeptidase 1 | Neurology	Inverse variance weighted	6.49704921214419	7	0.483051029693592
ukb-ppp-DPEP2-OID21305	finngen_R12_DM_RETINOPATHY	Diabetic retinopathy || id:finngen_R12_DM_RETINOPATHY	Dipeptidase 2 | Oncology	Inverse variance weighted	0.825271130988987	1	0.363643504797837
ukb-ppp-DPP10-OID20527	finngen_R12_DM_RETINOPATHY	Diabetic retinopathy || id:finngen_R12_DM_RETINOPATHY	Inactive dipeptidyl peptidase 10 | Inflammation	MR Egger	1.62655644659034	2	0.443402109926028
ukb-ppp-DPP10-OID20527	finngen_R12_DM_RETINOPATHY	Diabetic retinopathy || id:finngen_R12_DM_RETINOPATHY	Inactive dipeptidyl peptidase 10 | Inflammation	Inverse variance weighted	1.95972647996452	3	0.580807559014249
ukb-ppp-DPP4-OID20406	finngen_R12_DM_RETINOPATHY	Diabetic retinopathy || id:finngen_R12_DM_RETINOPATHY	Dipeptidyl peptidase 4 | Cardiometabolic	Inverse variance weighted	0.603259261581513	1	0.437337165277505
ukb-ppp-DPP6-OID21354	finngen_R12_DM_RETINOPATHY	Diabetic retinopathy || id:finngen_R12_DM_RETINOPATHY	Dipeptidyl aminopeptidase-like protein 6 | Oncology	MR Egger	0.0055175124090688	1	0.940787622837218
ukb-ppp-DPP6-OID21354	finngen_R12_DM_RETINOPATHY	Diabetic retinopathy || id:finngen_R12_DM_RETINOPATHY	Dipeptidyl aminopeptidase-like protein 6 | Oncology	Inverse variance weighted	2.00538341568309	2	0.366890548696779
ukb-ppp-DPP7-OID20142	finngen_R12_DM_RETINOPATHY	Diabetic retinopathy || id:finngen_R12_DM_RETINOPATHY	Dipeptidyl peptidase 2 | Cardiometabolic	MR Egger	3.82527407486302	5	0.574836536175864
ukb-ppp-DPP7-OID20142	finngen_R12_DM_RETINOPATHY	Diabetic retinopathy || id:finngen_R12_DM_RETINOPATHY	Dipeptidyl peptidase 2 | Cardiometabolic	Inverse variance weighted	7.03677182788442	6	0.317459952958629
ukb-ppp-DPT-OID20278	finngen_R12_DM_RETINOPATHY	Diabetic retinopathy || id:finngen_R12_DM_RETINOPATHY	Dermatopontin | Cardiometabolic	MR Egger	2.0141961721647	4	0.733147664250811
ukb-ppp-DPT-OID20278	finngen_R12_DM_RETINOPATHY	Diabetic retinopathy || id:finngen_R12_DM_RETINOPATHY	Dermatopontin | Cardiometabolic	Inverse variance weighted	2.75641337638889	5	0.73747766060415
ukb-ppp-DRAXIN-OID20917	finngen_R12_DM_RETINOPATHY	Diabetic retinopathy || id:finngen_R12_DM_RETINOPATHY	Draxin | Neurology	MR Egger	0.299330956886157	1	0.584302154977818
ukb-ppp-DRAXIN-OID20917	finngen_R12_DM_RETINOPATHY	Diabetic retinopathy || id:finngen_R12_DM_RETINOPATHY	Draxin | Neurology	Inverse variance weighted	2.30387122238782	2	0.316024476475507
ukb-ppp-DSC2-OID21079	finngen_R12_DM_RETINOPATHY	Diabetic retinopathy || id:finngen_R12_DM_RETINOPATHY	Desmocollin-2 | Neurology	MR Egger	0.113349621769892	1	0.73636239711019
ukb-ppp-DSC2-OID21079	finngen_R12_DM_RETINOPATHY	Diabetic retinopathy || id:finngen_R12_DM_RETINOPATHY	Desmocollin-2 | Neurology	Inverse variance weighted	3.77064465923342	2	0.151780128313297
ukb-ppp-DSCAM-OID30993	finngen_R12_DM_RETINOPATHY	Diabetic retinopathy || id:finngen_R12_DM_RETINOPATHY	Down syndrome cell adhesion molecule | Neurology_II	MR Egger	1.76952964819797	4	0.778052113795893
ukb-ppp-DSCAM-OID30993	finngen_R12_DM_RETINOPATHY	Diabetic retinopathy || id:finngen_R12_DM_RETINOPATHY	Down syndrome cell adhesion molecule | Neurology_II	Inverse variance weighted	1.77918518294791	5	0.878776625681183
ukb-ppp-DSG2-OID21113	finngen_R12_DM_RETINOPATHY	Diabetic retinopathy || id:finngen_R12_DM_RETINOPATHY	Desmoglein-2 | Neurology	MR Egger	0.174277866262051	1	0.676337583887557
ukb-ppp-DSG2-OID21113	finngen_R12_DM_RETINOPATHY	Diabetic retinopathy || id:finngen_R12_DM_RETINOPATHY	Desmoglein-2 | Neurology	Inverse variance weighted	0.649069311637546	2	0.722863655783921
ukb-ppp-DSG3-OID21460	finngen_R12_DM_RETINOPATHY	Diabetic retinopathy || id:finngen_R12_DM_RETINOPATHY	Desmoglein-3 | Oncology	Inverse variance weighted	0.000895828105590906	1	0.97612257085097
ukb-ppp-DTYMK-OID30308	finngen_R12_DM_RETINOPATHY	Diabetic retinopathy || id:finngen_R12_DM_RETINOPATHY	Thymidylate kinase | Cardiometabolic_II	Inverse variance weighted	2.33195814299061	1	0.126742355585969
ukb-ppp-DXO-OID31080	finngen_R12_DM_RETINOPATHY	Diabetic retinopathy || id:finngen_R12_DM_RETINOPATHY	Decapping and exoribonuclease protein | Neurology_II	MR Egger	461.938468115978	2	4.91288003201364e-101
ukb-ppp-DXO-OID31080	finngen_R12_DM_RETINOPATHY	Diabetic retinopathy || id:finngen_R12_DM_RETINOPATHY	Decapping and exoribonuclease protein | Neurology_II	Inverse variance weighted	517.61511049015	3	7.26251476701393e-112
ukb-ppp-EBI3_IL27-OID21389	finngen_R12_DM_RETINOPATHY	Diabetic retinopathy || id:finngen_R12_DM_RETINOPATHY	Interleukin-27 | Oncology	MR Egger	0.019752191714819	2	0.990172512624994
ukb-ppp-EBI3_IL27-OID21389	finngen_R12_DM_RETINOPATHY	Diabetic retinopathy || id:finngen_R12_DM_RETINOPATHY	Interleukin-27 | Oncology	Inverse variance weighted	1.49033460067974	3	0.684502889499339
ukb-ppp-ECE1-OID20891	finngen_R12_DM_RETINOPATHY	Diabetic retinopathy || id:finngen_R12_DM_RETINOPATHY	Endothelin-converting enzyme 1 | Neurology	Inverse variance weighted	0.187791081407974	1	0.664761475286668
ukb-ppp-ECHDC3-OID30293	finngen_R12_DM_RETINOPATHY	Diabetic retinopathy || id:finngen_R12_DM_RETINOPATHY	Enoyl-CoA hydratase domain-containing protein 3, mitochondrial | Cardiometabolic_II	MR Egger	4.2917324611302	1	0.0382981218126207
ukb-ppp-ECHDC3-OID30293	finngen_R12_DM_RETINOPATHY	Diabetic retinopathy || id:finngen_R12_DM_RETINOPATHY	Enoyl-CoA hydratase domain-containing protein 3, mitochondrial | Cardiometabolic_II	Inverse variance weighted	4.50188892874287	2	0.105299725743429
ukb-ppp-ECHS1-OID30239	finngen_R12_DM_RETINOPATHY	Diabetic retinopathy || id:finngen_R12_DM_RETINOPATHY	Enoyl-CoA hydratase, mitochondrial | Cardiometabolic_II	Inverse variance weighted	0.830525782653624	1	0.362120537533057
ukb-ppp-ECI2-OID30142	finngen_R12_DM_RETINOPATHY	Diabetic retinopathy || id:finngen_R12_DM_RETINOPATHY	Enoyl-CoA delta isomerase 2 | Cardiometabolic_II	Inverse variance weighted	0.240238745042333	1	0.624033733691494
ukb-ppp-ECM1-OID30736	finngen_R12_DM_RETINOPATHY	Diabetic retinopathy || id:finngen_R12_DM_RETINOPATHY	Extracellular matrix protein 1 | Inflammation_II	MR Egger	0.181867554746925	2	0.913078175332192
ukb-ppp-ECM1-OID30736	finngen_R12_DM_RETINOPATHY	Diabetic retinopathy || id:finngen_R12_DM_RETINOPATHY	Extracellular matrix protein 1 | Inflammation_II	Inverse variance weighted	0.62191331727497	3	0.891398003912468
ukb-ppp-EDAR-OID20525	finngen_R12_DM_RETINOPATHY	Diabetic retinopathy || id:finngen_R12_DM_RETINOPATHY	Tumor necrosis factor receptor superfamily member EDAR | Inflammation	MR Egger	0.819668959066537	1	0.365276972190281
ukb-ppp-EDAR-OID20525	finngen_R12_DM_RETINOPATHY	Diabetic retinopathy || id:finngen_R12_DM_RETINOPATHY	Tumor necrosis factor receptor superfamily member EDAR | Inflammation	Inverse variance weighted	13.9642735230014	2	0.000928317489390313
ukb-ppp-EDIL3-OID20081	finngen_R12_DM_RETINOPATHY	Diabetic retinopathy || id:finngen_R12_DM_RETINOPATHY	EGF-like repeat and discoidin I-like domain-containing protein 3 | Cardiometabolic	Inverse variance weighted	3.6734901379063e-05	1	0.995164105233411
ukb-ppp-EDN1-OID30224	finngen_R12_DM_RETINOPATHY	Diabetic retinopathy || id:finngen_R12_DM_RETINOPATHY	Endothelin-1 | Cardiometabolic_II	Inverse variance weighted	3.93997212410882e-05	1	0.994991775548708
ukb-ppp-EFCAB14-OID31460	finngen_R12_DM_RETINOPATHY	Diabetic retinopathy || id:finngen_R12_DM_RETINOPATHY	EF-hand calcium-binding domain-containing protein 14 | Oncology_II	Inverse variance weighted	1.59302682621225	1	0.206894217317902
ukb-ppp-EFCAB2-OID31313	finngen_R12_DM_RETINOPATHY	Diabetic retinopathy || id:finngen_R12_DM_RETINOPATHY	Dynein regulatory complex protein 8 | Oncology_II	MR Egger	0.213222528275765	1	0.644253259430439
ukb-ppp-EFCAB2-OID31313	finngen_R12_DM_RETINOPATHY	Diabetic retinopathy || id:finngen_R12_DM_RETINOPATHY	Dynein regulatory complex protein 8 | Oncology_II	Inverse variance weighted	1.55968946857032	2	0.45847719156804
ukb-ppp-EFEMP1-OID20414	finngen_R12_DM_RETINOPATHY	Diabetic retinopathy || id:finngen_R12_DM_RETINOPATHY	EGF-containing fibulin-like extracellular matrix protein 1 | Cardiometabolic	Inverse variance weighted	3.12424967307673	1	0.0771353741668857
ukb-ppp-EFHD1-OID31044	finngen_R12_DM_RETINOPATHY	Diabetic retinopathy || id:finngen_R12_DM_RETINOPATHY	EF-hand domain-containing protein D1 | Neurology_II	MR Egger	3.97935836098918	2	0.136739287039758
ukb-ppp-EFHD1-OID31044	finngen_R12_DM_RETINOPATHY	Diabetic retinopathy || id:finngen_R12_DM_RETINOPATHY	EF-hand domain-containing protein D1 | Neurology_II	Inverse variance weighted	4.01199029694364	3	0.260172301913781
ukb-ppp-EFNA1-OID21125	finngen_R12_DM_RETINOPATHY	Diabetic retinopathy || id:finngen_R12_DM_RETINOPATHY	Ephrin-A1 | Neurology	Inverse variance weighted	2.09700260569708	1	0.147588217034969
ukb-ppp-EGFL7-OID21252	finngen_R12_DM_RETINOPATHY	Diabetic retinopathy || id:finngen_R12_DM_RETINOPATHY	Epidermal growth factor-like protein 7 | Oncology	MR Egger	1.20717733422783	1	0.27189186498058
ukb-ppp-EGFL7-OID21252	finngen_R12_DM_RETINOPATHY	Diabetic retinopathy || id:finngen_R12_DM_RETINOPATHY	Epidermal growth factor-like protein 7 | Oncology	Inverse variance weighted	1.21936387504441	2	0.543523716084846
ukb-ppp-EGFLAM-OID31496	finngen_R12_DM_RETINOPATHY	Diabetic retinopathy || id:finngen_R12_DM_RETINOPATHY	Pikachurin | Oncology_II	MR Egger	7.26498341292306	4	0.122530314098792
ukb-ppp-EGFLAM-OID31496	finngen_R12_DM_RETINOPATHY	Diabetic retinopathy || id:finngen_R12_DM_RETINOPATHY	Pikachurin | Oncology_II	Inverse variance weighted	7.33538615265902	5	0.196868029321147
ukb-ppp-EGFR-OID20319	finngen_R12_DM_RETINOPATHY	Diabetic retinopathy || id:finngen_R12_DM_RETINOPATHY	Epidermal growth factor receptor | Cardiometabolic	MR Egger	1.43272430816219	1	0.231320344060164
ukb-ppp-EGFR-OID20319	finngen_R12_DM_RETINOPATHY	Diabetic retinopathy || id:finngen_R12_DM_RETINOPATHY	Epidermal growth factor receptor | Cardiometabolic	Inverse variance weighted	3.58068997803195	2	0.166902580176842
ukb-ppp-EGLN1-OID20572	finngen_R12_DM_RETINOPATHY	Diabetic retinopathy || id:finngen_R12_DM_RETINOPATHY	Egl nine homolog 1 | Inflammation	Inverse variance weighted	0.196496367785097	1	0.657563865113479
ukb-ppp-EIF2AK2-OID31442	finngen_R12_DM_RETINOPATHY	Diabetic retinopathy || id:finngen_R12_DM_RETINOPATHY	Interferon-induced, double-stranded RNA-activated protein kinase | Oncology_II	Inverse variance weighted	0.300300038032056	1	0.583694385008241
ukb-ppp-ENDOU-OID31498	finngen_R12_DM_RETINOPATHY	Diabetic retinopathy || id:finngen_R12_DM_RETINOPATHY	Poly(U)-specific endoribonuclease | Oncology_II	MR Egger	1.67602905187676	2	0.432568524963511
ukb-ppp-ENDOU-OID31498	finngen_R12_DM_RETINOPATHY	Diabetic retinopathy || id:finngen_R12_DM_RETINOPATHY	Poly(U)-specific endoribonuclease | Oncology_II	Inverse variance weighted	2.69225514459247	3	0.441545056324582
ukb-ppp-ENG-OID20287	finngen_R12_DM_RETINOPATHY	Diabetic retinopathy || id:finngen_R12_DM_RETINOPATHY	Endoglin | Cardiometabolic	MR Egger	1.74337741587771	2	0.418244659473604
ukb-ppp-ENG-OID20287	finngen_R12_DM_RETINOPATHY	Diabetic retinopathy || id:finngen_R12_DM_RETINOPATHY	Endoglin | Cardiometabolic	Inverse variance weighted	1.76440418466504	3	0.622711445391836
ukb-ppp-ENPP2-OID20288	finngen_R12_DM_RETINOPATHY	Diabetic retinopathy || id:finngen_R12_DM_RETINOPATHY	Ectonucleotide pyrophosphatase/phosphodiesterase family member 2 | Cardiometabolic	MR Egger	4.96250962140963	2	0.0836382095976436
ukb-ppp-ENPP2-OID20288	finngen_R12_DM_RETINOPATHY	Diabetic retinopathy || id:finngen_R12_DM_RETINOPATHY	Ectonucleotide pyrophosphatase/phosphodiesterase family member 2 | Cardiometabolic	Inverse variance weighted	8.07901951904338	3	0.0444065297125038
ukb-ppp-ENPP5-OID20736	finngen_R12_DM_RETINOPATHY	Diabetic retinopathy || id:finngen_R12_DM_RETINOPATHY	Ectonucleotide pyrophosphatase/phosphodiesterase family member 5 | Inflammation	MR Egger	8.79456967638644	5	0.117544007452306
ukb-ppp-ENPP5-OID20736	finngen_R12_DM_RETINOPATHY	Diabetic retinopathy || id:finngen_R12_DM_RETINOPATHY	Ectonucleotide pyrophosphatase/phosphodiesterase family member 5 | Inflammation	Inverse variance weighted	12.4474773690196	6	0.0526990242081765
ukb-ppp-ENPP6-OID30273	finngen_R12_DM_RETINOPATHY	Diabetic retinopathy || id:finngen_R12_DM_RETINOPATHY	Glycerophosphocholine cholinephosphodiesterase ENPP6 | Cardiometabolic_II	MR Egger	2.59296143543904	4	0.628070480102658
ukb-ppp-ENPP6-OID30273	finngen_R12_DM_RETINOPATHY	Diabetic retinopathy || id:finngen_R12_DM_RETINOPATHY	Glycerophosphocholine cholinephosphodiesterase ENPP6 | Cardiometabolic_II	Inverse variance weighted	3.20869484176633	5	0.667846785034308
ukb-ppp-ENPP7-OID20689	finngen_R12_DM_RETINOPATHY	Diabetic retinopathy || id:finngen_R12_DM_RETINOPATHY	Ectonucleotide pyrophosphatase/phosphodiesterase family member 7 | Inflammation	MR Egger	0.428679763948651	3	0.934256238335098
ukb-ppp-ENPP7-OID20689	finngen_R12_DM_RETINOPATHY	Diabetic retinopathy || id:finngen_R12_DM_RETINOPATHY	Ectonucleotide pyrophosphatase/phosphodiesterase family member 7 | Inflammation	Inverse variance weighted	0.628067875357964	4	0.959894217987132
ukb-ppp-ENTPD2-OID21260	finngen_R12_DM_RETINOPATHY	Diabetic retinopathy || id:finngen_R12_DM_RETINOPATHY	Ectonucleoside triphosphate diphosphohydrolase 2 | Oncology	MR Egger	0.0028771401042491	1	0.957222800179356
ukb-ppp-ENTPD2-OID21260	finngen_R12_DM_RETINOPATHY	Diabetic retinopathy || id:finngen_R12_DM_RETINOPATHY	Ectonucleoside triphosphate diphosphohydrolase 2 | Oncology	Inverse variance weighted	3.92542141507495	2	0.140477111979734
ukb-ppp-ENTPD5-OID20104	finngen_R12_DM_RETINOPATHY	Diabetic retinopathy || id:finngen_R12_DM_RETINOPATHY	Ectonucleoside triphosphate diphosphohydrolase 5 | Cardiometabolic	MR Egger	4.29756170956518	1	0.0381670563167842
ukb-ppp-ENTPD5-OID20104	finngen_R12_DM_RETINOPATHY	Diabetic retinopathy || id:finngen_R12_DM_RETINOPATHY	Ectonucleoside triphosphate diphosphohydrolase 5 | Cardiometabolic	Inverse variance weighted	4.35565391644351	2	0.113287441699943
ukb-ppp-ENTPD6-OID20100	finngen_R12_DM_RETINOPATHY	Diabetic retinopathy || id:finngen_R12_DM_RETINOPATHY	Ectonucleoside triphosphate diphosphohydrolase 6 | Cardiometabolic	MR Egger	1.62038344860898	1	0.203038329434316
ukb-ppp-ENTPD6-OID20100	finngen_R12_DM_RETINOPATHY	Diabetic retinopathy || id:finngen_R12_DM_RETINOPATHY	Ectonucleoside triphosphate diphosphohydrolase 6 | Cardiometabolic	Inverse variance weighted	2.88154528447486	2	0.23674476899043
ukb-ppp-ENTR1-OID30231	finngen_R12_DM_RETINOPATHY	Diabetic retinopathy || id:finngen_R12_DM_RETINOPATHY	Endosome-associated-trafficking regulator 1 | Cardiometabolic_II	Inverse variance weighted	1.57334767887418	1	0.209721514883822
ukb-ppp-EPHA1-OID20677	finngen_R12_DM_RETINOPATHY	Diabetic retinopathy || id:finngen_R12_DM_RETINOPATHY	Ephrin type-A receptor 1 | Inflammation	MR Egger	0.251363543791598	1	0.616116596690514
ukb-ppp-EPHA1-OID20677	finngen_R12_DM_RETINOPATHY	Diabetic retinopathy || id:finngen_R12_DM_RETINOPATHY	Ephrin type-A receptor 1 | Inflammation	Inverse variance weighted	0.265571666648666	2	0.875652607636283
ukb-ppp-EPHA2-OID21342	finngen_R12_DM_RETINOPATHY	Diabetic retinopathy || id:finngen_R12_DM_RETINOPATHY	Ephrin type-A receptor 2 | Oncology	Inverse variance weighted	1.20045723872846	1	0.273230310158118
ukb-ppp-EPHA4-OID30622	finngen_R12_DM_RETINOPATHY	Diabetic retinopathy || id:finngen_R12_DM_RETINOPATHY	Ephrin type-A receptor 4 | Inflammation_II	Inverse variance weighted	1.19907565586492	1	0.273506503188231
ukb-ppp-EPHB4-OID20242	finngen_R12_DM_RETINOPATHY	Diabetic retinopathy || id:finngen_R12_DM_RETINOPATHY	Ephrin type-B receptor 4 | Cardiometabolic	Inverse variance weighted	7.09385820074623	1	0.0077348553224512
ukb-ppp-EPHB6-OID20982	finngen_R12_DM_RETINOPATHY	Diabetic retinopathy || id:finngen_R12_DM_RETINOPATHY	Ephrin type-B receptor 6 | Neurology	Inverse variance weighted	0.0200548112395764	1	0.887384109655148
ukb-ppp-EPHX2-OID20119	finngen_R12_DM_RETINOPATHY	Diabetic retinopathy || id:finngen_R12_DM_RETINOPATHY	Bifunctional epoxide hydrolase 2 [Includes: Cytosolic epoxide hydrolase 2 | Cardiometabolic	Inverse variance weighted	1.63985151683943	1	0.200345841826888
ukb-ppp-EPPK1-OID30250	finngen_R12_DM_RETINOPATHY	Diabetic retinopathy || id:finngen_R12_DM_RETINOPATHY	Epiplakin | Cardiometabolic_II	MR Egger	1.03096599173521	4	0.905064743047899
ukb-ppp-EPPK1-OID30250	finngen_R12_DM_RETINOPATHY	Diabetic retinopathy || id:finngen_R12_DM_RETINOPATHY	Epiplakin | Cardiometabolic_II	Inverse variance weighted	1.03639807915468	5	0.959576915757667
ukb-ppp-ERBB2-OID21520	finngen_R12_DM_RETINOPATHY	Diabetic retinopathy || id:finngen_R12_DM_RETINOPATHY	Receptor tyrosine-protein kinase erbB-2 | Oncology	MR Egger	0.276508543105625	2	0.870877224286426
ukb-ppp-ERBB2-OID21520	finngen_R12_DM_RETINOPATHY	Diabetic retinopathy || id:finngen_R12_DM_RETINOPATHY	Receptor tyrosine-protein kinase erbB-2 | Oncology	Inverse variance weighted	1.30715807798584	3	0.727434025628651
ukb-ppp-ERBB3-OID20705	finngen_R12_DM_RETINOPATHY	Diabetic retinopathy || id:finngen_R12_DM_RETINOPATHY	Receptor tyrosine-protein kinase erbB-3 | Inflammation	MR Egger	5.80855091619217	1	0.0159484305660063
ukb-ppp-ERBB3-OID20705	finngen_R12_DM_RETINOPATHY	Diabetic retinopathy || id:finngen_R12_DM_RETINOPATHY	Receptor tyrosine-protein kinase erbB-3 | Inflammation	Inverse variance weighted	19.7328198221647	2	5.18886795980321e-05
ukb-ppp-ERBB4-OID21510	finngen_R12_DM_RETINOPATHY	Diabetic retinopathy || id:finngen_R12_DM_RETINOPATHY	Receptor tyrosine-protein kinase erbB-4 | Oncology	MR Egger	0.128951316489943	1	0.719521837223215
ukb-ppp-ERBB4-OID21510	finngen_R12_DM_RETINOPATHY	Diabetic retinopathy || id:finngen_R12_DM_RETINOPATHY	Receptor tyrosine-protein kinase erbB-4 | Oncology	Inverse variance weighted	0.412388306328519	2	0.813675083353891
ukb-ppp-ESM1-OID20758	finngen_R12_DM_RETINOPATHY	Diabetic retinopathy || id:finngen_R12_DM_RETINOPATHY	Endothelial cell-specific molecule 1 | Inflammation	MR Egger	2.12486495915663e-06	1	0.998836930746478
ukb-ppp-ESM1-OID20758	finngen_R12_DM_RETINOPATHY	Diabetic retinopathy || id:finngen_R12_DM_RETINOPATHY	Endothelial cell-specific molecule 1 | Inflammation	Inverse variance weighted	1.58505993880261	2	0.452698033085662
ukb-ppp-ESYT2-OID31134	finngen_R12_DM_RETINOPATHY	Diabetic retinopathy || id:finngen_R12_DM_RETINOPATHY	Extended synaptotagmin-2 | Neurology_II	Inverse variance weighted	4.65366015615371	1	0.0309874072140309
ukb-ppp-EXTL1-OID30114	finngen_R12_DM_RETINOPATHY	Diabetic retinopathy || id:finngen_R12_DM_RETINOPATHY	Exostosin-like 1 | Cardiometabolic_II	MR Egger	0.0744627808276606	1	0.784946466057065
ukb-ppp-EXTL1-OID30114	finngen_R12_DM_RETINOPATHY	Diabetic retinopathy || id:finngen_R12_DM_RETINOPATHY	Exostosin-like 1 | Cardiometabolic_II	Inverse variance weighted	0.745800590963354	2	0.688733899302404
ukb-ppp-F11-OID30773	finngen_R12_DM_RETINOPATHY	Diabetic retinopathy || id:finngen_R12_DM_RETINOPATHY	Coagulation factor XI | Inflammation_II	MR Egger	0.0177548573082869	1	0.893997761753228
ukb-ppp-F11-OID30773	finngen_R12_DM_RETINOPATHY	Diabetic retinopathy || id:finngen_R12_DM_RETINOPATHY	Coagulation factor XI | Inflammation_II	Inverse variance weighted	3.39346836213079	2	0.183281110638286
ukb-ppp-F12-OID30739	finngen_R12_DM_RETINOPATHY	Diabetic retinopathy || id:finngen_R12_DM_RETINOPATHY	Coagulation factor XII | Inflammation_II	MR Egger	6.10366242580377	5	0.296262426711629
ukb-ppp-F12-OID30739	finngen_R12_DM_RETINOPATHY	Diabetic retinopathy || id:finngen_R12_DM_RETINOPATHY	Coagulation factor XII | Inflammation_II	Inverse variance weighted	6.32303449465206	6	0.387993024226064
ukb-ppp-F13B-OID30781	finngen_R12_DM_RETINOPATHY	Diabetic retinopathy || id:finngen_R12_DM_RETINOPATHY	Coagulation factor XIII B chain | Inflammation_II	MR Egger	1.06443385369551	3	0.785666075893352
ukb-ppp-F13B-OID30781	finngen_R12_DM_RETINOPATHY	Diabetic retinopathy || id:finngen_R12_DM_RETINOPATHY	Coagulation factor XIII B chain | Inflammation_II	Inverse variance weighted	2.65707535612927	4	0.616746490750423
ukb-ppp-F2-OID30723	finngen_R12_DM_RETINOPATHY	Diabetic retinopathy || id:finngen_R12_DM_RETINOPATHY	Prothrombin | Inflammation_II	MR Egger	0.00107162800493885	1	0.973885330898348
ukb-ppp-F2-OID30723	finngen_R12_DM_RETINOPATHY	Diabetic retinopathy || id:finngen_R12_DM_RETINOPATHY	Prothrombin | Inflammation_II	Inverse variance weighted	0.830879147494057	2	0.660050076241284
ukb-ppp-F3-OID21440	finngen_R12_DM_RETINOPATHY	Diabetic retinopathy || id:finngen_R12_DM_RETINOPATHY	Tissue factor | Oncology	MR Egger	0.106136991391341	2	0.948315054758271
ukb-ppp-F3-OID21440	finngen_R12_DM_RETINOPATHY	Diabetic retinopathy || id:finngen_R12_DM_RETINOPATHY	Tissue factor | Oncology	Inverse variance weighted	0.130654335104772	3	0.987920596933929
ukb-ppp-F7-OID20372	finngen_R12_DM_RETINOPATHY	Diabetic retinopathy || id:finngen_R12_DM_RETINOPATHY	Coagulation factor VII | Cardiometabolic	Inverse variance weighted	4.37758556040713	1	0.036414544795652
ukb-ppp-FABP1-OID20778	finngen_R12_DM_RETINOPATHY	Diabetic retinopathy || id:finngen_R12_DM_RETINOPATHY	Fatty acid-binding protein, liver | Inflammation	Inverse variance weighted	0.0861963696617077	1	0.769069550075587
ukb-ppp-FABP2-OID20200	finngen_R12_DM_RETINOPATHY	Diabetic retinopathy || id:finngen_R12_DM_RETINOPATHY	Fatty acid-binding protein, intestinal | Cardiometabolic	Inverse variance weighted	0.537622829887624	1	0.463419575905691
ukb-ppp-FABP3-OID30351	finngen_R12_DM_RETINOPATHY	Diabetic retinopathy || id:finngen_R12_DM_RETINOPATHY	Fatty acid-binding protein, heart | Cardiometabolic_II	Inverse variance weighted	1.21940782560016	1	0.269476897785181
ukb-ppp-FABP9-OID20501	finngen_R12_DM_RETINOPATHY	Diabetic retinopathy || id:finngen_R12_DM_RETINOPATHY	Fatty acid-binding protein 9 | Inflammation	MR Egger	0.0951818627947837	1	0.757690047299088
ukb-ppp-FABP9-OID20501	finngen_R12_DM_RETINOPATHY	Diabetic retinopathy || id:finngen_R12_DM_RETINOPATHY	Fatty acid-binding protein 9 | Inflammation	Inverse variance weighted	0.175824478547499	2	0.915841248089612
ukb-ppp-FAM13A-OID31463	finngen_R12_DM_RETINOPATHY	Diabetic retinopathy || id:finngen_R12_DM_RETINOPATHY	Protein FAM13A | Oncology_II	MR Egger	3.70487957644183	1	0.0542535863222782
ukb-ppp-FAM13A-OID31463	finngen_R12_DM_RETINOPATHY	Diabetic retinopathy || id:finngen_R12_DM_RETINOPATHY	Protein FAM13A | Oncology_II	Inverse variance weighted	3.94070253704109	2	0.139407878014242
ukb-ppp-FAM171B-OID31338	finngen_R12_DM_RETINOPATHY	Diabetic retinopathy || id:finngen_R12_DM_RETINOPATHY	Protein FAM171B | Oncology_II	Inverse variance weighted	0.105103084999538	1	0.745789605176313
ukb-ppp-FAM172A-OID30248	finngen_R12_DM_RETINOPATHY	Diabetic retinopathy || id:finngen_R12_DM_RETINOPATHY	Cotranscriptional regulator FAM172A | Cardiometabolic_II	Inverse variance weighted	0.237538999786853	1	0.625989256451702
ukb-ppp-FAM20A-OID30348	finngen_R12_DM_RETINOPATHY	Diabetic retinopathy || id:finngen_R12_DM_RETINOPATHY	Pseudokinase FAM20A | Cardiometabolic_II	MR Egger	2.7693456168537	2	0.250405717030131
ukb-ppp-FAM20A-OID30348	finngen_R12_DM_RETINOPATHY	Diabetic retinopathy || id:finngen_R12_DM_RETINOPATHY	Pseudokinase FAM20A | Cardiometabolic_II	Inverse variance weighted	4.4687212706056	3	0.215097304903888
ukb-ppp-FAM3B-OID21372	finngen_R12_DM_RETINOPATHY	Diabetic retinopathy || id:finngen_R12_DM_RETINOPATHY	Protein FAM3B | Oncology	MR Egger	2.51821017087989	4	0.641377975505671
ukb-ppp-FAM3B-OID21372	finngen_R12_DM_RETINOPATHY	Diabetic retinopathy || id:finngen_R12_DM_RETINOPATHY	Protein FAM3B | Oncology	Inverse variance weighted	2.87520735446863	5	0.719217909701507
ukb-ppp-FAM3D-OID31514	finngen_R12_DM_RETINOPATHY	Diabetic retinopathy || id:finngen_R12_DM_RETINOPATHY	Protein FAM3D | Oncology_II	MR Egger	2.31936655609123	2	0.313585484563485
ukb-ppp-FAM3D-OID31514	finngen_R12_DM_RETINOPATHY	Diabetic retinopathy || id:finngen_R12_DM_RETINOPATHY	Protein FAM3D | Oncology_II	Inverse variance weighted	2.36787749168545	3	0.499642226344657
ukb-ppp-FAP-OID20330	finngen_R12_DM_RETINOPATHY	Diabetic retinopathy || id:finngen_R12_DM_RETINOPATHY	Prolyl endopeptidase FAP | Cardiometabolic	MR Egger	0.0547939722771064	1	0.814922000304364
ukb-ppp-FAP-OID20330	finngen_R12_DM_RETINOPATHY	Diabetic retinopathy || id:finngen_R12_DM_RETINOPATHY	Prolyl endopeptidase FAP | Cardiometabolic	Inverse variance weighted	0.0567273847244998	2	0.972034780881247
ukb-ppp-FAS-OID20316	finngen_R12_DM_RETINOPATHY	Diabetic retinopathy || id:finngen_R12_DM_RETINOPATHY	Tumor necrosis factor receptor superfamily member 6 | Cardiometabolic	MR Egger	2.97148255637875	2	0.226334501646874
ukb-ppp-FAS-OID20316	finngen_R12_DM_RETINOPATHY	Diabetic retinopathy || id:finngen_R12_DM_RETINOPATHY	Tumor necrosis factor receptor superfamily member 6 | Cardiometabolic	Inverse variance weighted	4.69689179216232	3	0.195386105005527
ukb-ppp-FBLN2-OID30378	finngen_R12_DM_RETINOPATHY	Diabetic retinopathy || id:finngen_R12_DM_RETINOPATHY	Fibulin-2 | Cardiometabolic_II	MR Egger	0.688134654343977	1	0.406799579484049
ukb-ppp-FBLN2-OID30378	finngen_R12_DM_RETINOPATHY	Diabetic retinopathy || id:finngen_R12_DM_RETINOPATHY	Fibulin-2 | Cardiometabolic_II	Inverse variance weighted	1.16461788753285	2	0.558607084045129
ukb-ppp-FBP1-OID20227	finngen_R12_DM_RETINOPATHY	Diabetic retinopathy || id:finngen_R12_DM_RETINOPATHY	Fructose-1,6-bisphosphatase 1 | Cardiometabolic	MR Egger	0.000480627788580187	1	0.982509198460841
ukb-ppp-FBP1-OID20227	finngen_R12_DM_RETINOPATHY	Diabetic retinopathy || id:finngen_R12_DM_RETINOPATHY	Fructose-1,6-bisphosphatase 1 | Cardiometabolic	Inverse variance weighted	0.350605285004337	2	0.839203003836078
ukb-ppp-FCAMR-OID30332	finngen_R12_DM_RETINOPATHY	Diabetic retinopathy || id:finngen_R12_DM_RETINOPATHY	High affinity immunoglobulin alpha and immunoglobulin mu Fc receptor | Cardiometabolic_II	MR Egger	9.93200884159948e-06	1	0.997485463805219
ukb-ppp-FCAMR-OID30332	finngen_R12_DM_RETINOPATHY	Diabetic retinopathy || id:finngen_R12_DM_RETINOPATHY	High affinity immunoglobulin alpha and immunoglobulin mu Fc receptor | Cardiometabolic_II	Inverse variance weighted	1.64349283861972	2	0.439663147423028
ukb-ppp-FCAR-OID20564	finngen_R12_DM_RETINOPATHY	Diabetic retinopathy || id:finngen_R12_DM_RETINOPATHY	Immunoglobulin alpha Fc receptor | Inflammation	MR Egger	3.60631748771913	2	0.164777575154106
ukb-ppp-FCAR-OID20564	finngen_R12_DM_RETINOPATHY	Diabetic retinopathy || id:finngen_R12_DM_RETINOPATHY	Immunoglobulin alpha Fc receptor | Inflammation	Inverse variance weighted	3.6090440443635	3	0.306892415405196
ukb-ppp-FCER1A-OID30992	finngen_R12_DM_RETINOPATHY	Diabetic retinopathy || id:finngen_R12_DM_RETINOPATHY	High affinity immunoglobulin epsilon receptor subunit alpha | Neurology_II	Inverse variance weighted	0.307606200516946	1	0.579152844615632
ukb-ppp-FCER2-OID21133	finngen_R12_DM_RETINOPATHY	Diabetic retinopathy || id:finngen_R12_DM_RETINOPATHY	Low affinity immunoglobulin epsilon Fc receptor | Neurology	MR Egger	3.45732424900027e-05	1	0.99530854435025
ukb-ppp-FCER2-OID21133	finngen_R12_DM_RETINOPATHY	Diabetic retinopathy || id:finngen_R12_DM_RETINOPATHY	Low affinity immunoglobulin epsilon Fc receptor | Neurology	Inverse variance weighted	0.12530494938	2	0.939269837017373
ukb-ppp-FCGR2A-OID20391	finngen_R12_DM_RETINOPATHY	Diabetic retinopathy || id:finngen_R12_DM_RETINOPATHY	Low affinity immunoglobulin gamma Fc region receptor II-a | Cardiometabolic	MR Egger	9.82410824952041	5	0.0803752575479445
ukb-ppp-FCGR2A-OID20391	finngen_R12_DM_RETINOPATHY	Diabetic retinopathy || id:finngen_R12_DM_RETINOPATHY	Low affinity immunoglobulin gamma Fc region receptor II-a | Cardiometabolic	Inverse variance weighted	17.3796706063244	6	0.007984656550604
ukb-ppp-FCGR2B-OID21215	finngen_R12_DM_RETINOPATHY	Diabetic retinopathy || id:finngen_R12_DM_RETINOPATHY	Low affinity immunoglobulin gamma Fc region receptor II-b | Oncology	Inverse variance weighted	0.816995875084861	1	0.366059967969721
ukb-ppp-FCGR3B-OID20387	finngen_R12_DM_RETINOPATHY	Diabetic retinopathy || id:finngen_R12_DM_RETINOPATHY	Low affinity immunoglobulin gamma Fc region receptor III-B | Cardiometabolic	MR Egger	2.53940686708727	3	0.46821145625036
ukb-ppp-FCGR3B-OID20387	finngen_R12_DM_RETINOPATHY	Diabetic retinopathy || id:finngen_R12_DM_RETINOPATHY	Low affinity immunoglobulin gamma Fc region receptor III-B | Cardiometabolic	Inverse variance weighted	2.7130834748435	4	0.606927121485429
ukb-ppp-FCN1-OID30690	finngen_R12_DM_RETINOPATHY	Diabetic retinopathy || id:finngen_R12_DM_RETINOPATHY	Ficolin-1 | Inflammation_II	MR Egger	0.386122781395067	2	0.824431360169242
ukb-ppp-FCN1-OID30690	finngen_R12_DM_RETINOPATHY	Diabetic retinopathy || id:finngen_R12_DM_RETINOPATHY	Ficolin-1 | Inflammation_II	Inverse variance weighted	0.393318769580183	3	0.941619196359047
ukb-ppp-FCN2-OID20382	finngen_R12_DM_RETINOPATHY	Diabetic retinopathy || id:finngen_R12_DM_RETINOPATHY	Ficolin-2 | Cardiometabolic	MR Egger	4.01147213074119	4	0.404455492071482
ukb-ppp-FCN2-OID20382	finngen_R12_DM_RETINOPATHY	Diabetic retinopathy || id:finngen_R12_DM_RETINOPATHY	Ficolin-2 | Cardiometabolic	Inverse variance weighted	4.29637831316031	5	0.507580252255099
ukb-ppp-FCRL1-OID20172	finngen_R12_DM_RETINOPATHY	Diabetic retinopathy || id:finngen_R12_DM_RETINOPATHY	Fc receptor-like protein 1 | Cardiometabolic	MR Egger	0.117660151402715	1	0.731586231272291
ukb-ppp-FCRL1-OID20172	finngen_R12_DM_RETINOPATHY	Diabetic retinopathy || id:finngen_R12_DM_RETINOPATHY	Fc receptor-like protein 1 | Cardiometabolic	Inverse variance weighted	0.139678102628307	2	0.93254389954319
ukb-ppp-FCRL2-OID20639	finngen_R12_DM_RETINOPATHY	Diabetic retinopathy || id:finngen_R12_DM_RETINOPATHY	Fc receptor-like protein 2 | Inflammation	MR Egger	4.56195112988722	7	0.713245043905747
ukb-ppp-FCRL2-OID20639	finngen_R12_DM_RETINOPATHY	Diabetic retinopathy || id:finngen_R12_DM_RETINOPATHY	Fc receptor-like protein 2 | Inflammation	Inverse variance weighted	5.94547911845637	8	0.653339113920001
ukb-ppp-FCRL3-OID20443	finngen_R12_DM_RETINOPATHY	Diabetic retinopathy || id:finngen_R12_DM_RETINOPATHY	Fc receptor-like protein 3 | Inflammation	MR Egger	23.2410277011062	5	0.000303565012505118
ukb-ppp-FCRL3-OID20443	finngen_R12_DM_RETINOPATHY	Diabetic retinopathy || id:finngen_R12_DM_RETINOPATHY	Fc receptor-like protein 3 | Inflammation	Inverse variance weighted	23.2602027069297	6	0.000713853105446256
ukb-ppp-FCRL5-OID21111	finngen_R12_DM_RETINOPATHY	Diabetic retinopathy || id:finngen_R12_DM_RETINOPATHY	Fc receptor-like protein 5 | Neurology	MR Egger	1.19202947786631	4	0.87940916094023
ukb-ppp-FCRL5-OID21111	finngen_R12_DM_RETINOPATHY	Diabetic retinopathy || id:finngen_R12_DM_RETINOPATHY	Fc receptor-like protein 5 | Neurology	Inverse variance weighted	1.23877046117557	5	0.941104232161178
ukb-ppp-FCRL6-OID20529	finngen_R12_DM_RETINOPATHY	Diabetic retinopathy || id:finngen_R12_DM_RETINOPATHY	Fc receptor-like protein 6 | Inflammation	MR Egger	4.93970649447344	4	0.293540122336985
ukb-ppp-FCRL6-OID20529	finngen_R12_DM_RETINOPATHY	Diabetic retinopathy || id:finngen_R12_DM_RETINOPATHY	Fc receptor-like protein 6 | Inflammation	Inverse variance weighted	5.04755309712967	5	0.410104374291195
ukb-ppp-FCRLB-OID21193	finngen_R12_DM_RETINOPATHY	Diabetic retinopathy || id:finngen_R12_DM_RETINOPATHY	Fc receptor-like B | Oncology	MR Egger	5.27254197206163	2	0.0716278735034026
ukb-ppp-FCRLB-OID21193	finngen_R12_DM_RETINOPATHY	Diabetic retinopathy || id:finngen_R12_DM_RETINOPATHY	Fc receptor-like B | Oncology	Inverse variance weighted	5.58305213478318	3	0.133754710379337
ukb-ppp-FETUB-OID20404	finngen_R12_DM_RETINOPATHY	Diabetic retinopathy || id:finngen_R12_DM_RETINOPATHY	Fetuin-B | Cardiometabolic	MR Egger	4.12811664792019	4	0.388944726379952
ukb-ppp-FETUB-OID20404	finngen_R12_DM_RETINOPATHY	Diabetic retinopathy || id:finngen_R12_DM_RETINOPATHY	Fetuin-B | Cardiometabolic	Inverse variance weighted	5.43490732767552	5	0.365136332290832
ukb-ppp-FGA-OID30788	finngen_R12_DM_RETINOPATHY	Diabetic retinopathy || id:finngen_R12_DM_RETINOPATHY	Fibrinogen alpha chain | Inflammation_II	Inverse variance weighted	2.7857549457715	1	0.0951058657504539
ukb-ppp-FGF2-OID20503	finngen_R12_DM_RETINOPATHY	Diabetic retinopathy || id:finngen_R12_DM_RETINOPATHY	Fibroblast growth factor 2 | Inflammation	MR Egger	1.16317948458334	3	0.761848249693532
ukb-ppp-FGF2-OID20503	finngen_R12_DM_RETINOPATHY	Diabetic retinopathy || id:finngen_R12_DM_RETINOPATHY	Fibroblast growth factor 2 | Inflammation	Inverse variance weighted	1.39102540915306	4	0.845753334304313
ukb-ppp-FGF21-OID21402	finngen_R12_DM_RETINOPATHY	Diabetic retinopathy || id:finngen_R12_DM_RETINOPATHY	Fibroblast growth factor 21 | Oncology	Inverse variance weighted	0.475098026763392	1	0.490651139561705
ukb-ppp-FGF5-OID20490	finngen_R12_DM_RETINOPATHY	Diabetic retinopathy || id:finngen_R12_DM_RETINOPATHY	Fibroblast growth factor 5 | Inflammation	MR Egger	5.21448678657621	6	0.51661268411571
ukb-ppp-FGF5-OID20490	finngen_R12_DM_RETINOPATHY	Diabetic retinopathy || id:finngen_R12_DM_RETINOPATHY	Fibroblast growth factor 5 | Inflammation	Inverse variance weighted	5.42466061886633	7	0.608286091618853
ukb-ppp-FGFBP1-OID21507	finngen_R12_DM_RETINOPATHY	Diabetic retinopathy || id:finngen_R12_DM_RETINOPATHY	Fibroblast growth factor-binding protein 1 | Oncology	MR Egger	6.41825091065095	1	0.0112953357034688
ukb-ppp-FGFBP1-OID21507	finngen_R12_DM_RETINOPATHY	Diabetic retinopathy || id:finngen_R12_DM_RETINOPATHY	Fibroblast growth factor-binding protein 1 | Oncology	Inverse variance weighted	6.42792750766127	2	0.040196966201449
ukb-ppp-FGFBP2-OID30395	finngen_R12_DM_RETINOPATHY	Diabetic retinopathy || id:finngen_R12_DM_RETINOPATHY	Fibroblast growth factor-binding protein 2 | Cardiometabolic_II	MR Egger	0.518425294229425	1	0.471514180674908
ukb-ppp-FGFBP2-OID30395	finngen_R12_DM_RETINOPATHY	Diabetic retinopathy || id:finngen_R12_DM_RETINOPATHY	Fibroblast growth factor-binding protein 2 | Cardiometabolic_II	Inverse variance weighted	0.795070135184033	2	0.671974377711085
ukb-ppp-FGFBP3-OID31108	finngen_R12_DM_RETINOPATHY	Diabetic retinopathy || id:finngen_R12_DM_RETINOPATHY	Fibroblast growth factor-binding protein 3 | Neurology_II	Inverse variance weighted	0.374365746948969	1	0.540634126142054
ukb-ppp-FGFR4-OID30646	finngen_R12_DM_RETINOPATHY	Diabetic retinopathy || id:finngen_R12_DM_RETINOPATHY	Fibroblast growth factor receptor 4 | Inflammation_II	MR Egger	2.57944990416663	3	0.461103639346174
ukb-ppp-FGFR4-OID30646	finngen_R12_DM_RETINOPATHY	Diabetic retinopathy || id:finngen_R12_DM_RETINOPATHY	Fibroblast growth factor receptor 4 | Inflammation_II	Inverse variance weighted	3.37825541323262	4	0.49662958219315
ukb-ppp-FGL1-OID30702	finngen_R12_DM_RETINOPATHY	Diabetic retinopathy || id:finngen_R12_DM_RETINOPATHY	Fibrinogen-like protein 1 | Inflammation_II	MR Egger	1.43938349120848	2	0.486902322610682
ukb-ppp-FGL1-OID30702	finngen_R12_DM_RETINOPATHY	Diabetic retinopathy || id:finngen_R12_DM_RETINOPATHY	Fibrinogen-like protein 1 | Inflammation_II	Inverse variance weighted	3.88296769431868	3	0.274381969617415
ukb-ppp-FGR-OID20828	finngen_R12_DM_RETINOPATHY	Diabetic retinopathy || id:finngen_R12_DM_RETINOPATHY	Tyrosine-protein kinase Fgr | Neurology	Inverse variance weighted	0.00652149480941766	1	0.935636181483112
ukb-ppp-FHIT-OID20872	finngen_R12_DM_RETINOPATHY	Diabetic retinopathy || id:finngen_R12_DM_RETINOPATHY	Dinucleosidetriphosphatase | Neurology	Inverse variance weighted	1.09643512043441	1	0.295049779550099
ukb-ppp-FKBP1B-OID20618	finngen_R12_DM_RETINOPATHY	Diabetic retinopathy || id:finngen_R12_DM_RETINOPATHY	Peptidyl-prolyl cis-trans isomerase FKBP1B | Inflammation	Inverse variance weighted	3.7560855481777	1	0.0526156200553268
ukb-ppp-FKBP5-OID20937	finngen_R12_DM_RETINOPATHY	Diabetic retinopathy || id:finngen_R12_DM_RETINOPATHY	Peptidyl-prolyl cis-trans isomerase FKBP5 | Neurology	Inverse variance weighted	2.76521992603674	1	0.0963334467103301
ukb-ppp-FLRT2-OID20946	finngen_R12_DM_RETINOPATHY	Diabetic retinopathy || id:finngen_R12_DM_RETINOPATHY	Leucine-rich repeat transmembrane protein FLRT2 | Neurology	MR Egger	1.15869876550356	4	0.884850651495488
ukb-ppp-FLRT2-OID20946	finngen_R12_DM_RETINOPATHY	Diabetic retinopathy || id:finngen_R12_DM_RETINOPATHY	Leucine-rich repeat transmembrane protein FLRT2 | Neurology	Inverse variance weighted	1.2189512241181	5	0.94304638181364
ukb-ppp-FLT4-OID21491	finngen_R12_DM_RETINOPATHY	Diabetic retinopathy || id:finngen_R12_DM_RETINOPATHY	Vascular endothelial growth factor receptor 3 | Oncology	Inverse variance weighted	0.00253227294780332	1	0.959866035875158
ukb-ppp-FN1-OID30787	finngen_R12_DM_RETINOPATHY	Diabetic retinopathy || id:finngen_R12_DM_RETINOPATHY	Fibronectin | Inflammation_II	Inverse variance weighted	0.54715151347475	1	0.459483925597123
ukb-ppp-FNDC1-OID31127	finngen_R12_DM_RETINOPATHY	Diabetic retinopathy || id:finngen_R12_DM_RETINOPATHY	Fibronectin type III domain-containing protein 1 | Neurology_II	MR Egger	4.34239744189428	2	0.114040831809713
ukb-ppp-FNDC1-OID31127	finngen_R12_DM_RETINOPATHY	Diabetic retinopathy || id:finngen_R12_DM_RETINOPATHY	Fibronectin type III domain-containing protein 1 | Neurology_II	Inverse variance weighted	5.07893876805191	3	0.166107280964072
ukb-ppp-FOLR1-OID21529	finngen_R12_DM_RETINOPATHY	Diabetic retinopathy || id:finngen_R12_DM_RETINOPATHY	Folate receptor alpha | Oncology	MR Egger	1.78440994655315	2	0.4097512653434
ukb-ppp-FOLR1-OID21529	finngen_R12_DM_RETINOPATHY	Diabetic retinopathy || id:finngen_R12_DM_RETINOPATHY	Folate receptor alpha | Oncology	Inverse variance weighted	2.83228195087981	3	0.418213267009543
ukb-ppp-FOLR2-OID21062	finngen_R12_DM_RETINOPATHY	Diabetic retinopathy || id:finngen_R12_DM_RETINOPATHY	Folate receptor beta | Neurology	Inverse variance weighted	1.38551523248475	1	0.239163931943726
ukb-ppp-FOLR3-OID21485	finngen_R12_DM_RETINOPATHY	Diabetic retinopathy || id:finngen_R12_DM_RETINOPATHY	Folate receptor gamma | Oncology	MR Egger	4.14989655815218	6	0.656399441254454
ukb-ppp-FOLR3-OID21485	finngen_R12_DM_RETINOPATHY	Diabetic retinopathy || id:finngen_R12_DM_RETINOPATHY	Folate receptor gamma | Oncology	Inverse variance weighted	5.7192708267194	7	0.572884046807842
ukb-ppp-FOXO1-OID20515	finngen_R12_DM_RETINOPATHY	Diabetic retinopathy || id:finngen_R12_DM_RETINOPATHY	Forkhead box protein O1 | Inflammation	Inverse variance weighted	0.689955071172806	1	0.406179663091916
ukb-ppp-FRZB-OID20968	finngen_R12_DM_RETINOPATHY	Diabetic retinopathy || id:finngen_R12_DM_RETINOPATHY	Secreted frizzled-related protein 3 | Neurology	MR Egger	0.0526455353478918	3	0.996837632399873
ukb-ppp-FRZB-OID20968	finngen_R12_DM_RETINOPATHY	Diabetic retinopathy || id:finngen_R12_DM_RETINOPATHY	Secreted frizzled-related protein 3 | Neurology	Inverse variance weighted	0.0784889442866423	4	0.999249789459209
ukb-ppp-FSHB-OID30233	finngen_R12_DM_RETINOPATHY	Diabetic retinopathy || id:finngen_R12_DM_RETINOPATHY	Follitropin subunit beta | Cardiometabolic_II	Inverse variance weighted	2.87477374540686	1	0.0899776201677391
ukb-ppp-FSTL1-OID30254	finngen_R12_DM_RETINOPATHY	Diabetic retinopathy || id:finngen_R12_DM_RETINOPATHY	Follistatin-related protein 1 | Cardiometabolic_II	Inverse variance weighted	0.377142822413025	1	0.539136329915273
ukb-ppp-FTCD-OID31137	finngen_R12_DM_RETINOPATHY	Diabetic retinopathy || id:finngen_R12_DM_RETINOPATHY	Formimidoyltransferase-cyclodeaminase | Neurology_II	Inverse variance weighted	0.197962267150849	1	0.656370697263457
ukb-ppp-FUCA1-OID20261	finngen_R12_DM_RETINOPATHY	Diabetic retinopathy || id:finngen_R12_DM_RETINOPATHY	Tissue alpha-L-fucosidase | Cardiometabolic	MR Egger	1.10214546425213	4	0.893931654949928
ukb-ppp-FUCA1-OID20261	finngen_R12_DM_RETINOPATHY	Diabetic retinopathy || id:finngen_R12_DM_RETINOPATHY	Tissue alpha-L-fucosidase | Cardiometabolic	Inverse variance weighted	1.1616590459543	5	0.948502346759156
ukb-ppp-FUOM-OID30626	finngen_R12_DM_RETINOPATHY	Diabetic retinopathy || id:finngen_R12_DM_RETINOPATHY	Fucose mutarotase | Inflammation_II	Inverse variance weighted	0.054934620105946	1	0.814688931228562
ukb-ppp-FURIN-OID21514	finngen_R12_DM_RETINOPATHY	Diabetic retinopathy || id:finngen_R12_DM_RETINOPATHY	Furin | Oncology	Inverse variance weighted	1.06572016925255	1	0.301914163131243
ukb-ppp-FUT3_FUT5-OID21013	finngen_R12_DM_RETINOPATHY	Diabetic retinopathy || id:finngen_R12_DM_RETINOPATHY	Galactoside 3_5 | Neurology	MR Egger	0.777154950305785	4	0.94148425794427
ukb-ppp-FUT3_FUT5-OID21013	finngen_R12_DM_RETINOPATHY	Diabetic retinopathy || id:finngen_R12_DM_RETINOPATHY	Galactoside 3_5 | Neurology	Inverse variance weighted	2.50198169957715	5	0.776196593688925
ukb-ppp-FUT8-OID20992	finngen_R12_DM_RETINOPATHY	Diabetic retinopathy || id:finngen_R12_DM_RETINOPATHY	Alpha- | Neurology	MR Egger	4.179372825727	9	0.899214763256794
ukb-ppp-FUT8-OID20992	finngen_R12_DM_RETINOPATHY	Diabetic retinopathy || id:finngen_R12_DM_RETINOPATHY	Alpha- | Neurology	Inverse variance weighted	4.83942147374548	10	0.901643315213904
ukb-ppp-GAL-OID20727	finngen_R12_DM_RETINOPATHY	Diabetic retinopathy || id:finngen_R12_DM_RETINOPATHY	Galanin peptides [Cleaved into: Galanin; Galanin message-associated peptide | Inflammation	MR Egger	3.66123080165339	1	0.0556924774778769
ukb-ppp-GAL-OID20727	finngen_R12_DM_RETINOPATHY	Diabetic retinopathy || id:finngen_R12_DM_RETINOPATHY	Galanin peptides [Cleaved into: Galanin; Galanin message-associated peptide | Inflammation	Inverse variance weighted	3.67187434213156	2	0.159463986684102
ukb-ppp-GALNT10-OID21371	finngen_R12_DM_RETINOPATHY	Diabetic retinopathy || id:finngen_R12_DM_RETINOPATHY	Polypeptide N-acetylgalactosaminyltransferase 10 | Oncology	MR Egger	0.18177079464588	1	0.669855843549335
ukb-ppp-GALNT10-OID21371	finngen_R12_DM_RETINOPATHY	Diabetic retinopathy || id:finngen_R12_DM_RETINOPATHY	Polypeptide N-acetylgalactosaminyltransferase 10 | Oncology	Inverse variance weighted	0.321623798024317	2	0.851452215047813
ukb-ppp-GALNT2-OID21423	finngen_R12_DM_RETINOPATHY	Diabetic retinopathy || id:finngen_R12_DM_RETINOPATHY	Polypeptide N-acetylgalactosaminyltransferase 2 | Oncology	MR Egger	0.507150024908243	1	0.47637519792569
ukb-ppp-GALNT2-OID21423	finngen_R12_DM_RETINOPATHY	Diabetic retinopathy || id:finngen_R12_DM_RETINOPATHY	Polypeptide N-acetylgalactosaminyltransferase 2 | Oncology	Inverse variance weighted	0.535353688740088	2	0.765155005302519
ukb-ppp-GALNT3-OID20471	finngen_R12_DM_RETINOPATHY	Diabetic retinopathy || id:finngen_R12_DM_RETINOPATHY	Polypeptide N-acetylgalactosaminyltransferase 3 | Inflammation	MR Egger	1.36533834209102	2	0.505266548043612
ukb-ppp-GALNT3-OID20471	finngen_R12_DM_RETINOPATHY	Diabetic retinopathy || id:finngen_R12_DM_RETINOPATHY	Polypeptide N-acetylgalactosaminyltransferase 3 | Inflammation	Inverse variance weighted	1.6374235689962	3	0.650934358060416
ukb-ppp-GALNT5-OID30295	finngen_R12_DM_RETINOPATHY	Diabetic retinopathy || id:finngen_R12_DM_RETINOPATHY	Polypeptide N-acetylgalactosaminyltransferase 5 | Cardiometabolic_II	MR Egger	0.332577606496769	2	0.84680163980696
ukb-ppp-GALNT5-OID30295	finngen_R12_DM_RETINOPATHY	Diabetic retinopathy || id:finngen_R12_DM_RETINOPATHY	Polypeptide N-acetylgalactosaminyltransferase 5 | Cardiometabolic_II	Inverse variance weighted	1.95970716997515	3	0.580811607025021
ukb-ppp-GASK1A-OID30109	finngen_R12_DM_RETINOPATHY	Diabetic retinopathy || id:finngen_R12_DM_RETINOPATHY	Golgi-associated kinase 1A | Cardiometabolic_II	MR Egger	2.78342999001679	5	0.733331581848472
ukb-ppp-GASK1A-OID30109	finngen_R12_DM_RETINOPATHY	Diabetic retinopathy || id:finngen_R12_DM_RETINOPATHY	Golgi-associated kinase 1A | Cardiometabolic_II	Inverse variance weighted	2.78390791223886	6	0.835438815427854
ukb-ppp-GBP1-OID31128	finngen_R12_DM_RETINOPATHY	Diabetic retinopathy || id:finngen_R12_DM_RETINOPATHY	Guanylate-binding protein 1 | Neurology_II	Inverse variance weighted	1.01612622271346	1	0.313439645597095
ukb-ppp-GBP4-OID20845	finngen_R12_DM_RETINOPATHY	Diabetic retinopathy || id:finngen_R12_DM_RETINOPATHY	Guanylate-binding protein 4 | Neurology	MR Egger	4.33711882860652	3	0.227287234232429
ukb-ppp-GBP4-OID20845	finngen_R12_DM_RETINOPATHY	Diabetic retinopathy || id:finngen_R12_DM_RETINOPATHY	Guanylate-binding protein 4 | Neurology	Inverse variance weighted	7.87900816399471	4	0.096112188070024
ukb-ppp-GC-OID30780	finngen_R12_DM_RETINOPATHY	Diabetic retinopathy || id:finngen_R12_DM_RETINOPATHY	Vitamin D-binding protein | Inflammation_II	MR Egger	9.65568549263447	17	0.917424807334859
ukb-ppp-GC-OID30780	finngen_R12_DM_RETINOPATHY	Diabetic retinopathy || id:finngen_R12_DM_RETINOPATHY	Vitamin D-binding protein | Inflammation_II	Inverse variance weighted	11.340987946346	18	0.879330481403583
ukb-ppp-GCNT1-OID21379	finngen_R12_DM_RETINOPATHY	Diabetic retinopathy || id:finngen_R12_DM_RETINOPATHY	Beta-1,3-galactosyl-O-glycosyl-glycoprotein beta-1,6-N-acetylglucosaminyltransferase | Oncology	MR Egger	8.69535557962795	3	0.0336278787660641
ukb-ppp-GCNT1-OID21379	finngen_R12_DM_RETINOPATHY	Diabetic retinopathy || id:finngen_R12_DM_RETINOPATHY	Beta-1,3-galactosyl-O-glycosyl-glycoprotein beta-1,6-N-acetylglucosaminyltransferase | Oncology	Inverse variance weighted	11.447318263606	4	0.0219711156821751
ukb-ppp-GDF15-OID20251	finngen_R12_DM_RETINOPATHY	Diabetic retinopathy || id:finngen_R12_DM_RETINOPATHY	Growth/differentiation factor 15 | Cardiometabolic	MR Egger	6.80836785246741	3	0.0782631567950771
ukb-ppp-GDF15-OID20251	finngen_R12_DM_RETINOPATHY	Diabetic retinopathy || id:finngen_R12_DM_RETINOPATHY	Growth/differentiation factor 15 | Cardiometabolic	Inverse variance weighted	6.84645537741218	4	0.144228271930683
ukb-ppp-GDNF-OID20861	finngen_R12_DM_RETINOPATHY	Diabetic retinopathy || id:finngen_R12_DM_RETINOPATHY	Glial cell line-derived neurotrophic factor | Neurology	MR Egger	1.96853926173406	2	0.373712075048847
ukb-ppp-GDNF-OID20861	finngen_R12_DM_RETINOPATHY	Diabetic retinopathy || id:finngen_R12_DM_RETINOPATHY	Glial cell line-derived neurotrophic factor | Neurology	Inverse variance weighted	4.61159956648481	3	0.202549267543332
ukb-ppp-GFAP-OID21247	finngen_R12_DM_RETINOPATHY	Diabetic retinopathy || id:finngen_R12_DM_RETINOPATHY	Glial fibrillary acidic protein | Oncology	MR Egger	1.27349976438781	2	0.529008974524061
ukb-ppp-GFAP-OID21247	finngen_R12_DM_RETINOPATHY	Diabetic retinopathy || id:finngen_R12_DM_RETINOPATHY	Glial fibrillary acidic protein | Oncology	Inverse variance weighted	3.64480446963971	3	0.302461356295459
ukb-ppp-GFRA1-OID21457	finngen_R12_DM_RETINOPATHY	Diabetic retinopathy || id:finngen_R12_DM_RETINOPATHY	GDNF family receptor alpha-1 | Oncology	Inverse variance weighted	0.55810798645048	1	0.455023569574245
ukb-ppp-GFRA2-OID21330	finngen_R12_DM_RETINOPATHY	Diabetic retinopathy || id:finngen_R12_DM_RETINOPATHY	GDNF family receptor alpha-2 | Oncology	MR Egger	0.123194783335253	3	0.988915578347461
ukb-ppp-GFRA2-OID21330	finngen_R12_DM_RETINOPATHY	Diabetic retinopathy || id:finngen_R12_DM_RETINOPATHY	GDNF family receptor alpha-2 | Oncology	Inverse variance weighted	0.402335326253486	4	0.982285257227036
ukb-ppp-GFRAL-OID31091	finngen_R12_DM_RETINOPATHY	Diabetic retinopathy || id:finngen_R12_DM_RETINOPATHY	GDNF family receptor alpha-like | Neurology_II	MR Egger	0.916851508749669	4	0.92213084533634
ukb-ppp-GFRAL-OID31091	finngen_R12_DM_RETINOPATHY	Diabetic retinopathy || id:finngen_R12_DM_RETINOPATHY	GDNF family receptor alpha-like | Neurology_II	Inverse variance weighted	1.29734882601463	5	0.935204246450391
ukb-ppp-GGACT-OID30290	finngen_R12_DM_RETINOPATHY	Diabetic retinopathy || id:finngen_R12_DM_RETINOPATHY	Gamma-glutamylaminecyclotransferase | Cardiometabolic_II	MR Egger	6.34009360653395	3	0.0961866905263761
ukb-ppp-GGACT-OID30290	finngen_R12_DM_RETINOPATHY	Diabetic retinopathy || id:finngen_R12_DM_RETINOPATHY	Gamma-glutamylaminecyclotransferase | Cardiometabolic_II	Inverse variance weighted	7.3512206004452	4	0.118451628447252
ukb-ppp-GGH-OID20416	finngen_R12_DM_RETINOPATHY	Diabetic retinopathy || id:finngen_R12_DM_RETINOPATHY	Gamma-glutamyl hydrolase | Cardiometabolic	MR Egger	12.1656328936302	8	0.143965344299747
ukb-ppp-GGH-OID20416	finngen_R12_DM_RETINOPATHY	Diabetic retinopathy || id:finngen_R12_DM_RETINOPATHY	Gamma-glutamyl hydrolase | Cardiometabolic	Inverse variance weighted	12.7312934390397	9	0.175146630283033
ukb-ppp-GGT1-OID21075	finngen_R12_DM_RETINOPATHY	Diabetic retinopathy || id:finngen_R12_DM_RETINOPATHY	Glutathione hydrolase 1 proenzyme | Neurology	Inverse variance weighted	0.200227534202939	1	0.654537249628046
ukb-ppp-GGT5-OID20909	finngen_R12_DM_RETINOPATHY	Diabetic retinopathy || id:finngen_R12_DM_RETINOPATHY	Glutathione hydrolase 5 proenzyme | Neurology	MR Egger	2.1852802733343	3	0.534853514898288
ukb-ppp-GGT5-OID20909	finngen_R12_DM_RETINOPATHY	Diabetic retinopathy || id:finngen_R12_DM_RETINOPATHY	Glutathione hydrolase 5 proenzyme | Neurology	Inverse variance weighted	2.52379760547446	4	0.640379593246988
ukb-ppp-GHR-OID30574	finngen_R12_DM_RETINOPATHY	Diabetic retinopathy || id:finngen_R12_DM_RETINOPATHY	Growth hormone receptor | Inflammation_II	MR Egger	1.37866084938201	1	0.240329385132763
ukb-ppp-GHR-OID30574	finngen_R12_DM_RETINOPATHY	Diabetic retinopathy || id:finngen_R12_DM_RETINOPATHY	Growth hormone receptor | Inflammation_II	Inverse variance weighted	3.75994945318302	2	0.152593962277692
ukb-ppp-GHRL-OID20175	finngen_R12_DM_RETINOPATHY	Diabetic retinopathy || id:finngen_R12_DM_RETINOPATHY	Appetite-regulating hormone | Cardiometabolic	Inverse variance weighted	0.103173590396354	1	0.748053936426547
ukb-ppp-GIMAP7-OID30639	finngen_R12_DM_RETINOPATHY	Diabetic retinopathy || id:finngen_R12_DM_RETINOPATHY	GTPase IMAP family member 7 | Inflammation_II	MR Egger	0.0561716285614934	3	0.996518330231033
ukb-ppp-GIMAP7-OID30639	finngen_R12_DM_RETINOPATHY	Diabetic retinopathy || id:finngen_R12_DM_RETINOPATHY	GTPase IMAP family member 7 | Inflammation_II	Inverse variance weighted	0.626208440241642	4	0.960107278446176
ukb-ppp-GIPC2-OID31153	finngen_R12_DM_RETINOPATHY	Diabetic retinopathy || id:finngen_R12_DM_RETINOPATHY	PDZ domain-containing protein GIPC2 | Neurology_II	MR Egger	1.34120886714834	1	0.246820894542079
ukb-ppp-GIPC2-OID31153	finngen_R12_DM_RETINOPATHY	Diabetic retinopathy || id:finngen_R12_DM_RETINOPATHY	PDZ domain-containing protein GIPC2 | Neurology_II	Inverse variance weighted	1.4730648293749	2	0.478771220489452
ukb-ppp-GLB1-OID20949	finngen_R12_DM_RETINOPATHY	Diabetic retinopathy || id:finngen_R12_DM_RETINOPATHY	Beta-galactosidase | Neurology	Inverse variance weighted	0.596760858956489	1	0.439816580744435
ukb-ppp-GLO1-OID20107	finngen_R12_DM_RETINOPATHY	Diabetic retinopathy || id:finngen_R12_DM_RETINOPATHY	Lactoylglutathione lyase | Cardiometabolic	MR Egger	0.162339639994863	1	0.687011538728247
ukb-ppp-GLO1-OID20107	finngen_R12_DM_RETINOPATHY	Diabetic retinopathy || id:finngen_R12_DM_RETINOPATHY	Lactoylglutathione lyase | Cardiometabolic	Inverse variance weighted	0.335639509372914	2	0.845506219484557
ukb-ppp-GLRX-OID20195	finngen_R12_DM_RETINOPATHY	Diabetic retinopathy || id:finngen_R12_DM_RETINOPATHY	Glutaredoxin-1 | Cardiometabolic	MR Egger	7.07163927545058	3	0.0696491014611272
ukb-ppp-GLRX-OID20195	finngen_R12_DM_RETINOPATHY	Diabetic retinopathy || id:finngen_R12_DM_RETINOPATHY	Glutaredoxin-1 | Cardiometabolic	Inverse variance weighted	10.3134614501368	4	0.0354658571806147
ukb-ppp-GLRX5-OID30663	finngen_R12_DM_RETINOPATHY	Diabetic retinopathy || id:finngen_R12_DM_RETINOPATHY	Glutaredoxin-related protein 5, mitochondrial | Inflammation_II	Inverse variance weighted	0.303549779674625	1	0.581665538438306
ukb-ppp-GLT8D2-OID20825	finngen_R12_DM_RETINOPATHY	Diabetic retinopathy || id:finngen_R12_DM_RETINOPATHY	Glycosyltransferase 8 domain-containing protein 2 | Neurology	Inverse variance weighted	1.21747744486541	1	0.269856273143794
ukb-ppp-GM2A-OID30413	finngen_R12_DM_RETINOPATHY	Diabetic retinopathy || id:finngen_R12_DM_RETINOPATHY	Ganglioside GM2 activator | Cardiometabolic_II	MR Egger	6.92284313136703	6	0.328041645925044
ukb-ppp-GM2A-OID30413	finngen_R12_DM_RETINOPATHY	Diabetic retinopathy || id:finngen_R12_DM_RETINOPATHY	Ganglioside GM2 activator | Cardiometabolic_II	Inverse variance weighted	11.6200824078023	7	0.113765410616193
ukb-ppp-GMPR-OID20641	finngen_R12_DM_RETINOPATHY	Diabetic retinopathy || id:finngen_R12_DM_RETINOPATHY	GMP reductase 1 | Inflammation	Inverse variance weighted	1.11961970487518	1	0.29000035604783
ukb-ppp-GMPR2-OID30623	finngen_R12_DM_RETINOPATHY	Diabetic retinopathy || id:finngen_R12_DM_RETINOPATHY	GMP reductase 2 | Inflammation_II	Inverse variance weighted	0.14899202712461	1	0.699500480138672
ukb-ppp-GNLY-OID21132	finngen_R12_DM_RETINOPATHY	Diabetic retinopathy || id:finngen_R12_DM_RETINOPATHY	Granulysin | Neurology	MR Egger	5.62600109702705	4	0.228873890463126
ukb-ppp-GNLY-OID21132	finngen_R12_DM_RETINOPATHY	Diabetic retinopathy || id:finngen_R12_DM_RETINOPATHY	Granulysin | Neurology	Inverse variance weighted	5.64050041929957	5	0.342785302666767
ukb-ppp-GNPDA1-OID30197	finngen_R12_DM_RETINOPATHY	Diabetic retinopathy || id:finngen_R12_DM_RETINOPATHY	Glucosamine-6-phosphate isomerase 1 | Cardiometabolic_II	Inverse variance weighted	0.047048660894739	1	0.828280796670468
ukb-ppp-GNPDA2-OID30597	finngen_R12_DM_RETINOPATHY	Diabetic retinopathy || id:finngen_R12_DM_RETINOPATHY	Glucosamine-6-phosphate isomerase 2 | Inflammation_II	MR Egger	3.0678782062848	1	0.0798536333250827
ukb-ppp-GNPDA2-OID30597	finngen_R12_DM_RETINOPATHY	Diabetic retinopathy || id:finngen_R12_DM_RETINOPATHY	Glucosamine-6-phosphate isomerase 2 | Inflammation_II	Inverse variance weighted	3.35250535573811	2	0.187073689571651
ukb-ppp-GOLGA3-OID31026	finngen_R12_DM_RETINOPATHY	Diabetic retinopathy || id:finngen_R12_DM_RETINOPATHY	Golgin subfamily A member 3 | Neurology_II	Inverse variance weighted	1.18311229840481	1	0.276723303082001
ukb-ppp-GP6-OID21091	finngen_R12_DM_RETINOPATHY	Diabetic retinopathy || id:finngen_R12_DM_RETINOPATHY	Platelet glycoprotein VI | Neurology	Inverse variance weighted	2.88414810178566	1	0.0894553084686725
ukb-ppp-GPA33-OID21376	finngen_R12_DM_RETINOPATHY	Diabetic retinopathy || id:finngen_R12_DM_RETINOPATHY	Cell surface A33 antigen | Oncology	Inverse variance weighted	0.0308072302829806	1	0.860671146772637
ukb-ppp-GPC1-OID21438	finngen_R12_DM_RETINOPATHY	Diabetic retinopathy || id:finngen_R12_DM_RETINOPATHY	Glypican-1 [Cleaved into: Secreted glypican-1] | Oncology	MR Egger	6.02934298678571	1	0.0140699693749133
ukb-ppp-GPC1-OID21438	finngen_R12_DM_RETINOPATHY	Diabetic retinopathy || id:finngen_R12_DM_RETINOPATHY	Glypican-1 [Cleaved into: Secreted glypican-1] | Oncology	Inverse variance weighted	6.11943106112417	2	0.0469010352336161
ukb-ppp-GPC5-OID20944	finngen_R12_DM_RETINOPATHY	Diabetic retinopathy || id:finngen_R12_DM_RETINOPATHY	Glypican-5 [Cleaved into: Secreted glypican-5] | Neurology	MR Egger	1.80116150560646	3	0.614682211755722
ukb-ppp-GPC5-OID20944	finngen_R12_DM_RETINOPATHY	Diabetic retinopathy || id:finngen_R12_DM_RETINOPATHY	Glypican-5 [Cleaved into: Secreted glypican-5] | Neurology	Inverse variance weighted	2.58533757351939	4	0.629422693842566
ukb-ppp-GPHA2-OID31437	finngen_R12_DM_RETINOPATHY	Diabetic retinopathy || id:finngen_R12_DM_RETINOPATHY	Glycoprotein hormone alpha-2 | Oncology_II	MR Egger	0.207648870253638	1	0.648616469691827
ukb-ppp-GPHA2-OID31437	finngen_R12_DM_RETINOPATHY	Diabetic retinopathy || id:finngen_R12_DM_RETINOPATHY	Glycoprotein hormone alpha-2 | Oncology_II	Inverse variance weighted	2.25203322960263	2	0.324322588562994
ukb-ppp-GPIHBP1-OID31469	finngen_R12_DM_RETINOPATHY	Diabetic retinopathy || id:finngen_R12_DM_RETINOPATHY	Glycosylphosphatidylinositol-anchored high density lipoprotein-binding protein 1 | Oncology_II	MR Egger	0.29156235027455	1	0.589221074735771
ukb-ppp-GPIHBP1-OID31469	finngen_R12_DM_RETINOPATHY	Diabetic retinopathy || id:finngen_R12_DM_RETINOPATHY	Glycosylphosphatidylinositol-anchored high density lipoprotein-binding protein 1 | Oncology_II	Inverse variance weighted	3.37853097016254	2	0.184655106123612
ukb-ppp-GPNMB-OID20173	finngen_R12_DM_RETINOPATHY	Diabetic retinopathy || id:finngen_R12_DM_RETINOPATHY	Transmembrane glycoprotein NMB | Cardiometabolic	MR Egger	5.34682284154544	3	0.148092820139591
ukb-ppp-GPNMB-OID20173	finngen_R12_DM_RETINOPATHY	Diabetic retinopathy || id:finngen_R12_DM_RETINOPATHY	Transmembrane glycoprotein NMB | Cardiometabolic	Inverse variance weighted	10.1815426975364	4	0.0374781712004952
ukb-ppp-GPR15L-OID31511	finngen_R12_DM_RETINOPATHY	Diabetic retinopathy || id:finngen_R12_DM_RETINOPATHY	Protein GPR15L | Oncology_II	MR Egger	1.01496266585657	2	0.602009933530463
ukb-ppp-GPR15L-OID31511	finngen_R12_DM_RETINOPATHY	Diabetic retinopathy || id:finngen_R12_DM_RETINOPATHY	Protein GPR15L | Oncology_II	Inverse variance weighted	2.34211796064698	3	0.504500275632838
ukb-ppp-GPR37-OID20095	finngen_R12_DM_RETINOPATHY	Diabetic retinopathy || id:finngen_R12_DM_RETINOPATHY	Prosaposin receptor GPR37 | Cardiometabolic	MR Egger	7.86600528678313	3	0.0488636848407857
ukb-ppp-GPR37-OID20095	finngen_R12_DM_RETINOPATHY	Diabetic retinopathy || id:finngen_R12_DM_RETINOPATHY	Prosaposin receptor GPR37 | Cardiometabolic	Inverse variance weighted	8.85080088041113	4	0.0649388819160244
ukb-ppp-GRHPR-OID30289	finngen_R12_DM_RETINOPATHY	Diabetic retinopathy || id:finngen_R12_DM_RETINOPATHY	Glyoxylate reductase/hydroxypyruvate reductase | Cardiometabolic_II	MR Egger	1.97775217540682	1	0.159627410822608
ukb-ppp-GRHPR-OID30289	finngen_R12_DM_RETINOPATHY	Diabetic retinopathy || id:finngen_R12_DM_RETINOPATHY	Glyoxylate reductase/hydroxypyruvate reductase | Cardiometabolic_II	Inverse variance weighted	1.97881062449473	2	0.371797728847091
ukb-ppp-GRIK2-OID30977	finngen_R12_DM_RETINOPATHY	Diabetic retinopathy || id:finngen_R12_DM_RETINOPATHY	Glutamate receptor ionotropic, kainate 2 | Neurology_II	MR Egger	0.453203235392918	1	0.500817701149565
ukb-ppp-GRIK2-OID30977	finngen_R12_DM_RETINOPATHY	Diabetic retinopathy || id:finngen_R12_DM_RETINOPATHY	Glutamate receptor ionotropic, kainate 2 | Neurology_II	Inverse variance weighted	0.46210823591891	2	0.793696511637315
ukb-ppp-GRK5-OID20066	finngen_R12_DM_RETINOPATHY	Diabetic retinopathy || id:finngen_R12_DM_RETINOPATHY	G protein-coupled receptor kinase 5 | Cardiometabolic	Inverse variance weighted	0.0524070433657964	1	0.818926551060688
ukb-ppp-GRP-OID30264	finngen_R12_DM_RETINOPATHY	Diabetic retinopathy || id:finngen_R12_DM_RETINOPATHY	Gastrin-releasing peptide | Cardiometabolic_II	MR Egger	0.633914325598821	2	0.728361955444617
ukb-ppp-GRP-OID30264	finngen_R12_DM_RETINOPATHY	Diabetic retinopathy || id:finngen_R12_DM_RETINOPATHY	Gastrin-releasing peptide | Cardiometabolic_II	Inverse variance weighted	1.37495795251176	3	0.711415080829032
ukb-ppp-GSN-OID30714	finngen_R12_DM_RETINOPATHY	Diabetic retinopathy || id:finngen_R12_DM_RETINOPATHY	Gelsolin | Inflammation_II	MR Egger	1.02877693622806	1	0.310446103360373
ukb-ppp-GSN-OID30714	finngen_R12_DM_RETINOPATHY	Diabetic retinopathy || id:finngen_R12_DM_RETINOPATHY	Gelsolin | Inflammation_II	Inverse variance weighted	2.01572245361042	2	0.364998794988958
ukb-ppp-GSTM4-OID30164	finngen_R12_DM_RETINOPATHY	Diabetic retinopathy || id:finngen_R12_DM_RETINOPATHY	Glutathione S-transferase Mu 4 | Cardiometabolic_II	Inverse variance weighted	0.7682138149947	1	0.380770190752987
ukb-ppp-GSTT2B-OID31097	finngen_R12_DM_RETINOPATHY	Diabetic retinopathy || id:finngen_R12_DM_RETINOPATHY	Glutathione S-transferase theta-2B | Neurology_II	MR Egger	8.09902909962212	4	0.0880172518564478
ukb-ppp-GSTT2B-OID31097	finngen_R12_DM_RETINOPATHY	Diabetic retinopathy || id:finngen_R12_DM_RETINOPATHY	Glutathione S-transferase theta-2B | Neurology_II	Inverse variance weighted	9.15275533009142	5	0.103124201305823
ukb-ppp-GUCA2A-OID21101	finngen_R12_DM_RETINOPATHY	Diabetic retinopathy || id:finngen_R12_DM_RETINOPATHY	Guanylin | Neurology	Inverse variance weighted	8.3807243626736	1	0.00379221255289879
ukb-ppp-GUSB-OID20296	finngen_R12_DM_RETINOPATHY	Diabetic retinopathy || id:finngen_R12_DM_RETINOPATHY	Beta-glucuronidase | Cardiometabolic	MR Egger	1.59862176508159	2	0.449638711265148
ukb-ppp-GUSB-OID20296	finngen_R12_DM_RETINOPATHY	Diabetic retinopathy || id:finngen_R12_DM_RETINOPATHY	Beta-glucuronidase | Cardiometabolic	Inverse variance weighted	1.77792846057826	3	0.619749687800989
ukb-ppp-GZMA-OID20663	finngen_R12_DM_RETINOPATHY	Diabetic retinopathy || id:finngen_R12_DM_RETINOPATHY	Granzyme A | Inflammation	Inverse variance weighted	3.04718042113689	1	0.0808774410417993
ukb-ppp-GZMB-OID20604	finngen_R12_DM_RETINOPATHY	Diabetic retinopathy || id:finngen_R12_DM_RETINOPATHY	Granzyme B | Inflammation	Inverse variance weighted	0.714910503250811	1	0.397818447879794
ukb-ppp-GZMH-OID20096	finngen_R12_DM_RETINOPATHY	Diabetic retinopathy || id:finngen_R12_DM_RETINOPATHY	Granzyme H | Cardiometabolic	MR Egger	0.764208032878544	1	0.382014829349146
ukb-ppp-GZMH-OID20096	finngen_R12_DM_RETINOPATHY	Diabetic retinopathy || id:finngen_R12_DM_RETINOPATHY	Granzyme H | Cardiometabolic	Inverse variance weighted	0.817929585027423	2	0.664337621568178
ukb-ppp-HAGH-OID21459	finngen_R12_DM_RETINOPATHY	Diabetic retinopathy || id:finngen_R12_DM_RETINOPATHY	Hydroxyacylglutathione hydrolase, mitochondrial | Oncology	Inverse variance weighted	0.532676308075123	1	0.465483852250435
ukb-ppp-HAVCR1-OID21422	finngen_R12_DM_RETINOPATHY	Diabetic retinopathy || id:finngen_R12_DM_RETINOPATHY	Hepatitis A virus cellular receptor 1 | Oncology	MR Egger	1.97272042970312	6	0.92219031325576
ukb-ppp-HAVCR1-OID21422	finngen_R12_DM_RETINOPATHY	Diabetic retinopathy || id:finngen_R12_DM_RETINOPATHY	Hepatitis A virus cellular receptor 1 | Oncology	Inverse variance weighted	1.97802806550201	7	0.961046438120206
ukb-ppp-HCG22-OID30088	finngen_R12_DM_RETINOPATHY	Diabetic retinopathy || id:finngen_R12_DM_RETINOPATHY	Protein PBMUCL2 | Cardiometabolic_II	MR Egger	9.61045325565252	2	0.00818684543713397
ukb-ppp-HCG22-OID30088	finngen_R12_DM_RETINOPATHY	Diabetic retinopathy || id:finngen_R12_DM_RETINOPATHY	Protein PBMUCL2 | Cardiometabolic_II	Inverse variance weighted	10.029768112993	3	0.0183147830487017
ukb-ppp-HDDC2-OID31447	finngen_R12_DM_RETINOPATHY	Diabetic retinopathy || id:finngen_R12_DM_RETINOPATHY	5'-deoxynucleotidase HDDC2 | Oncology_II	MR Egger	4.71190113475124	3	0.194150221542326
ukb-ppp-HDDC2-OID31447	finngen_R12_DM_RETINOPATHY	Diabetic retinopathy || id:finngen_R12_DM_RETINOPATHY	5'-deoxynucleotidase HDDC2 | Oncology_II	Inverse variance weighted	13.5704191921005	4	0.00880017326873266
ukb-ppp-HDGF-OID21455	finngen_R12_DM_RETINOPATHY	Diabetic retinopathy || id:finngen_R12_DM_RETINOPATHY	Hepatoma-derived growth factor | Oncology	MR Egger	4.08802058489652	8	0.84909584471106
ukb-ppp-HDGF-OID21455	finngen_R12_DM_RETINOPATHY	Diabetic retinopathy || id:finngen_R12_DM_RETINOPATHY	Hepatoma-derived growth factor | Oncology	Inverse variance weighted	4.2690472125893	9	0.892829040536639
ukb-ppp-HEG1-OID30579	finngen_R12_DM_RETINOPATHY	Diabetic retinopathy || id:finngen_R12_DM_RETINOPATHY	Protein HEG homolog 1 | Inflammation_II	Inverse variance weighted	2.00343530102558	1	0.156943161028795
ukb-ppp-HGFAC-OID30718	finngen_R12_DM_RETINOPATHY	Diabetic retinopathy || id:finngen_R12_DM_RETINOPATHY	Hepatocyte growth factor activator | Inflammation_II	MR Egger	10.5090439082805	8	0.231098014813791
ukb-ppp-HGFAC-OID30718	finngen_R12_DM_RETINOPATHY	Diabetic retinopathy || id:finngen_R12_DM_RETINOPATHY	Hepatocyte growth factor activator | Inflammation_II	Inverse variance weighted	10.5847125076557	9	0.305251535680508
ukb-ppp-HIP1R-OID31141	finngen_R12_DM_RETINOPATHY	Diabetic retinopathy || id:finngen_R12_DM_RETINOPATHY	Huntingtin-interacting protein 1-related protein | Neurology_II	Inverse variance weighted	0.580840679353847	1	0.445982990014956
ukb-ppp-HLA-A-OID31048	finngen_R12_DM_RETINOPATHY	Diabetic retinopathy || id:finngen_R12_DM_RETINOPATHY	HLA class I histocompatibility antigen, A alpha chain | Neurology_II	MR Egger	19.599743453665	5	0.00148531350373518
ukb-ppp-HLA-A-OID31048	finngen_R12_DM_RETINOPATHY	Diabetic retinopathy || id:finngen_R12_DM_RETINOPATHY	HLA class I histocompatibility antigen, A alpha chain | Neurology_II	Inverse variance weighted	33.5742447775854	6	8.1282545755609e-06
ukb-ppp-HLA-DRA-OID20520	finngen_R12_DM_RETINOPATHY	Diabetic retinopathy || id:finngen_R12_DM_RETINOPATHY	HLA class II histocompatibility antigen, DR alpha chain | Inflammation	MR Egger	78.6574093531408	2	8.31305355894831e-18
ukb-ppp-HLA-DRA-OID20520	finngen_R12_DM_RETINOPATHY	Diabetic retinopathy || id:finngen_R12_DM_RETINOPATHY	HLA class II histocompatibility antigen, DR alpha chain | Inflammation	Inverse variance weighted	207.796211665211	3	8.71886496122311e-45
ukb-ppp-HLA-E-OID20532	finngen_R12_DM_RETINOPATHY	Diabetic retinopathy || id:finngen_R12_DM_RETINOPATHY	HLA class I histocompatibility antigen, alpha chain E | Inflammation	MR Egger	51.3934381292827	5	7.18345053410641e-10
ukb-ppp-HLA-E-OID20532	finngen_R12_DM_RETINOPATHY	Diabetic retinopathy || id:finngen_R12_DM_RETINOPATHY	HLA class I histocompatibility antigen, alpha chain E | Inflammation	Inverse variance weighted	107.852982841505	6	5.73720010028982e-21
ukb-ppp-HMBS-OID21385	finngen_R12_DM_RETINOPATHY	Diabetic retinopathy || id:finngen_R12_DM_RETINOPATHY	Porphobilinogen deaminase | Oncology	Inverse variance weighted	0.217570409637488	1	0.640897412664054
ukb-ppp-HMCN2-OID30592	finngen_R12_DM_RETINOPATHY	Diabetic retinopathy || id:finngen_R12_DM_RETINOPATHY	Hemicentin-2 | Inflammation_II	MR Egger	5.73914640957267	6	0.45303620815669
ukb-ppp-HMCN2-OID30592	finngen_R12_DM_RETINOPATHY	Diabetic retinopathy || id:finngen_R12_DM_RETINOPATHY	Hemicentin-2 | Inflammation_II	Inverse variance weighted	7.30615674392348	7	0.397713978604341
ukb-ppp-HNMT-OID20975	finngen_R12_DM_RETINOPATHY	Diabetic retinopathy || id:finngen_R12_DM_RETINOPATHY	Histamine N-methyltransferase | Neurology	MR Egger	7.87898191500293	4	0.0961131941243393
ukb-ppp-HNMT-OID20975	finngen_R12_DM_RETINOPATHY	Diabetic retinopathy || id:finngen_R12_DM_RETINOPATHY	Histamine N-methyltransferase | Neurology	Inverse variance weighted	9.92070646107785	5	0.077513424229375
ukb-ppp-HPGDS-OID21266	finngen_R12_DM_RETINOPATHY	Diabetic retinopathy || id:finngen_R12_DM_RETINOPATHY	Hematopoietic prostaglandin D synthase | Oncology	MR Egger	4.46654562593685	5	0.484371958388365
ukb-ppp-HPGDS-OID21266	finngen_R12_DM_RETINOPATHY	Diabetic retinopathy || id:finngen_R12_DM_RETINOPATHY	Hematopoietic prostaglandin D synthase | Oncology	Inverse variance weighted	4.75901721412915	6	0.57507150743494
ukb-ppp-HRC-OID30211	finngen_R12_DM_RETINOPATHY	Diabetic retinopathy || id:finngen_R12_DM_RETINOPATHY	Sarcoplasmic reticulum histidine-rich calcium-binding protein | Cardiometabolic_II	Inverse variance weighted	0.896043989429733	1	0.343844682391298
ukb-ppp-HRG-OID30770	finngen_R12_DM_RETINOPATHY	Diabetic retinopathy || id:finngen_R12_DM_RETINOPATHY	Histidine-rich glycoprotein | Inflammation_II	MR Egger	2.61291677399693	3	0.455229568200938
ukb-ppp-HRG-OID30770	finngen_R12_DM_RETINOPATHY	Diabetic retinopathy || id:finngen_R12_DM_RETINOPATHY	Histidine-rich glycoprotein | Inflammation_II	Inverse variance weighted	3.89187524734348	4	0.420836669468197
ukb-ppp-HS1BP3-OID30243	finngen_R12_DM_RETINOPATHY	Diabetic retinopathy || id:finngen_R12_DM_RETINOPATHY	HCLS1-binding protein 3 | Cardiometabolic_II	Inverse variance weighted	1.64826491852733	1	0.199195249553555
ukb-ppp-HS3ST3B1-OID21303	finngen_R12_DM_RETINOPATHY	Diabetic retinopathy || id:finngen_R12_DM_RETINOPATHY	Heparan sulfate glucosamine 3-O-sulfotransferase 3B1 | Oncology	MR Egger	0.909506897188538	2	0.634604411271457
ukb-ppp-HS3ST3B1-OID21303	finngen_R12_DM_RETINOPATHY	Diabetic retinopathy || id:finngen_R12_DM_RETINOPATHY	Heparan sulfate glucosamine 3-O-sulfotransferase 3B1 | Oncology	Inverse variance weighted	0.935443114433305	3	0.816867227776455
ukb-ppp-HS6ST1-OID21441	finngen_R12_DM_RETINOPATHY	Diabetic retinopathy || id:finngen_R12_DM_RETINOPATHY	Heparan-sulfate 6-O-sulfotransferase 1 | Oncology	MR Egger	1.44733206925493	1	0.228956527444421
ukb-ppp-HS6ST1-OID21441	finngen_R12_DM_RETINOPATHY	Diabetic retinopathy || id:finngen_R12_DM_RETINOPATHY	Heparan-sulfate 6-O-sulfotransferase 1 | Oncology	Inverse variance weighted	4.54490447100307	2	0.103059144665378
ukb-ppp-HSBP1-OID30232	finngen_R12_DM_RETINOPATHY	Diabetic retinopathy || id:finngen_R12_DM_RETINOPATHY	Heat shock factor-binding protein 1 | Cardiometabolic_II	MR Egger	0.538920210623987	3	0.910261286797055
ukb-ppp-HSBP1-OID30232	finngen_R12_DM_RETINOPATHY	Diabetic retinopathy || id:finngen_R12_DM_RETINOPATHY	Heat shock factor-binding protein 1 | Cardiometabolic_II	Inverse variance weighted	3.6640247477188	4	0.453379920343372
ukb-ppp-HSD17B14-OID31098	finngen_R12_DM_RETINOPATHY	Diabetic retinopathy || id:finngen_R12_DM_RETINOPATHY	17-beta-hydroxysteroid dehydrogenase 14 | Neurology_II	MR Egger	4.04112332306403	4	0.40046902079143
ukb-ppp-HSD17B14-OID31098	finngen_R12_DM_RETINOPATHY	Diabetic retinopathy || id:finngen_R12_DM_RETINOPATHY	17-beta-hydroxysteroid dehydrogenase 14 | Neurology_II	Inverse variance weighted	4.59172273327465	5	0.467705824892024
ukb-ppp-HSDL2-OID30256	finngen_R12_DM_RETINOPATHY	Diabetic retinopathy || id:finngen_R12_DM_RETINOPATHY	Hydroxysteroid dehydrogenase-like protein 2 | Cardiometabolic_II	MR Egger	3.59102831014515	1	0.0580922859618485
ukb-ppp-HSDL2-OID30256	finngen_R12_DM_RETINOPATHY	Diabetic retinopathy || id:finngen_R12_DM_RETINOPATHY	Hydroxysteroid dehydrogenase-like protein 2 | Cardiometabolic_II	Inverse variance weighted	5.29282800441192	2	0.0709050229635004
ukb-ppp-HSPB1-OID20230	finngen_R12_DM_RETINOPATHY	Diabetic retinopathy || id:finngen_R12_DM_RETINOPATHY	Heat shock protein beta-1 | Cardiometabolic	MR Egger	1.82344172824036	3	0.609847087729017
ukb-ppp-HSPB1-OID20230	finngen_R12_DM_RETINOPATHY	Diabetic retinopathy || id:finngen_R12_DM_RETINOPATHY	Heat shock protein beta-1 | Cardiometabolic	Inverse variance weighted	3.03035144369293	4	0.552759069613274
ukb-ppp-HSPG2-OID20383	finngen_R12_DM_RETINOPATHY	Diabetic retinopathy || id:finngen_R12_DM_RETINOPATHY	Basement membrane-specific heparan sulfate proteoglycan core protein | Cardiometabolic	MR Egger	1.4459753684432	1	0.229174838145779
ukb-ppp-HSPG2-OID20383	finngen_R12_DM_RETINOPATHY	Diabetic retinopathy || id:finngen_R12_DM_RETINOPATHY	Basement membrane-specific heparan sulfate proteoglycan core protein | Cardiometabolic	Inverse variance weighted	2.90630424093008	2	0.233832058393925
ukb-ppp-HYAL1-OID20357	finngen_R12_DM_RETINOPATHY	Diabetic retinopathy || id:finngen_R12_DM_RETINOPATHY	Hyaluronidase-1 | Cardiometabolic	Inverse variance weighted	0.242727194046664	1	0.622243293172193
ukb-ppp-ICAM1-OID20411	finngen_R12_DM_RETINOPATHY	Diabetic retinopathy || id:finngen_R12_DM_RETINOPATHY	Intercellular adhesion molecule 1 | Cardiometabolic	MR Egger	0.314965610649327	2	0.854291502747224
ukb-ppp-ICAM1-OID20411	finngen_R12_DM_RETINOPATHY	Diabetic retinopathy || id:finngen_R12_DM_RETINOPATHY	Intercellular adhesion molecule 1 | Cardiometabolic	Inverse variance weighted	0.480606337518996	3	0.923130983024068
ukb-ppp-ICAM3-OID20277	finngen_R12_DM_RETINOPATHY	Diabetic retinopathy || id:finngen_R12_DM_RETINOPATHY	Intercellular adhesion molecule 3 | Cardiometabolic	MR Egger	2.47902904933049	2	0.289524740946595
ukb-ppp-ICAM3-OID20277	finngen_R12_DM_RETINOPATHY	Diabetic retinopathy || id:finngen_R12_DM_RETINOPATHY	Intercellular adhesion molecule 3 | Cardiometabolic	Inverse variance weighted	3.08913827288601	3	0.378084951726785
ukb-ppp-ICAM5-OID20145	finngen_R12_DM_RETINOPATHY	Diabetic retinopathy || id:finngen_R12_DM_RETINOPATHY	Intercellular adhesion molecule 5 | Cardiometabolic	MR Egger	7.96634528973664	9	0.537541343610902
ukb-ppp-ICAM5-OID20145	finngen_R12_DM_RETINOPATHY	Diabetic retinopathy || id:finngen_R12_DM_RETINOPATHY	Intercellular adhesion molecule 5 | Cardiometabolic	Inverse variance weighted	8.00100963101829	10	0.628738310982831
ukb-ppp-ICOSLG-OID21351	finngen_R12_DM_RETINOPATHY	Diabetic retinopathy || id:finngen_R12_DM_RETINOPATHY	ICOS ligand | Oncology	MR Egger	4.67311416590686	1	0.0306383235820954
ukb-ppp-ICOSLG-OID21351	finngen_R12_DM_RETINOPATHY	Diabetic retinopathy || id:finngen_R12_DM_RETINOPATHY	ICOS ligand | Oncology	Inverse variance weighted	9.17047867865172	2	0.0102013079213823
ukb-ppp-IDI2-OID20823	finngen_R12_DM_RETINOPATHY	Diabetic retinopathy || id:finngen_R12_DM_RETINOPATHY	Isopentenyl-diphosphate delta-isomerase 2 | Neurology	MR Egger	0.861716981730723	2	0.649950878253816
ukb-ppp-IDI2-OID20823	finngen_R12_DM_RETINOPATHY	Diabetic retinopathy || id:finngen_R12_DM_RETINOPATHY	Isopentenyl-diphosphate delta-isomerase 2 | Neurology	Inverse variance weighted	1.41815657643621	3	0.701284302355696
ukb-ppp-IDO1-OID30230	finngen_R12_DM_RETINOPATHY	Diabetic retinopathy || id:finngen_R12_DM_RETINOPATHY	Indoleamine 2,3-dioxygenase 1 | Cardiometabolic_II	Inverse variance weighted	1.16855530159213	1	0.279698286069721
ukb-ppp-IDO1-OID30563	finngen_R12_DM_RETINOPATHY	Diabetic retinopathy || id:finngen_R12_DM_RETINOPATHY	Indoleamine 2,3-dioxygenase 1 | Inflammation_II	MR Egger	2.45580756498381	2	0.292905929134112
ukb-ppp-IDO1-OID30563	finngen_R12_DM_RETINOPATHY	Diabetic retinopathy || id:finngen_R12_DM_RETINOPATHY	Indoleamine 2,3-dioxygenase 1 | Inflammation_II	Inverse variance weighted	2.49804724093804	3	0.47564409400667
ukb-ppp-IDO1-OID31050	finngen_R12_DM_RETINOPATHY	Diabetic retinopathy || id:finngen_R12_DM_RETINOPATHY	Indoleamine 2,3-dioxygenase 1 | Neurology_II	Inverse variance weighted	1.206737470437	1	0.271979221403364
ukb-ppp-IDO1-OID31474	finngen_R12_DM_RETINOPATHY	Diabetic retinopathy || id:finngen_R12_DM_RETINOPATHY	Indoleamine 2,3-dioxygenase 1 | Oncology_II	MR Egger	2.07895015515669	2	0.353640266950981
ukb-ppp-IDO1-OID31474	finngen_R12_DM_RETINOPATHY	Diabetic retinopathy || id:finngen_R12_DM_RETINOPATHY	Indoleamine 2,3-dioxygenase 1 | Oncology_II	Inverse variance weighted	2.07916189796412	3	0.556139943159192
ukb-ppp-IFI30-OID31505	finngen_R12_DM_RETINOPATHY	Diabetic retinopathy || id:finngen_R12_DM_RETINOPATHY	Gamma-interferon-inducible lysosomal thiol reductase | Oncology_II	MR Egger	0.951514348977186	2	0.621414359187901
ukb-ppp-IFI30-OID31505	finngen_R12_DM_RETINOPATHY	Diabetic retinopathy || id:finngen_R12_DM_RETINOPATHY	Gamma-interferon-inducible lysosomal thiol reductase | Oncology_II	Inverse variance weighted	1.10522849650417	3	0.775812056040881
ukb-ppp-IFNAR1-OID31491	finngen_R12_DM_RETINOPATHY	Diabetic retinopathy || id:finngen_R12_DM_RETINOPATHY	Interferon alpha/beta receptor 1 | Oncology_II	MR Egger	5.11446618262519	3	0.163604708396063
ukb-ppp-IFNAR1-OID31491	finngen_R12_DM_RETINOPATHY	Diabetic retinopathy || id:finngen_R12_DM_RETINOPATHY	Interferon alpha/beta receptor 1 | Oncology_II	Inverse variance weighted	5.17226740714738	4	0.270074064616196
ukb-ppp-IFNGR1-OID20678	finngen_R12_DM_RETINOPATHY	Diabetic retinopathy || id:finngen_R12_DM_RETINOPATHY	Interferon gamma receptor 1 | Inflammation	Inverse variance weighted	0.440445854775245	1	0.506907338730463
ukb-ppp-IFNGR2-OID20941	finngen_R12_DM_RETINOPATHY	Diabetic retinopathy || id:finngen_R12_DM_RETINOPATHY	Interferon gamma receptor 2 | Neurology	MR Egger	8.05634798731226	7	0.327651442885061
ukb-ppp-IFNGR2-OID20941	finngen_R12_DM_RETINOPATHY	Diabetic retinopathy || id:finngen_R12_DM_RETINOPATHY	Interferon gamma receptor 2 | Neurology	Inverse variance weighted	8.05903514053884	8	0.427724747581593
ukb-ppp-IFNLR1-OID20506	finngen_R12_DM_RETINOPATHY	Diabetic retinopathy || id:finngen_R12_DM_RETINOPATHY	Interferon lambda receptor 1 | Inflammation	MR Egger	2.36849196545769	2	0.305976804335272
ukb-ppp-IFNLR1-OID20506	finngen_R12_DM_RETINOPATHY	Diabetic retinopathy || id:finngen_R12_DM_RETINOPATHY	Interferon lambda receptor 1 | Inflammation	Inverse variance weighted	2.45584359740151	3	0.483324012390865
ukb-ppp-IGDCC4-OID30402	finngen_R12_DM_RETINOPATHY	Diabetic retinopathy || id:finngen_R12_DM_RETINOPATHY	Immunoglobulin superfamily DCC subclass member 4 | Cardiometabolic_II	MR Egger	6.91993993855117	6	0.328314657875601
ukb-ppp-IGDCC4-OID30402	finngen_R12_DM_RETINOPATHY	Diabetic retinopathy || id:finngen_R12_DM_RETINOPATHY	Immunoglobulin superfamily DCC subclass member 4 | Cardiometabolic_II	Inverse variance weighted	7.02400082897656	7	0.426385188021976
ukb-ppp-IGF1R-OID21274	finngen_R12_DM_RETINOPATHY	Diabetic retinopathy || id:finngen_R12_DM_RETINOPATHY	Insulin-like growth factor 1 receptor | Oncology	Inverse variance weighted	0.0236965307920183	1	0.877659587177825
ukb-ppp-IGF2R-OID21146	finngen_R12_DM_RETINOPATHY	Diabetic retinopathy || id:finngen_R12_DM_RETINOPATHY	Cation-independent mannose-6-phosphate receptor | Neurology	MR Egger	0.280783906323042	3	0.963601044163772
ukb-ppp-IGF2R-OID21146	finngen_R12_DM_RETINOPATHY	Diabetic retinopathy || id:finngen_R12_DM_RETINOPATHY	Cation-independent mannose-6-phosphate receptor | Neurology	Inverse variance weighted	0.456996816759517	4	0.977550045508829
ukb-ppp-IGFBP3-OID20398	finngen_R12_DM_RETINOPATHY	Diabetic retinopathy || id:finngen_R12_DM_RETINOPATHY	Insulin-like growth factor-binding protein 3 | Cardiometabolic	MR Egger	1.55250805321803	4	0.817301385482693
ukb-ppp-IGFBP3-OID20398	finngen_R12_DM_RETINOPATHY	Diabetic retinopathy || id:finngen_R12_DM_RETINOPATHY	Insulin-like growth factor-binding protein 3 | Cardiometabolic	Inverse variance weighted	1.88395564471453	5	0.864957708059278
ukb-ppp-IGFBP6-OID20413	finngen_R12_DM_RETINOPATHY	Diabetic retinopathy || id:finngen_R12_DM_RETINOPATHY	Insulin-like growth factor-binding protein 6 | Cardiometabolic	Inverse variance weighted	0.247648035644019	1	0.618736058366104
ukb-ppp-IGFBP7-OID20236	finngen_R12_DM_RETINOPATHY	Diabetic retinopathy || id:finngen_R12_DM_RETINOPATHY	Insulin-like growth factor-binding protein 7 | Cardiometabolic	MR Egger	4.64715982473413	2	0.0979224037550786
ukb-ppp-IGFBP7-OID20236	finngen_R12_DM_RETINOPATHY	Diabetic retinopathy || id:finngen_R12_DM_RETINOPATHY	Insulin-like growth factor-binding protein 7 | Cardiometabolic	Inverse variance weighted	4.73752601995845	3	0.192057059745501
ukb-ppp-IGFBPL1-OID20155	finngen_R12_DM_RETINOPATHY	Diabetic retinopathy || id:finngen_R12_DM_RETINOPATHY	Insulin-like growth factor-binding protein-like 1 | Cardiometabolic	MR Egger	2.6805497347335	3	0.443542789224699
ukb-ppp-IGFBPL1-OID20155	finngen_R12_DM_RETINOPATHY	Diabetic retinopathy || id:finngen_R12_DM_RETINOPATHY	Insulin-like growth factor-binding protein-like 1 | Cardiometabolic	Inverse variance weighted	2.96859812537181	4	0.563094108014922
ukb-ppp-IGLC2-OID30740	finngen_R12_DM_RETINOPATHY	Diabetic retinopathy || id:finngen_R12_DM_RETINOPATHY	Immunoglobulin lambda constant 2 | Inflammation_II	MR Egger	1.61105063247302	1	0.204344178432447
ukb-ppp-IGLC2-OID30740	finngen_R12_DM_RETINOPATHY	Diabetic retinopathy || id:finngen_R12_DM_RETINOPATHY	Immunoglobulin lambda constant 2 | Inflammation_II	Inverse variance weighted	2.07715403171759	2	0.353958000387983
ukb-ppp-IGSF21-OID30210	finngen_R12_DM_RETINOPATHY	Diabetic retinopathy || id:finngen_R12_DM_RETINOPATHY	Immunoglobulin superfamily member 21 | Cardiometabolic_II	MR Egger	0.123388943472943	2	0.940170091449746
ukb-ppp-IGSF21-OID30210	finngen_R12_DM_RETINOPATHY	Diabetic retinopathy || id:finngen_R12_DM_RETINOPATHY	Immunoglobulin superfamily member 21 | Cardiometabolic_II	Inverse variance weighted	0.362395206761156	3	0.947896365488164
ukb-ppp-IGSF3-OID21312	finngen_R12_DM_RETINOPATHY	Diabetic retinopathy || id:finngen_R12_DM_RETINOPATHY	Immunoglobulin superfamily member 3 | Oncology	Inverse variance weighted	0.233134184538018	1	0.629209553470476
ukb-ppp-IGSF9-OID30330	finngen_R12_DM_RETINOPATHY	Diabetic retinopathy || id:finngen_R12_DM_RETINOPATHY	Protein turtle homolog A | Cardiometabolic_II	MR Egger	1.14305580750956	1	0.285007544823898
ukb-ppp-IGSF9-OID30330	finngen_R12_DM_RETINOPATHY	Diabetic retinopathy || id:finngen_R12_DM_RETINOPATHY	Protein turtle homolog A | Cardiometabolic_II	Inverse variance weighted	1.78052173574731	2	0.410548639831088
ukb-ppp-IL10RB-OID20696	finngen_R12_DM_RETINOPATHY	Diabetic retinopathy || id:finngen_R12_DM_RETINOPATHY	Interleukin-10 receptor subunit beta | Inflammation	MR Egger	2.89479297649773	4	0.575583087622703
ukb-ppp-IL10RB-OID20696	finngen_R12_DM_RETINOPATHY	Diabetic retinopathy || id:finngen_R12_DM_RETINOPATHY	Interleukin-10 receptor subunit beta | Inflammation	Inverse variance weighted	2.89681939371803	5	0.715889469895268
ukb-ppp-IL12B-OID20666	finngen_R12_DM_RETINOPATHY	Diabetic retinopathy || id:finngen_R12_DM_RETINOPATHY	Interleukin-12 subunit beta | Inflammation	MR Egger	8.6083956392726	5	0.125740909643069
ukb-ppp-IL12B-OID20666	finngen_R12_DM_RETINOPATHY	Diabetic retinopathy || id:finngen_R12_DM_RETINOPATHY	Interleukin-12 subunit beta | Inflammation	Inverse variance weighted	9.00095880840657	6	0.173524155381572
ukb-ppp-IL12RB1-OID20486	finngen_R12_DM_RETINOPATHY	Diabetic retinopathy || id:finngen_R12_DM_RETINOPATHY	Interleukin-12 receptor subunit beta-1 | Inflammation	MR Egger	0.140800037073929	1	0.707486959083429
ukb-ppp-IL12RB1-OID20486	finngen_R12_DM_RETINOPATHY	Diabetic retinopathy || id:finngen_R12_DM_RETINOPATHY	Interleukin-12 receptor subunit beta-1 | Inflammation	Inverse variance weighted	0.153003281308285	2	0.926351394465323
ukb-ppp-IL15RA-OID20498	finngen_R12_DM_RETINOPATHY	Diabetic retinopathy || id:finngen_R12_DM_RETINOPATHY	Interleukin-15 receptor subunit alpha | Inflammation	MR Egger	0.014163547484648	1	0.905266876094345
ukb-ppp-IL15RA-OID20498	finngen_R12_DM_RETINOPATHY	Diabetic retinopathy || id:finngen_R12_DM_RETINOPATHY	Interleukin-15 receptor subunit alpha | Inflammation	Inverse variance weighted	0.892623927893774	2	0.639984088953966
ukb-ppp-IL16-OID20633	finngen_R12_DM_RETINOPATHY	Diabetic retinopathy || id:finngen_R12_DM_RETINOPATHY	Pro-interleukin-16 [Cleaved into: Interleukin-16 | Inflammation	MR Egger	1.7074506066611	5	0.887959776090743
ukb-ppp-IL16-OID20633	finngen_R12_DM_RETINOPATHY	Diabetic retinopathy || id:finngen_R12_DM_RETINOPATHY	Pro-interleukin-16 [Cleaved into: Interleukin-16 | Inflammation	Inverse variance weighted	2.20283545375927	6	0.900130604135402
ukb-ppp-IL17D-OID20481	finngen_R12_DM_RETINOPATHY	Diabetic retinopathy || id:finngen_R12_DM_RETINOPATHY	Interleukin-17D | Inflammation	MR Egger	7.94836205214281	4	0.0934881782147645
ukb-ppp-IL17D-OID20481	finngen_R12_DM_RETINOPATHY	Diabetic retinopathy || id:finngen_R12_DM_RETINOPATHY	Interleukin-17D | Inflammation	Inverse variance weighted	8.13578404103047	5	0.148909366606688
ukb-ppp-IL17F-OID20456	finngen_R12_DM_RETINOPATHY	Diabetic retinopathy || id:finngen_R12_DM_RETINOPATHY	Interleukin-17F | Inflammation	MR Egger	2.6352562860582	1	0.104515194771159
ukb-ppp-IL17F-OID20456	finngen_R12_DM_RETINOPATHY	Diabetic retinopathy || id:finngen_R12_DM_RETINOPATHY	Interleukin-17F | Inflammation	Inverse variance weighted	2.7767186551977	2	0.249484291024386
ukb-ppp-IL17RA-OID21089	finngen_R12_DM_RETINOPATHY	Diabetic retinopathy || id:finngen_R12_DM_RETINOPATHY	Interleukin-17 receptor A | Neurology	MR Egger	4.15121068439264	5	0.527857237190865
ukb-ppp-IL17RA-OID21089	finngen_R12_DM_RETINOPATHY	Diabetic retinopathy || id:finngen_R12_DM_RETINOPATHY	Interleukin-17 receptor A | Neurology	Inverse variance weighted	4.22086101168508	6	0.646815666411242
ukb-ppp-IL17RB-OID20585	finngen_R12_DM_RETINOPATHY	Diabetic retinopathy || id:finngen_R12_DM_RETINOPATHY	Interleukin-17 receptor B | Inflammation	MR Egger	2.60654641134142	5	0.760370371207502
ukb-ppp-IL17RB-OID20585	finngen_R12_DM_RETINOPATHY	Diabetic retinopathy || id:finngen_R12_DM_RETINOPATHY	Interleukin-17 receptor B | Inflammation	Inverse variance weighted	2.64617477039997	6	0.851763083414442
ukb-ppp-IL18-OID20694	finngen_R12_DM_RETINOPATHY	Diabetic retinopathy || id:finngen_R12_DM_RETINOPATHY	Interleukin-18 | Inflammation	MR Egger	0.810086871691919	1	0.368094568300049
ukb-ppp-IL18-OID20694	finngen_R12_DM_RETINOPATHY	Diabetic retinopathy || id:finngen_R12_DM_RETINOPATHY	Interleukin-18 | Inflammation	Inverse variance weighted	1.07400921773481	2	0.584496428249839
ukb-ppp-IL18BP-OID20348	finngen_R12_DM_RETINOPATHY	Diabetic retinopathy || id:finngen_R12_DM_RETINOPATHY	Interleukin-18-binding protein | Cardiometabolic	Inverse variance weighted	0.913789677455268	1	0.339110901268088
ukb-ppp-IL18R1-OID20652	finngen_R12_DM_RETINOPATHY	Diabetic retinopathy || id:finngen_R12_DM_RETINOPATHY	Interleukin-18 receptor 1 | Inflammation	MR Egger	5.01187405594885	4	0.286081311434822
ukb-ppp-IL18R1-OID20652	finngen_R12_DM_RETINOPATHY	Diabetic retinopathy || id:finngen_R12_DM_RETINOPATHY	Interleukin-18 receptor 1 | Inflammation	Inverse variance weighted	5.01321855834679	5	0.41426910739133
ukb-ppp-IL19-OID20158	finngen_R12_DM_RETINOPATHY	Diabetic retinopathy || id:finngen_R12_DM_RETINOPATHY	Interleukin-19 | Cardiometabolic	Inverse variance weighted	0.0112737510215522	1	0.915441187973011
ukb-ppp-IL1R1-OID21116	finngen_R12_DM_RETINOPATHY	Diabetic retinopathy || id:finngen_R12_DM_RETINOPATHY	Interleukin-1 receptor type 1 | Neurology	MR Egger	0.717716480713823	1	0.396893967872472
ukb-ppp-IL1R1-OID21116	finngen_R12_DM_RETINOPATHY	Diabetic retinopathy || id:finngen_R12_DM_RETINOPATHY	Interleukin-1 receptor type 1 | Neurology	Inverse variance weighted	1.3808215124491	2	0.501370085880934
ukb-ppp-IL1R2-OID20757	finngen_R12_DM_RETINOPATHY	Diabetic retinopathy || id:finngen_R12_DM_RETINOPATHY	Interleukin-1 receptor type 2 | Inflammation	MR Egger	5.74050481966902	4	0.219383775619046
ukb-ppp-IL1R2-OID20757	finngen_R12_DM_RETINOPATHY	Diabetic retinopathy || id:finngen_R12_DM_RETINOPATHY	Interleukin-1 receptor type 2 | Inflammation	Inverse variance weighted	5.97090885146264	5	0.309059915368999
ukb-ppp-IL1RAP-OID21126	finngen_R12_DM_RETINOPATHY	Diabetic retinopathy || id:finngen_R12_DM_RETINOPATHY	Interleukin-1 receptor accessory protein | Neurology	MR Egger	2.81480969232417	4	0.58927901007651
ukb-ppp-IL1RAP-OID21126	finngen_R12_DM_RETINOPATHY	Diabetic retinopathy || id:finngen_R12_DM_RETINOPATHY	Interleukin-1 receptor accessory protein | Neurology	Inverse variance weighted	5.04191966485066	5	0.410785722325228
ukb-ppp-IL1RL1-OID20250	finngen_R12_DM_RETINOPATHY	Diabetic retinopathy || id:finngen_R12_DM_RETINOPATHY	Interleukin-1 receptor-like 1 | Cardiometabolic	MR Egger	4.28101452845704	5	0.509705923682242
ukb-ppp-IL1RL1-OID20250	finngen_R12_DM_RETINOPATHY	Diabetic retinopathy || id:finngen_R12_DM_RETINOPATHY	Interleukin-1 receptor-like 1 | Cardiometabolic	Inverse variance weighted	4.9009348785961	6	0.556580443640557
ukb-ppp-IL1RL2-OID20487	finngen_R12_DM_RETINOPATHY	Diabetic retinopathy || id:finngen_R12_DM_RETINOPATHY	Interleukin-1 receptor-like 2 | Inflammation	MR Egger	3.93949691377548	4	0.41425597367925
ukb-ppp-IL1RL2-OID20487	finngen_R12_DM_RETINOPATHY	Diabetic retinopathy || id:finngen_R12_DM_RETINOPATHY	Interleukin-1 receptor-like 2 | Inflammation	Inverse variance weighted	7.16166133582006	5	0.208892318118802
ukb-ppp-IL1RN-OID20700	finngen_R12_DM_RETINOPATHY	Diabetic retinopathy || id:finngen_R12_DM_RETINOPATHY	Interleukin-1 receptor antagonist protein | Inflammation	MR Egger	0.0114086417007483	1	0.914938727622076
ukb-ppp-IL1RN-OID20700	finngen_R12_DM_RETINOPATHY	Diabetic retinopathy || id:finngen_R12_DM_RETINOPATHY	Interleukin-1 receptor antagonist protein | Inflammation	Inverse variance weighted	0.604690153287606	2	0.73908298060581
ukb-ppp-IL22-OID31407	finngen_R12_DM_RETINOPATHY	Diabetic retinopathy || id:finngen_R12_DM_RETINOPATHY	Interleukin-22 | Oncology_II	Inverse variance weighted	1.22534145055861	1	0.268314931698328
ukb-ppp-IL22RA1-OID20449	finngen_R12_DM_RETINOPATHY	Diabetic retinopathy || id:finngen_R12_DM_RETINOPATHY	Interleukin-22 receptor subunit alpha-1 | Inflammation	MR Egger	0.770766626783624	1	0.379979994643357
ukb-ppp-IL22RA1-OID20449	finngen_R12_DM_RETINOPATHY	Diabetic retinopathy || id:finngen_R12_DM_RETINOPATHY	Interleukin-22 receptor subunit alpha-1 | Inflammation	Inverse variance weighted	1.42852911284877	2	0.489552017321075
ukb-ppp-IL2RA-OID20267	finngen_R12_DM_RETINOPATHY	Diabetic retinopathy || id:finngen_R12_DM_RETINOPATHY	Interleukin-2 receptor subunit alpha | Cardiometabolic	MR Egger	7.76472119258812	3	0.0511328970167572
ukb-ppp-IL2RA-OID20267	finngen_R12_DM_RETINOPATHY	Diabetic retinopathy || id:finngen_R12_DM_RETINOPATHY	Interleukin-2 receptor subunit alpha | Cardiometabolic	Inverse variance weighted	8.43120101727568	4	0.0770002757051682
ukb-ppp-IL31RA-OID30475	finngen_R12_DM_RETINOPATHY	Diabetic retinopathy || id:finngen_R12_DM_RETINOPATHY	Interleukin-31 receptor subunit alpha | Inflammation_II	MR Egger	9.93745996016732	8	0.269442889624333
ukb-ppp-IL31RA-OID30475	finngen_R12_DM_RETINOPATHY	Diabetic retinopathy || id:finngen_R12_DM_RETINOPATHY	Interleukin-31 receptor subunit alpha | Inflammation_II	Inverse variance weighted	9.95083655350749	9	0.354479937145567
ukb-ppp-IL32-OID20605	finngen_R12_DM_RETINOPATHY	Diabetic retinopathy || id:finngen_R12_DM_RETINOPATHY	Interleukin-32 | Inflammation	MR Egger	1.29418106491487	1	0.255278861031703
ukb-ppp-IL32-OID20605	finngen_R12_DM_RETINOPATHY	Diabetic retinopathy || id:finngen_R12_DM_RETINOPATHY	Interleukin-32 | Inflammation	Inverse variance weighted	2.13526227524581	2	0.343822020548707
ukb-ppp-IL34-OID20809	finngen_R12_DM_RETINOPATHY	Diabetic retinopathy || id:finngen_R12_DM_RETINOPATHY	Interleukin-34 | Neurology	MR Egger	9.21667803180886	8	0.324348432297001
ukb-ppp-IL34-OID20809	finngen_R12_DM_RETINOPATHY	Diabetic retinopathy || id:finngen_R12_DM_RETINOPATHY	Interleukin-34 | Neurology	Inverse variance weighted	11.8372817671942	9	0.222638822202072
ukb-ppp-IL4R-OID20576	finngen_R12_DM_RETINOPATHY	Diabetic retinopathy || id:finngen_R12_DM_RETINOPATHY	Interleukin-4 receptor subunit alpha | Inflammation	MR Egger	1.9863975939659	2	0.370389991640959
ukb-ppp-IL4R-OID20576	finngen_R12_DM_RETINOPATHY	Diabetic retinopathy || id:finngen_R12_DM_RETINOPATHY	Interleukin-4 receptor subunit alpha | Inflammation	Inverse variance weighted	2.22083473535912	3	0.527856245670916
ukb-ppp-IL5RA-OID20601	finngen_R12_DM_RETINOPATHY	Diabetic retinopathy || id:finngen_R12_DM_RETINOPATHY	Interleukin-5 receptor subunit alpha | Inflammation	MR Egger	0.376172132231937	1	0.539658999695533
ukb-ppp-IL5RA-OID20601	finngen_R12_DM_RETINOPATHY	Diabetic retinopathy || id:finngen_R12_DM_RETINOPATHY	Interleukin-5 receptor subunit alpha | Inflammation	Inverse variance weighted	0.589938295664572	2	0.744554558233662
ukb-ppp-IL6R-OID20385	finngen_R12_DM_RETINOPATHY	Diabetic retinopathy || id:finngen_R12_DM_RETINOPATHY	Interleukin-6 receptor subunit alpha | Cardiometabolic	MR Egger	4.05059739257192	5	0.54215442239255
ukb-ppp-IL6R-OID20385	finngen_R12_DM_RETINOPATHY	Diabetic retinopathy || id:finngen_R12_DM_RETINOPATHY	Interleukin-6 receptor subunit alpha | Cardiometabolic	Inverse variance weighted	6.23842970365396	6	0.397018073235584
ukb-ppp-IL7-OID20535	finngen_R12_DM_RETINOPATHY	Diabetic retinopathy || id:finngen_R12_DM_RETINOPATHY	Interleukin-7 | Inflammation	Inverse variance weighted	6.9550776174026	1	0.00835816728747443
ukb-ppp-IL7R-OID21136	finngen_R12_DM_RETINOPATHY	Diabetic retinopathy || id:finngen_R12_DM_RETINOPATHY	Interleukin-7 receptor subunit alpha | Neurology	MR Egger	1.17363247776232	3	0.759335028174987
ukb-ppp-IL7R-OID21136	finngen_R12_DM_RETINOPATHY	Diabetic retinopathy || id:finngen_R12_DM_RETINOPATHY	Interleukin-7 receptor subunit alpha | Neurology	Inverse variance weighted	1.45023331039093	4	0.835418918783401
ukb-ppp-INHBB-OID30625	finngen_R12_DM_RETINOPATHY	Diabetic retinopathy || id:finngen_R12_DM_RETINOPATHY	Inhibin beta B chain | Inflammation_II	MR Egger	0.000242934844170645	1	0.987564381718718
ukb-ppp-INHBB-OID30625	finngen_R12_DM_RETINOPATHY	Diabetic retinopathy || id:finngen_R12_DM_RETINOPATHY	Inhibin beta B chain | Inflammation_II	Inverse variance weighted	0.693020912887052	2	0.707151424959673
ukb-ppp-INHBC-OID21093	finngen_R12_DM_RETINOPATHY	Diabetic retinopathy || id:finngen_R12_DM_RETINOPATHY	Inhibin beta C chain | Neurology	MR Egger	2.70775316203445	5	0.74493237269167
ukb-ppp-INHBC-OID21093	finngen_R12_DM_RETINOPATHY	Diabetic retinopathy || id:finngen_R12_DM_RETINOPATHY	Inhibin beta C chain | Neurology	Inverse variance weighted	3.42969830019526	6	0.753298321929913
ukb-ppp-INSL4-OID31370	finngen_R12_DM_RETINOPATHY	Diabetic retinopathy || id:finngen_R12_DM_RETINOPATHY	Early placenta insulin-like peptide | Oncology_II	Inverse variance weighted	0.0363710313292661	1	0.848751309769743
ukb-ppp-INSL5-OID31448	finngen_R12_DM_RETINOPATHY	Diabetic retinopathy || id:finngen_R12_DM_RETINOPATHY	Insulin-like peptide INSL5 | Oncology_II	Inverse variance weighted	0.685566871367413	1	0.407676357691841
ukb-ppp-IPCEF1-OID20977	finngen_R12_DM_RETINOPATHY	Diabetic retinopathy || id:finngen_R12_DM_RETINOPATHY	Interactor protein for cytohesin exchange factors 1 | Neurology	Inverse variance weighted	0.000525050130082903	1	0.981718894977346
ukb-ppp-ISLR2-OID20889	finngen_R12_DM_RETINOPATHY	Diabetic retinopathy || id:finngen_R12_DM_RETINOPATHY	Immunoglobulin superfamily containing leucine-rich repeat protein 2 | Neurology	MR Egger	0.391546299618935	2	0.822198729462632
ukb-ppp-ISLR2-OID20889	finngen_R12_DM_RETINOPATHY	Diabetic retinopathy || id:finngen_R12_DM_RETINOPATHY	Immunoglobulin superfamily containing leucine-rich repeat protein 2 | Neurology	Inverse variance weighted	0.675309780347438	3	0.87899539263609
ukb-ppp-ISM1-OID20538	finngen_R12_DM_RETINOPATHY	Diabetic retinopathy || id:finngen_R12_DM_RETINOPATHY	Isthmin-1 | Inflammation	MR Egger	3.09849374809925	3	0.376687265622288
ukb-ppp-ISM1-OID20538	finngen_R12_DM_RETINOPATHY	Diabetic retinopathy || id:finngen_R12_DM_RETINOPATHY	Isthmin-1 | Inflammation	Inverse variance weighted	7.50084232829804	4	0.1116721554336
ukb-ppp-ITGA11-OID20581	finngen_R12_DM_RETINOPATHY	Diabetic retinopathy || id:finngen_R12_DM_RETINOPATHY	Integrin alpha-11 | Inflammation	MR Egger	0.248691551906567	2	0.883074442178965
ukb-ppp-ITGA11-OID20581	finngen_R12_DM_RETINOPATHY	Diabetic retinopathy || id:finngen_R12_DM_RETINOPATHY	Integrin alpha-11 | Inflammation	Inverse variance weighted	0.338125053340022	3	0.952705707239194
ukb-ppp-ITGA2-OID30570	finngen_R12_DM_RETINOPATHY	Diabetic retinopathy || id:finngen_R12_DM_RETINOPATHY	Integrin alpha-2 | Inflammation_II	MR Egger	1.99245929023275	5	0.85018745121385
ukb-ppp-ITGA2-OID30570	finngen_R12_DM_RETINOPATHY	Diabetic retinopathy || id:finngen_R12_DM_RETINOPATHY	Integrin alpha-2 | Inflammation_II	Inverse variance weighted	2.00399862359023	6	0.919330482694462
ukb-ppp-ITGA6-OID20528	finngen_R12_DM_RETINOPATHY	Diabetic retinopathy || id:finngen_R12_DM_RETINOPATHY	Integrin alpha-6 | Inflammation	MR Egger	2.07263135100251	2	0.354759325592171
ukb-ppp-ITGA6-OID20528	finngen_R12_DM_RETINOPATHY	Diabetic retinopathy || id:finngen_R12_DM_RETINOPATHY	Integrin alpha-6 | Inflammation	Inverse variance weighted	2.65268849841301	3	0.448327352958542
ukb-ppp-ITGAV-OID21416	finngen_R12_DM_RETINOPATHY	Diabetic retinopathy || id:finngen_R12_DM_RETINOPATHY	Integrin alpha-V | Oncology	Inverse variance weighted	4.27095582207813	1	0.0387691169335457
ukb-ppp-ITGB6-OID20493	finngen_R12_DM_RETINOPATHY	Diabetic retinopathy || id:finngen_R12_DM_RETINOPATHY	Integrin beta-6 | Inflammation	MR Egger	0.0366974472222469	1	0.848082351343472
ukb-ppp-ITGB6-OID20493	finngen_R12_DM_RETINOPATHY	Diabetic retinopathy || id:finngen_R12_DM_RETINOPATHY	Integrin beta-6 | Inflammation	Inverse variance weighted	0.560068512482559	2	0.755757851588971
ukb-ppp-ITGB7-OID21393	finngen_R12_DM_RETINOPATHY	Diabetic retinopathy || id:finngen_R12_DM_RETINOPATHY	Integrin beta-7 | Oncology	Inverse variance weighted	0.881580950808915	1	0.34776903512221
ukb-ppp-ITGBL1-OID30408	finngen_R12_DM_RETINOPATHY	Diabetic retinopathy || id:finngen_R12_DM_RETINOPATHY	Integrin beta-like protein 1 | Cardiometabolic_II	MR Egger	0.317396824315089	1	0.573176273963838
ukb-ppp-ITGBL1-OID30408	finngen_R12_DM_RETINOPATHY	Diabetic retinopathy || id:finngen_R12_DM_RETINOPATHY	Integrin beta-like protein 1 | Cardiometabolic_II	Inverse variance weighted	0.327534292989933	2	0.848939677446373
ukb-ppp-ITIH3-OID20352	finngen_R12_DM_RETINOPATHY	Diabetic retinopathy || id:finngen_R12_DM_RETINOPATHY	Inter-alpha-trypsin inhibitor heavy chain H3 | Cardiometabolic	MR Egger	2.23258851615419	2	0.327491146428913
ukb-ppp-ITIH3-OID20352	finngen_R12_DM_RETINOPATHY	Diabetic retinopathy || id:finngen_R12_DM_RETINOPATHY	Inter-alpha-trypsin inhibitor heavy chain H3 | Cardiometabolic	Inverse variance weighted	2.98772998724181	3	0.393520842237908
ukb-ppp-ITIH4-OID30762	finngen_R12_DM_RETINOPATHY	Diabetic retinopathy || id:finngen_R12_DM_RETINOPATHY	Inter-alpha-trypsin inhibitor heavy chain H4 | Inflammation_II	MR Egger	1.66725663018718	1	0.196626389487902
ukb-ppp-ITIH4-OID30762	finngen_R12_DM_RETINOPATHY	Diabetic retinopathy || id:finngen_R12_DM_RETINOPATHY	Inter-alpha-trypsin inhibitor heavy chain H4 | Inflammation_II	Inverse variance weighted	1.81702485565818	2	0.403123453455431
ukb-ppp-ITPA-OID30082	finngen_R12_DM_RETINOPATHY	Diabetic retinopathy || id:finngen_R12_DM_RETINOPATHY	Inosine triphosphate pyrophosphatase | Cardiometabolic_II	MR Egger	0.280259705125906	1	0.59653104732426
ukb-ppp-ITPA-OID30082	finngen_R12_DM_RETINOPATHY	Diabetic retinopathy || id:finngen_R12_DM_RETINOPATHY	Inosine triphosphate pyrophosphatase | Cardiometabolic_II	Inverse variance weighted	0.301015247376043	2	0.860271171543388
ukb-ppp-JAM2-OID21064	finngen_R12_DM_RETINOPATHY	Diabetic retinopathy || id:finngen_R12_DM_RETINOPATHY	Junctional adhesion molecule B | Neurology	Inverse variance weighted	0.650751559584564	1	0.419844105514338
ukb-ppp-JAM3-OID30586	finngen_R12_DM_RETINOPATHY	Diabetic retinopathy || id:finngen_R12_DM_RETINOPATHY	Junctional adhesion molecule C | Inflammation_II	MR Egger	1.6603453447599	1	0.197556702557452
ukb-ppp-JAM3-OID30586	finngen_R12_DM_RETINOPATHY	Diabetic retinopathy || id:finngen_R12_DM_RETINOPATHY	Junctional adhesion molecule C | Inflammation_II	Inverse variance weighted	2.93741501055584	2	0.230222854795727
ukb-ppp-KAZALD1-OID21339	finngen_R12_DM_RETINOPATHY	Diabetic retinopathy || id:finngen_R12_DM_RETINOPATHY	Kazal-type serine protease inhibitor domain-containing protein 1 | Oncology	MR Egger	6.20731388634397	7	0.515761883637479
ukb-ppp-KAZALD1-OID21339	finngen_R12_DM_RETINOPATHY	Diabetic retinopathy || id:finngen_R12_DM_RETINOPATHY	Kazal-type serine protease inhibitor domain-containing protein 1 | Oncology	Inverse variance weighted	6.20823166564349	8	0.623919391014675
ukb-ppp-KDR-OID21497	finngen_R12_DM_RETINOPATHY	Diabetic retinopathy || id:finngen_R12_DM_RETINOPATHY	Vascular endothelial growth factor receptor 2 | Oncology	MR Egger	4.23498917762663	4	0.375136647524468
ukb-ppp-KDR-OID21497	finngen_R12_DM_RETINOPATHY	Diabetic retinopathy || id:finngen_R12_DM_RETINOPATHY	Vascular endothelial growth factor receptor 2 | Oncology	Inverse variance weighted	4.26958381772885	5	0.511290606140793
ukb-ppp-KEL-OID20881	finngen_R12_DM_RETINOPATHY	Diabetic retinopathy || id:finngen_R12_DM_RETINOPATHY	Kell blood group glycoprotein | Neurology	MR Egger	0.33769505046586	1	0.561162713616165
ukb-ppp-KEL-OID20881	finngen_R12_DM_RETINOPATHY	Diabetic retinopathy || id:finngen_R12_DM_RETINOPATHY	Kell blood group glycoprotein | Neurology	Inverse variance weighted	8.12427861830237	2	0.0172121575740787
ukb-ppp-KHK-OID30241	finngen_R12_DM_RETINOPATHY	Diabetic retinopathy || id:finngen_R12_DM_RETINOPATHY	Ketohexokinase | Cardiometabolic_II	MR Egger	0.595624091230101	2	0.74244087165194
ukb-ppp-KHK-OID30241	finngen_R12_DM_RETINOPATHY	Diabetic retinopathy || id:finngen_R12_DM_RETINOPATHY	Ketohexokinase | Cardiometabolic_II	Inverse variance weighted	0.620726120335148	3	0.891671639456397
ukb-ppp-KIAA0319-OID31094	finngen_R12_DM_RETINOPATHY	Diabetic retinopathy || id:finngen_R12_DM_RETINOPATHY	Dyslexia-associated protein KIAA0319 | Neurology_II	MR Egger	4.14076844360083	3	0.246659397747893
ukb-ppp-KIAA0319-OID31094	finngen_R12_DM_RETINOPATHY	Diabetic retinopathy || id:finngen_R12_DM_RETINOPATHY	Dyslexia-associated protein KIAA0319 | Neurology_II	Inverse variance weighted	4.26472428365915	4	0.371363190907109
ukb-ppp-KIR2DL3-OID21196	finngen_R12_DM_RETINOPATHY	Diabetic retinopathy || id:finngen_R12_DM_RETINOPATHY	Killer cell immunoglobulin-like receptor 2DL3 | Oncology	MR Egger	0.120618921030652	2	0.941473139736141
ukb-ppp-KIR2DL3-OID21196	finngen_R12_DM_RETINOPATHY	Diabetic retinopathy || id:finngen_R12_DM_RETINOPATHY	Killer cell immunoglobulin-like receptor 2DL3 | Oncology	Inverse variance weighted	1.82178154426093	3	0.610206537540928
ukb-ppp-KIR2DS4-OID31432	finngen_R12_DM_RETINOPATHY	Diabetic retinopathy || id:finngen_R12_DM_RETINOPATHY	Killer cell immunoglobulin-like receptor 2DS4 | Oncology_II	MR Egger	3.47018252282159	3	0.324649988432851
ukb-ppp-KIR2DS4-OID31432	finngen_R12_DM_RETINOPATHY	Diabetic retinopathy || id:finngen_R12_DM_RETINOPATHY	Killer cell immunoglobulin-like receptor 2DS4 | Oncology_II	Inverse variance weighted	5.50070479776507	4	0.23966753417748
ukb-ppp-KIR3DL1-OID21185	finngen_R12_DM_RETINOPATHY	Diabetic retinopathy || id:finngen_R12_DM_RETINOPATHY	Killer cell immunoglobulin-like receptor 3DL1 | Oncology	MR Egger	0.0314617533541016	2	0.984392207311934
ukb-ppp-KIR3DL1-OID21185	finngen_R12_DM_RETINOPATHY	Diabetic retinopathy || id:finngen_R12_DM_RETINOPATHY	Killer cell immunoglobulin-like receptor 3DL1 | Oncology	Inverse variance weighted	0.123345050977597	3	0.988895788777369
ukb-ppp-KIRREL2-OID20873	finngen_R12_DM_RETINOPATHY	Diabetic retinopathy || id:finngen_R12_DM_RETINOPATHY	Kin of IRRE-like protein 2 | Neurology	Inverse variance weighted	0.02105526625343	1	0.884628500530013
ukb-ppp-KIT-OID20370	finngen_R12_DM_RETINOPATHY	Diabetic retinopathy || id:finngen_R12_DM_RETINOPATHY	Mast/stem cell growth factor receptor Kit | Cardiometabolic	Inverse variance weighted	0.788998595219431	1	0.374403100150915
ukb-ppp-KLB-OID20888	finngen_R12_DM_RETINOPATHY	Diabetic retinopathy || id:finngen_R12_DM_RETINOPATHY	Beta-klotho | Neurology	MR Egger	10.1928415733884	5	0.0699519625178293
ukb-ppp-KLB-OID20888	finngen_R12_DM_RETINOPATHY	Diabetic retinopathy || id:finngen_R12_DM_RETINOPATHY	Beta-klotho | Neurology	Inverse variance weighted	10.5952823893416	6	0.101719468137503
ukb-ppp-KLK1-OID21499	finngen_R12_DM_RETINOPATHY	Diabetic retinopathy || id:finngen_R12_DM_RETINOPATHY	Kallikrein-1 | Oncology	MR Egger	0.278340185635193	1	0.597791187132352
ukb-ppp-KLK1-OID21499	finngen_R12_DM_RETINOPATHY	Diabetic retinopathy || id:finngen_R12_DM_RETINOPATHY	Kallikrein-1 | Oncology	Inverse variance weighted	5.38784067278409	2	0.0676153442061745
ukb-ppp-KLK10-OID21523	finngen_R12_DM_RETINOPATHY	Diabetic retinopathy || id:finngen_R12_DM_RETINOPATHY	Kallikrein-10 | Oncology	MR Egger	7.56073399384102	3	0.0560183001930856
ukb-ppp-KLK10-OID21523	finngen_R12_DM_RETINOPATHY	Diabetic retinopathy || id:finngen_R12_DM_RETINOPATHY	Kallikrein-10 | Oncology	Inverse variance weighted	8.3225673167646	4	0.0804516948355457
ukb-ppp-KLK11-OID21518	finngen_R12_DM_RETINOPATHY	Diabetic retinopathy || id:finngen_R12_DM_RETINOPATHY	Kallikrein-11 | Oncology	MR Egger	2.74546358455213	1	0.0975307873912132
ukb-ppp-KLK11-OID21518	finngen_R12_DM_RETINOPATHY	Diabetic retinopathy || id:finngen_R12_DM_RETINOPATHY	Kallikrein-11 | Oncology	Inverse variance weighted	3.21858721987051	2	0.20002886258219
ukb-ppp-KLK12-OID21201	finngen_R12_DM_RETINOPATHY	Diabetic retinopathy || id:finngen_R12_DM_RETINOPATHY	Kallikrein-12 | Oncology	MR Egger	4.33993590701541	3	0.227019760621187
ukb-ppp-KLK12-OID21201	finngen_R12_DM_RETINOPATHY	Diabetic retinopathy || id:finngen_R12_DM_RETINOPATHY	Kallikrein-12 | Oncology	Inverse variance weighted	5.44145758938813	4	0.244923531607076
ukb-ppp-KLK13-OID21291	finngen_R12_DM_RETINOPATHY	Diabetic retinopathy || id:finngen_R12_DM_RETINOPATHY	Kallikrein-13 | Oncology	MR Egger	4.32464923752101	2	0.115057345456795
ukb-ppp-KLK13-OID21291	finngen_R12_DM_RETINOPATHY	Diabetic retinopathy || id:finngen_R12_DM_RETINOPATHY	Kallikrein-13 | Oncology	Inverse variance weighted	4.33975466114747	3	0.227036960677712
ukb-ppp-KLK14-OID21407	finngen_R12_DM_RETINOPATHY	Diabetic retinopathy || id:finngen_R12_DM_RETINOPATHY	Kallikrein-14 | Oncology	MR Egger	0.0740075287414391	1	0.785588765845321
ukb-ppp-KLK14-OID21407	finngen_R12_DM_RETINOPATHY	Diabetic retinopathy || id:finngen_R12_DM_RETINOPATHY	Kallikrein-14 | Oncology	Inverse variance weighted	0.307461188617775	2	0.857503006085699
ukb-ppp-KLK15-OID31427	finngen_R12_DM_RETINOPATHY	Diabetic retinopathy || id:finngen_R12_DM_RETINOPATHY	Kallikrein-15 | Oncology_II	MR Egger	1.13633940629188	3	0.768309630992194
ukb-ppp-KLK15-OID31427	finngen_R12_DM_RETINOPATHY	Diabetic retinopathy || id:finngen_R12_DM_RETINOPATHY	Kallikrein-15 | Oncology_II	Inverse variance weighted	1.31876710326004	4	0.858183465867183
ukb-ppp-KLK4-OID21391	finngen_R12_DM_RETINOPATHY	Diabetic retinopathy || id:finngen_R12_DM_RETINOPATHY	Kallikrein-4 | Oncology	MR Egger	1.30007481451383	2	0.52202624882577
ukb-ppp-KLK4-OID21391	finngen_R12_DM_RETINOPATHY	Diabetic retinopathy || id:finngen_R12_DM_RETINOPATHY	Kallikrein-4 | Oncology	Inverse variance weighted	1.76054730068911	3	0.623557681279114
ukb-ppp-KLK6-OID21526	finngen_R12_DM_RETINOPATHY	Diabetic retinopathy || id:finngen_R12_DM_RETINOPATHY	Kallikrein-6 | Oncology	Inverse variance weighted	0.5640027870741	1	0.452651939740425
ukb-ppp-KLK7-OID30652	finngen_R12_DM_RETINOPATHY	Diabetic retinopathy || id:finngen_R12_DM_RETINOPATHY	Kallikrein-7 | Inflammation_II	Inverse variance weighted	1.89768148565564	1	0.16833806429078
ukb-ppp-KLK8-OID21517	finngen_R12_DM_RETINOPATHY	Diabetic retinopathy || id:finngen_R12_DM_RETINOPATHY	Kallikrein-8 | Oncology	MR Egger	11.774683841498	4	0.0191078373019134
ukb-ppp-KLK8-OID21517	finngen_R12_DM_RETINOPATHY	Diabetic retinopathy || id:finngen_R12_DM_RETINOPATHY	Kallikrein-8 | Oncology	Inverse variance weighted	11.8090574758713	5	0.0374999042730062
ukb-ppp-KLKB1-OID30760	finngen_R12_DM_RETINOPATHY	Diabetic retinopathy || id:finngen_R12_DM_RETINOPATHY	Plasma kallikrein | Inflammation_II	MR Egger	3.15449822405776	1	0.0757179665543288
ukb-ppp-KLKB1-OID30760	finngen_R12_DM_RETINOPATHY	Diabetic retinopathy || id:finngen_R12_DM_RETINOPATHY	Plasma kallikrein | Inflammation_II	Inverse variance weighted	3.21071793435276	2	0.20081745509545
ukb-ppp-KLRB1-OID20629	finngen_R12_DM_RETINOPATHY	Diabetic retinopathy || id:finngen_R12_DM_RETINOPATHY	Killer cell lectin-like receptor subfamily B member 1 | Inflammation	Inverse variance weighted	3.93585767747335	1	0.047267032000411
ukb-ppp-KLRD1-OID20632	finngen_R12_DM_RETINOPATHY	Diabetic retinopathy || id:finngen_R12_DM_RETINOPATHY	Natural killer cells antigen CD94 | Inflammation	MR Egger	5.41146178950891	3	0.144031135780563
ukb-ppp-KLRD1-OID20632	finngen_R12_DM_RETINOPATHY	Diabetic retinopathy || id:finngen_R12_DM_RETINOPATHY	Natural killer cells antigen CD94 | Inflammation	Inverse variance weighted	11.9087234497733	4	0.0180430867006256
ukb-ppp-KLRF1-OID30464	finngen_R12_DM_RETINOPATHY	Diabetic retinopathy || id:finngen_R12_DM_RETINOPATHY	Killer cell lectin-like receptor subfamily F member 1 | Inflammation_II	Inverse variance weighted	0.552473759035596	1	0.457308675559773
ukb-ppp-KLRK1-OID31082	finngen_R12_DM_RETINOPATHY	Diabetic retinopathy || id:finngen_R12_DM_RETINOPATHY	NKG2-D type II integral membrane protein | Neurology_II	MR Egger	3.56315346057471	2	0.168372459907891
ukb-ppp-KLRK1-OID31082	finngen_R12_DM_RETINOPATHY	Diabetic retinopathy || id:finngen_R12_DM_RETINOPATHY	NKG2-D type II integral membrane protein | Neurology_II	Inverse variance weighted	5.02490590876766	3	0.169982469285648
ukb-ppp-KYNU-OID20669	finngen_R12_DM_RETINOPATHY	Diabetic retinopathy || id:finngen_R12_DM_RETINOPATHY	Kynureninase | Inflammation	MR Egger	0.121816675330496	2	0.940909481783268
ukb-ppp-KYNU-OID20669	finngen_R12_DM_RETINOPATHY	Diabetic retinopathy || id:finngen_R12_DM_RETINOPATHY	Kynureninase | Inflammation	Inverse variance weighted	0.138951577602181	3	0.986784540213399
ukb-ppp-LACTB2-OID20150	finngen_R12_DM_RETINOPATHY	Diabetic retinopathy || id:finngen_R12_DM_RETINOPATHY	Endoribonuclease LACTB2 | Cardiometabolic	Inverse variance weighted	2.37943017748914	1	0.122942384143205
ukb-ppp-LAG3-OID21315	finngen_R12_DM_RETINOPATHY	Diabetic retinopathy || id:finngen_R12_DM_RETINOPATHY	Lymphocyte activation gene 3 protein | Oncology	Inverse variance weighted	1.60182955998859	1	0.20564412801856
ukb-ppp-LAIR1-OID20737	finngen_R12_DM_RETINOPATHY	Diabetic retinopathy || id:finngen_R12_DM_RETINOPATHY	Leukocyte-associated immunoglobulin-like receptor 1 | Inflammation	MR Egger	1.7613271076301	3	0.623386527520761
ukb-ppp-LAIR1-OID20737	finngen_R12_DM_RETINOPATHY	Diabetic retinopathy || id:finngen_R12_DM_RETINOPATHY	Leukocyte-associated immunoglobulin-like receptor 1 | Inflammation	Inverse variance weighted	1.7618066734921	4	0.779462127701957
ukb-ppp-LAIR2-OID20965	finngen_R12_DM_RETINOPATHY	Diabetic retinopathy || id:finngen_R12_DM_RETINOPATHY	Leukocyte-associated immunoglobulin-like receptor 2 | Neurology	MR Egger	1.43856495699482	3	0.696520307443203
ukb-ppp-LAIR2-OID20965	finngen_R12_DM_RETINOPATHY	Diabetic retinopathy || id:finngen_R12_DM_RETINOPATHY	Leukocyte-associated immunoglobulin-like receptor 2 | Neurology	Inverse variance weighted	1.5534863986782	4	0.817126652917345
ukb-ppp-LAMA4-OID20769	finngen_R12_DM_RETINOPATHY	Diabetic retinopathy || id:finngen_R12_DM_RETINOPATHY	Laminin subunit alpha-4 | Inflammation	Inverse variance weighted	1.32787680391561	1	0.249183288050233
ukb-ppp-LAMB1-OID30280	finngen_R12_DM_RETINOPATHY	Diabetic retinopathy || id:finngen_R12_DM_RETINOPATHY	Laminin subunit beta-1 | Cardiometabolic_II	MR Egger	3.27405786798522	3	0.35126965797042
ukb-ppp-LAMB1-OID30280	finngen_R12_DM_RETINOPATHY	Diabetic retinopathy || id:finngen_R12_DM_RETINOPATHY	Laminin subunit beta-1 | Cardiometabolic_II	Inverse variance weighted	4.39017512787944	4	0.355769201085724
ukb-ppp-LAYN-OID20970	finngen_R12_DM_RETINOPATHY	Diabetic retinopathy || id:finngen_R12_DM_RETINOPATHY	Layilin | Neurology	MR Egger	5.03127635024916	1	0.0248935466082631
ukb-ppp-LAYN-OID20970	finngen_R12_DM_RETINOPATHY	Diabetic retinopathy || id:finngen_R12_DM_RETINOPATHY	Layilin | Neurology	Inverse variance weighted	5.29497576935966	2	0.070828920172071
ukb-ppp-LBP-OID20355	finngen_R12_DM_RETINOPATHY	Diabetic retinopathy || id:finngen_R12_DM_RETINOPATHY	Lipopolysaccharide-binding protein | Cardiometabolic	MR Egger	2.56909829756744	2	0.276775340005257
ukb-ppp-LBP-OID20355	finngen_R12_DM_RETINOPATHY	Diabetic retinopathy || id:finngen_R12_DM_RETINOPATHY	Lipopolysaccharide-binding protein | Cardiometabolic	Inverse variance weighted	14.4533972537845	3	0.00234867607104845
ukb-ppp-LCAT-OID30677	finngen_R12_DM_RETINOPATHY	Diabetic retinopathy || id:finngen_R12_DM_RETINOPATHY	Phosphatidylcholine-sterol acyltransferase | Inflammation_II	MR Egger	0.162414978076389	2	0.922002366212172
ukb-ppp-LCAT-OID30677	finngen_R12_DM_RETINOPATHY	Diabetic retinopathy || id:finngen_R12_DM_RETINOPATHY	Phosphatidylcholine-sterol acyltransferase | Inflammation_II	Inverse variance weighted	0.356105636756962	3	0.949153023841736
ukb-ppp-LCN15-OID31032	finngen_R12_DM_RETINOPATHY	Diabetic retinopathy || id:finngen_R12_DM_RETINOPATHY	Lipocalin-15 | Neurology_II	MR Egger	0.92825675433817	1	0.33531631642285
ukb-ppp-LCN15-OID31032	finngen_R12_DM_RETINOPATHY	Diabetic retinopathy || id:finngen_R12_DM_RETINOPATHY	Lipocalin-15 | Neurology_II	Inverse variance weighted	0.970825790737156	2	0.615443030718897
ukb-ppp-LCP1-OID30367	finngen_R12_DM_RETINOPATHY	Diabetic retinopathy || id:finngen_R12_DM_RETINOPATHY	Plastin-2 | Cardiometabolic_II	MR Egger	2.40282858456506	5	0.791052814160325
ukb-ppp-LCP1-OID30367	finngen_R12_DM_RETINOPATHY	Diabetic retinopathy || id:finngen_R12_DM_RETINOPATHY	Plastin-2 | Cardiometabolic_II	Inverse variance weighted	2.51545910890304	6	0.866733548768035
ukb-ppp-LECT2-OID30320	finngen_R12_DM_RETINOPATHY	Diabetic retinopathy || id:finngen_R12_DM_RETINOPATHY	Leukocyte cell-derived chemotaxin-2 | Cardiometabolic_II	MR Egger	6.04288053228417	6	0.418403770156711
ukb-ppp-LECT2-OID30320	finngen_R12_DM_RETINOPATHY	Diabetic retinopathy || id:finngen_R12_DM_RETINOPATHY	Leukocyte cell-derived chemotaxin-2 | Cardiometabolic_II	Inverse variance weighted	6.63606758862013	7	0.467729214974609
ukb-ppp-LEFTY2-OID21454	finngen_R12_DM_RETINOPATHY	Diabetic retinopathy || id:finngen_R12_DM_RETINOPATHY	Left-right determination factor 2 | Oncology	MR Egger	2.73465042634018	4	0.603164994229317
ukb-ppp-LEFTY2-OID21454	finngen_R12_DM_RETINOPATHY	Diabetic retinopathy || id:finngen_R12_DM_RETINOPATHY	Left-right determination factor 2 | Oncology	Inverse variance weighted	3.52201188572731	5	0.620059598507645
ukb-ppp-LEG1-OID30608	finngen_R12_DM_RETINOPATHY	Diabetic retinopathy || id:finngen_R12_DM_RETINOPATHY	Protein LEG1 homolog | Inflammation_II	MR Egger	0.369594661703763	2	0.831272740119199
ukb-ppp-LEG1-OID30608	finngen_R12_DM_RETINOPATHY	Diabetic retinopathy || id:finngen_R12_DM_RETINOPATHY	Protein LEG1 homolog | Inflammation_II	Inverse variance weighted	0.402593728466291	3	0.939706171569729
ukb-ppp-LEPR-OID20128	finngen_R12_DM_RETINOPATHY	Diabetic retinopathy || id:finngen_R12_DM_RETINOPATHY	Leptin receptor | Cardiometabolic	MR Egger	0.0422392813034401	1	0.83716433268329
ukb-ppp-LEPR-OID20128	finngen_R12_DM_RETINOPATHY	Diabetic retinopathy || id:finngen_R12_DM_RETINOPATHY	Leptin receptor | Cardiometabolic	Inverse variance weighted	0.321618672825694	2	0.851454396981468
ukb-ppp-LGALS1-OID20154	finngen_R12_DM_RETINOPATHY	Diabetic retinopathy || id:finngen_R12_DM_RETINOPATHY	Galectin-1 | Cardiometabolic	MR Egger	1.50005483296666	2	0.472353602288824
ukb-ppp-LGALS1-OID20154	finngen_R12_DM_RETINOPATHY	Diabetic retinopathy || id:finngen_R12_DM_RETINOPATHY	Galectin-1 | Cardiometabolic	Inverse variance weighted	1.673853210582	3	0.642762384352448
ukb-ppp-LGALS3-OID20284	finngen_R12_DM_RETINOPATHY	Diabetic retinopathy || id:finngen_R12_DM_RETINOPATHY	Galectin-3 | Cardiometabolic	MR Egger	4.24731625297692	4	0.373568707672441
ukb-ppp-LGALS3-OID20284	finngen_R12_DM_RETINOPATHY	Diabetic retinopathy || id:finngen_R12_DM_RETINOPATHY	Galectin-3 | Cardiometabolic	Inverse variance weighted	4.48027157936935	5	0.482527364835719
ukb-ppp-LGALS3BP-OID30765	finngen_R12_DM_RETINOPATHY	Diabetic retinopathy || id:finngen_R12_DM_RETINOPATHY	Galectin-3-binding protein | Inflammation_II	MR Egger	0.952954271801659	1	0.328968451168068
ukb-ppp-LGALS3BP-OID30765	finngen_R12_DM_RETINOPATHY	Diabetic retinopathy || id:finngen_R12_DM_RETINOPATHY	Galectin-3-binding protein | Inflammation_II	Inverse variance weighted	1.80417230797229	2	0.405722376912794
ukb-ppp-LGALS4-OID20748	finngen_R12_DM_RETINOPATHY	Diabetic retinopathy || id:finngen_R12_DM_RETINOPATHY	Galectin-4 | Inflammation	MR Egger	0.436855715562131	1	0.508643984829664
ukb-ppp-LGALS4-OID20748	finngen_R12_DM_RETINOPATHY	Diabetic retinopathy || id:finngen_R12_DM_RETINOPATHY	Galectin-4 | Inflammation	Inverse variance weighted	0.531022328063709	2	0.766813882103237
ukb-ppp-LGALS7_LGALS7B-OID21406	finngen_R12_DM_RETINOPATHY	Diabetic retinopathy || id:finngen_R12_DM_RETINOPATHY	Galectin-7 | Oncology	MR Egger	1.06608549644772	1	0.301831316394962
ukb-ppp-LGALS7_LGALS7B-OID21406	finngen_R12_DM_RETINOPATHY	Diabetic retinopathy || id:finngen_R12_DM_RETINOPATHY	Galectin-7 | Oncology	Inverse variance weighted	1.14671223070178	2	0.563630651434208
ukb-ppp-LGALS8-OID21041	finngen_R12_DM_RETINOPATHY	Diabetic retinopathy || id:finngen_R12_DM_RETINOPATHY	Galectin-8 | Neurology	Inverse variance weighted	5.29429924541596e-05	1	0.994194488738682
ukb-ppp-LGALS9-OID20781	finngen_R12_DM_RETINOPATHY	Diabetic retinopathy || id:finngen_R12_DM_RETINOPATHY	Galectin-9 | Inflammation	MR Egger	2.83748276046787	3	0.417366699339856
ukb-ppp-LGALS9-OID20781	finngen_R12_DM_RETINOPATHY	Diabetic retinopathy || id:finngen_R12_DM_RETINOPATHY	Galectin-9 | Inflammation	Inverse variance weighted	5.60972202190015	4	0.230251854795676
ukb-ppp-LGMN-OID20773	finngen_R12_DM_RETINOPATHY	Diabetic retinopathy || id:finngen_R12_DM_RETINOPATHY	Legumain | Inflammation	MR Egger	0.0526938760240402	1	0.818440323429203
ukb-ppp-LGMN-OID20773	finngen_R12_DM_RETINOPATHY	Diabetic retinopathy || id:finngen_R12_DM_RETINOPATHY	Legumain | Inflammation	Inverse variance weighted	2.5833273474094	2	0.274813203063724
ukb-ppp-LHPP-OID20749	finngen_R12_DM_RETINOPATHY	Diabetic retinopathy || id:finngen_R12_DM_RETINOPATHY	Phospholysine phosphohistidine inorganic pyrophosphate phosphatase | Inflammation	MR Egger	0.46766339749183	2	0.791495014290048
ukb-ppp-LHPP-OID20749	finngen_R12_DM_RETINOPATHY	Diabetic retinopathy || id:finngen_R12_DM_RETINOPATHY	Phospholysine phosphohistidine inorganic pyrophosphate phosphatase | Inflammation	Inverse variance weighted	0.845737157750131	3	0.838498885000071
ukb-ppp-LIFR-OID20606	finngen_R12_DM_RETINOPATHY	Diabetic retinopathy || id:finngen_R12_DM_RETINOPATHY	Leukemia inhibitory factor receptor | Inflammation	MR Egger	2.94269963428602	2	0.229615337193833
ukb-ppp-LIFR-OID20606	finngen_R12_DM_RETINOPATHY	Diabetic retinopathy || id:finngen_R12_DM_RETINOPATHY	Leukemia inhibitory factor receptor | Inflammation	Inverse variance weighted	3.43529137492085	3	0.329252094488517
ukb-ppp-LILRA2-OID21152	finngen_R12_DM_RETINOPATHY	Diabetic retinopathy || id:finngen_R12_DM_RETINOPATHY	Leukocyte immunoglobulin-like receptor subfamily A member 2 | Neurology	MR Egger	4.37707446541286	5	0.496496931491494
ukb-ppp-LILRA2-OID21152	finngen_R12_DM_RETINOPATHY	Diabetic retinopathy || id:finngen_R12_DM_RETINOPATHY	Leukocyte immunoglobulin-like receptor subfamily A member 2 | Neurology	Inverse variance weighted	10.7348912771354	6	0.0969237248277874
ukb-ppp-LILRA3-OID30376	finngen_R12_DM_RETINOPATHY	Diabetic retinopathy || id:finngen_R12_DM_RETINOPATHY	Leukocyte immunoglobulin-like receptor subfamily A member 3 | Cardiometabolic_II	MR Egger	3.3261043169857	4	0.504806916952447
ukb-ppp-LILRA3-OID30376	finngen_R12_DM_RETINOPATHY	Diabetic retinopathy || id:finngen_R12_DM_RETINOPATHY	Leukocyte immunoglobulin-like receptor subfamily A member 3 | Cardiometabolic_II	Inverse variance weighted	5.73849196784872	5	0.332502028794331
ukb-ppp-LILRA5-OID20209	finngen_R12_DM_RETINOPATHY	Diabetic retinopathy || id:finngen_R12_DM_RETINOPATHY	Leukocyte immunoglobulin-like receptor subfamily A member 5 | Cardiometabolic	MR Egger	0.303940423504431	2	0.859013868877985
ukb-ppp-LILRA5-OID20209	finngen_R12_DM_RETINOPATHY	Diabetic retinopathy || id:finngen_R12_DM_RETINOPATHY	Leukocyte immunoglobulin-like receptor subfamily A member 5 | Cardiometabolic	Inverse variance weighted	0.444406362770326	3	0.930923859103693
ukb-ppp-LILRA6-OID30346	finngen_R12_DM_RETINOPATHY	Diabetic retinopathy || id:finngen_R12_DM_RETINOPATHY	Leukocyte immunoglobulin-like receptor subfamily A member 6 | Cardiometabolic_II	MR Egger	5.77568396869952	8	0.672342088117565
ukb-ppp-LILRA6-OID30346	finngen_R12_DM_RETINOPATHY	Diabetic retinopathy || id:finngen_R12_DM_RETINOPATHY	Leukocyte immunoglobulin-like receptor subfamily A member 6 | Cardiometabolic_II	Inverse variance weighted	7.78827565404813	9	0.555615859993576
ukb-ppp-LILRB1-OID20323	finngen_R12_DM_RETINOPATHY	Diabetic retinopathy || id:finngen_R12_DM_RETINOPATHY	Leukocyte immunoglobulin-like receptor subfamily B member 1 | Cardiometabolic	MR Egger	2.40278772605085	2	0.30077468088906
ukb-ppp-LILRB1-OID20323	finngen_R12_DM_RETINOPATHY	Diabetic retinopathy || id:finngen_R12_DM_RETINOPATHY	Leukocyte immunoglobulin-like receptor subfamily B member 1 | Cardiometabolic	Inverse variance weighted	3.1043340713573	3	0.375816976847533
ukb-ppp-LILRB2-OID20301	finngen_R12_DM_RETINOPATHY	Diabetic retinopathy || id:finngen_R12_DM_RETINOPATHY	Leukocyte immunoglobulin-like receptor subfamily B member 2 | Cardiometabolic	MR Egger	9.30361696329958	3	0.0255149868337537
ukb-ppp-LILRB2-OID20301	finngen_R12_DM_RETINOPATHY	Diabetic retinopathy || id:finngen_R12_DM_RETINOPATHY	Leukocyte immunoglobulin-like receptor subfamily B member 2 | Cardiometabolic	Inverse variance weighted	9.82071413863689	4	0.0435584823530114
ukb-ppp-LILRB4-OID20429	finngen_R12_DM_RETINOPATHY	Diabetic retinopathy || id:finngen_R12_DM_RETINOPATHY	Leukocyte immunoglobulin-like receptor subfamily B member 4 | Inflammation	MR Egger	0.00272052378401425	1	0.958402288108124
ukb-ppp-LILRB4-OID20429	finngen_R12_DM_RETINOPATHY	Diabetic retinopathy || id:finngen_R12_DM_RETINOPATHY	Leukocyte immunoglobulin-like receptor subfamily B member 4 | Inflammation	Inverse variance weighted	7.65830177368465	2	0.0217280573785857
ukb-ppp-LILRB5-OID20324	finngen_R12_DM_RETINOPATHY	Diabetic retinopathy || id:finngen_R12_DM_RETINOPATHY	Leukocyte immunoglobulin-like receptor subfamily B member 5 | Cardiometabolic	MR Egger	3.53345443171196	3	0.316449043660522
ukb-ppp-LILRB5-OID20324	finngen_R12_DM_RETINOPATHY	Diabetic retinopathy || id:finngen_R12_DM_RETINOPATHY	Leukocyte immunoglobulin-like receptor subfamily B member 5 | Cardiometabolic	Inverse variance weighted	4.67171332433263	4	0.322669356041371
ukb-ppp-LIPF-OID30266	finngen_R12_DM_RETINOPATHY	Diabetic retinopathy || id:finngen_R12_DM_RETINOPATHY	Gastric triacylglycerol lipase | Cardiometabolic_II	MR Egger	2.16608721174717	1	0.1410848072491
ukb-ppp-LIPF-OID30266	finngen_R12_DM_RETINOPATHY	Diabetic retinopathy || id:finngen_R12_DM_RETINOPATHY	Gastric triacylglycerol lipase | Cardiometabolic_II	Inverse variance weighted	2.9399714979923	2	0.229928761879046
ukb-ppp-LPA-OID30747	finngen_R12_DM_RETINOPATHY	Diabetic retinopathy || id:finngen_R12_DM_RETINOPATHY	Apolipoprotein(a) | Inflammation_II	MR Egger	17.1262651759798	4	0.001826749286216
ukb-ppp-LPA-OID30747	finngen_R12_DM_RETINOPATHY	Diabetic retinopathy || id:finngen_R12_DM_RETINOPATHY	Apolipoprotein(a) | Inflammation_II	Inverse variance weighted	17.228549117658	5	0.00408613608283679
ukb-ppp-LPL-OID20188	finngen_R12_DM_RETINOPATHY	Diabetic retinopathy || id:finngen_R12_DM_RETINOPATHY	Lipoprotein lipase | Cardiometabolic	MR Egger	3.03961022870504	2	0.218754514913569
ukb-ppp-LPL-OID20188	finngen_R12_DM_RETINOPATHY	Diabetic retinopathy || id:finngen_R12_DM_RETINOPATHY	Lipoprotein lipase | Cardiometabolic	Inverse variance weighted	3.85046042939508	3	0.278071042397991
ukb-ppp-LPO-OID20963	finngen_R12_DM_RETINOPATHY	Diabetic retinopathy || id:finngen_R12_DM_RETINOPATHY	Lactoperoxidase | Neurology	Inverse variance weighted	1.74244259630085	1	0.186829631031436
ukb-ppp-LRG1-OID30751	finngen_R12_DM_RETINOPATHY	Diabetic retinopathy || id:finngen_R12_DM_RETINOPATHY	Leucine-rich alpha-2-glycoprotein | Inflammation_II	Inverse variance weighted	1.03744988409525	1	0.308415303938131
ukb-ppp-LRIG1-OID21429	finngen_R12_DM_RETINOPATHY	Diabetic retinopathy || id:finngen_R12_DM_RETINOPATHY	Leucine-rich repeats and immunoglobulin-like domains protein 1 | Oncology	MR Egger	1.40116150762301	5	0.92418617417742
ukb-ppp-LRIG1-OID21429	finngen_R12_DM_RETINOPATHY	Diabetic retinopathy || id:finngen_R12_DM_RETINOPATHY	Leucine-rich repeats and immunoglobulin-like domains protein 1 | Oncology	Inverse variance weighted	1.43139916927366	6	0.963920556824342
ukb-ppp-LRP11-OID20185	finngen_R12_DM_RETINOPATHY	Diabetic retinopathy || id:finngen_R12_DM_RETINOPATHY	Low-density lipoprotein receptor-related protein 11 | Cardiometabolic	MR Egger	1.99542551709166	3	0.573356698245152
ukb-ppp-LRP11-OID20185	finngen_R12_DM_RETINOPATHY	Diabetic retinopathy || id:finngen_R12_DM_RETINOPATHY	Low-density lipoprotein receptor-related protein 11 | Cardiometabolic	Inverse variance weighted	2.09860063695227	4	0.717629477168155
ukb-ppp-LRPAP1-OID21059	finngen_R12_DM_RETINOPATHY	Diabetic retinopathy || id:finngen_R12_DM_RETINOPATHY	Alpha-2-macroglobulin receptor-associated protein | Neurology	MR Egger	1.57652781499011	2	0.45463339617383
ukb-ppp-LRPAP1-OID21059	finngen_R12_DM_RETINOPATHY	Diabetic retinopathy || id:finngen_R12_DM_RETINOPATHY	Alpha-2-macroglobulin receptor-associated protein | Neurology	Inverse variance weighted	1.71900941735481	3	0.632715869671331
ukb-ppp-LRRC25-OID21333	finngen_R12_DM_RETINOPATHY	Diabetic retinopathy || id:finngen_R12_DM_RETINOPATHY	Leucine-rich repeat-containing protein 25 | Oncology	MR Egger	0.495659599486508	1	0.481413490242653
ukb-ppp-LRRC25-OID21333	finngen_R12_DM_RETINOPATHY	Diabetic retinopathy || id:finngen_R12_DM_RETINOPATHY	Leucine-rich repeat-containing protein 25 | Oncology	Inverse variance weighted	0.550900625836424	2	0.75923015508768
ukb-ppp-LRRC37A2-OID31440	finngen_R12_DM_RETINOPATHY	Diabetic retinopathy || id:finngen_R12_DM_RETINOPATHY	Leucine-rich repeat-containing protein 37A2 | Oncology_II	MR Egger	3.13221570280689	8	0.925788179524407
ukb-ppp-LRRC37A2-OID31440	finngen_R12_DM_RETINOPATHY	Diabetic retinopathy || id:finngen_R12_DM_RETINOPATHY	Leucine-rich repeat-containing protein 37A2 | Oncology_II	Inverse variance weighted	4.98272817146323	9	0.8358112809544
ukb-ppp-LRRC38-OID30924	finngen_R12_DM_RETINOPATHY	Diabetic retinopathy || id:finngen_R12_DM_RETINOPATHY	Leucine-rich repeat-containing protein 38 | Neurology_II	Inverse variance weighted	3.30717596113839	1	0.0689779348939291
ukb-ppp-LRRN1-OID20438	finngen_R12_DM_RETINOPATHY	Diabetic retinopathy || id:finngen_R12_DM_RETINOPATHY	Leucine-rich repeat neuronal protein 1 | Inflammation	MR Egger	2.56776820147188	2	0.276959470125703
ukb-ppp-LRRN1-OID20438	finngen_R12_DM_RETINOPATHY	Diabetic retinopathy || id:finngen_R12_DM_RETINOPATHY	Leucine-rich repeat neuronal protein 1 | Inflammation	Inverse variance weighted	2.68242465479509	3	0.443222307594285
ukb-ppp-LRTM2-OID31020	finngen_R12_DM_RETINOPATHY	Diabetic retinopathy || id:finngen_R12_DM_RETINOPATHY	Leucine-rich repeat and transmembrane domain-containing protein 2 | Neurology_II	Inverse variance weighted	0.0392231187275785	1	0.843007294702695
ukb-ppp-LTA-OID20586	finngen_R12_DM_RETINOPATHY	Diabetic retinopathy || id:finngen_R12_DM_RETINOPATHY	Lymphotoxin-alpha | Inflammation	MR Egger	20.1768653699991	3	0.000156001850221602
ukb-ppp-LTA-OID20586	finngen_R12_DM_RETINOPATHY	Diabetic retinopathy || id:finngen_R12_DM_RETINOPATHY	Lymphotoxin-alpha | Inflammation	Inverse variance weighted	20.3834514030414	4	0.000419456399082549
ukb-ppp-LTB-OID31383	finngen_R12_DM_RETINOPATHY	Diabetic retinopathy || id:finngen_R12_DM_RETINOPATHY	Lymphotoxin-beta | Oncology_II	Inverse variance weighted	5.19047864340534	1	0.0227109604679085
ukb-ppp-LTBP2-OID20254	finngen_R12_DM_RETINOPATHY	Diabetic retinopathy || id:finngen_R12_DM_RETINOPATHY	Latent-transforming growth factor beta-binding protein 2 | Cardiometabolic	Inverse variance weighted	0.000180304210243978	1	0.989286535256065
ukb-ppp-LTBP3-OID21191	finngen_R12_DM_RETINOPATHY	Diabetic retinopathy || id:finngen_R12_DM_RETINOPATHY	Latent-transforming growth factor beta-binding protein 3 | Oncology	MR Egger	6.16832364104461	8	0.628383437435856
ukb-ppp-LTBP3-OID21191	finngen_R12_DM_RETINOPATHY	Diabetic retinopathy || id:finngen_R12_DM_RETINOPATHY	Latent-transforming growth factor beta-binding protein 3 | Oncology	Inverse variance weighted	6.20903761054916	9	0.718828329999267
ukb-ppp-LUZP2-OID31402	finngen_R12_DM_RETINOPATHY	Diabetic retinopathy || id:finngen_R12_DM_RETINOPATHY	Leucine zipper protein 2 | Oncology_II	MR Egger	4.09292680546578	2	0.129190993123137
ukb-ppp-LUZP2-OID31402	finngen_R12_DM_RETINOPATHY	Diabetic retinopathy || id:finngen_R12_DM_RETINOPATHY	Leucine zipper protein 2 | Oncology_II	Inverse variance weighted	5.41648214316251	3	0.143720126483462
ukb-ppp-LXN-OID21003	finngen_R12_DM_RETINOPATHY	Diabetic retinopathy || id:finngen_R12_DM_RETINOPATHY	Latexin | Neurology	Inverse variance weighted	0.902553574891802	1	0.342097925456786
ukb-ppp-LY6D-OID20708	finngen_R12_DM_RETINOPATHY	Diabetic retinopathy || id:finngen_R12_DM_RETINOPATHY	Lymphocyte antigen 6D | Inflammation	MR Egger	2.19788309670476	3	0.532365455503251
ukb-ppp-LY6D-OID20708	finngen_R12_DM_RETINOPATHY	Diabetic retinopathy || id:finngen_R12_DM_RETINOPATHY	Lymphocyte antigen 6D | Inflammation	Inverse variance weighted	2.31334391524747	4	0.678340649397643
ukb-ppp-LY75-OID20580	finngen_R12_DM_RETINOPATHY	Diabetic retinopathy || id:finngen_R12_DM_RETINOPATHY	Lymphocyte antigen 75 | Inflammation	MR Egger	1.40327621678918	8	0.994199914334793
ukb-ppp-LY75-OID20580	finngen_R12_DM_RETINOPATHY	Diabetic retinopathy || id:finngen_R12_DM_RETINOPATHY	Lymphocyte antigen 75 | Inflammation	Inverse variance weighted	1.40646832922181	9	0.997782982181921
ukb-ppp-LY9-OID20670	finngen_R12_DM_RETINOPATHY	Diabetic retinopathy || id:finngen_R12_DM_RETINOPATHY	T-lymphocyte surface antigen Ly-9 | Inflammation	MR Egger	4.76056133063151	2	0.0925246054181861
ukb-ppp-LY9-OID20670	finngen_R12_DM_RETINOPATHY	Diabetic retinopathy || id:finngen_R12_DM_RETINOPATHY	T-lymphocyte surface antigen Ly-9 | Inflammation	Inverse variance weighted	4.85357220758008	3	0.182838719804619
ukb-ppp-LY96-OID20945	finngen_R12_DM_RETINOPATHY	Diabetic retinopathy || id:finngen_R12_DM_RETINOPATHY	Lymphocyte antigen 96 | Neurology	Inverse variance weighted	0.109536380551244	1	0.740672578453804
ukb-ppp-LYPD3-OID21530	finngen_R12_DM_RETINOPATHY	Diabetic retinopathy || id:finngen_R12_DM_RETINOPATHY	Ly6/PLAUR domain-containing protein 3 | Oncology	MR Egger	2.66874978338561	2	0.263322729244224
ukb-ppp-LYPD3-OID21530	finngen_R12_DM_RETINOPATHY	Diabetic retinopathy || id:finngen_R12_DM_RETINOPATHY	Ly6/PLAUR domain-containing protein 3 | Oncology	Inverse variance weighted	4.27330374707953	3	0.233424497407185
ukb-ppp-LYPD8-OID21251	finngen_R12_DM_RETINOPATHY	Diabetic retinopathy || id:finngen_R12_DM_RETINOPATHY	Ly6/PLAUR domain-containing protein 8 | Oncology	MR Egger	0.311370516748783	1	0.576840396749748
ukb-ppp-LYPD8-OID21251	finngen_R12_DM_RETINOPATHY	Diabetic retinopathy || id:finngen_R12_DM_RETINOPATHY	Ly6/PLAUR domain-containing protein 8 | Oncology	Inverse variance weighted	0.316267211117619	2	0.853735710511682
ukb-ppp-LYVE1-OID30728	finngen_R12_DM_RETINOPATHY	Diabetic retinopathy || id:finngen_R12_DM_RETINOPATHY	Lymphatic vessel endothelial hyaluronic acid receptor 1 | Inflammation_II	MR Egger	0.315549691684092	1	0.574294472496028
ukb-ppp-LYVE1-OID30728	finngen_R12_DM_RETINOPATHY	Diabetic retinopathy || id:finngen_R12_DM_RETINOPATHY	Lymphatic vessel endothelial hyaluronic acid receptor 1 | Inflammation_II	Inverse variance weighted	3.26705598025587	2	0.195239554430664
ukb-ppp-MAD1L1-OID20904	finngen_R12_DM_RETINOPATHY	Diabetic retinopathy || id:finngen_R12_DM_RETINOPATHY	Mitotic spindle assembly checkpoint protein MAD1 | Neurology	Inverse variance weighted	0.0743258127724907	1	0.785139487281199
ukb-ppp-MAMDC2-OID30309	finngen_R12_DM_RETINOPATHY	Diabetic retinopathy || id:finngen_R12_DM_RETINOPATHY	MAM domain-containing protein 2 | Cardiometabolic_II	Inverse variance weighted	0.547818657320162	1	0.459210361841593
ukb-ppp-MAMDC4-OID31342	finngen_R12_DM_RETINOPATHY	Diabetic retinopathy || id:finngen_R12_DM_RETINOPATHY	Apical endosomal glycoprotein | Oncology_II	MR Egger	0.257969761786237	1	0.6115183989198
ukb-ppp-MAMDC4-OID31342	finngen_R12_DM_RETINOPATHY	Diabetic retinopathy || id:finngen_R12_DM_RETINOPATHY	Apical endosomal glycoprotein | Oncology_II	Inverse variance weighted	0.353156625520757	2	0.838133140065266
ukb-ppp-MAN1A2-OID30262	finngen_R12_DM_RETINOPATHY	Diabetic retinopathy || id:finngen_R12_DM_RETINOPATHY	Mannosyl-oligosaccharide 1,2-alpha-mannosidase IB | Cardiometabolic_II	MR Egger	2.36463340367897	2	0.306567689344763
ukb-ppp-MAN1A2-OID30262	finngen_R12_DM_RETINOPATHY	Diabetic retinopathy || id:finngen_R12_DM_RETINOPATHY	Mannosyl-oligosaccharide 1,2-alpha-mannosidase IB | Cardiometabolic_II	Inverse variance weighted	2.83536512803407	3	0.417711227390662
ukb-ppp-MAN2B2-OID30306	finngen_R12_DM_RETINOPATHY	Diabetic retinopathy || id:finngen_R12_DM_RETINOPATHY	Epididymis-specific alpha-mannosidase | Cardiometabolic_II	MR Egger	6.21113613749597	3	0.101777846371646
ukb-ppp-MAN2B2-OID30306	finngen_R12_DM_RETINOPATHY	Diabetic retinopathy || id:finngen_R12_DM_RETINOPATHY	Epididymis-specific alpha-mannosidase | Cardiometabolic_II	Inverse variance weighted	6.37983391961204	4	0.172521045900854
ukb-ppp-MANSC4-OID30141	finngen_R12_DM_RETINOPATHY	Diabetic retinopathy || id:finngen_R12_DM_RETINOPATHY	MANSC domain-containing protein 4 | Cardiometabolic_II	MR Egger	0.164005467490556	3	0.98317950923474
ukb-ppp-MANSC4-OID30141	finngen_R12_DM_RETINOPATHY	Diabetic retinopathy || id:finngen_R12_DM_RETINOPATHY	MANSC domain-containing protein 4 | Cardiometabolic_II	Inverse variance weighted	0.913889811848069	4	0.9225596971596
ukb-ppp-MAP2-OID31138	finngen_R12_DM_RETINOPATHY	Diabetic retinopathy || id:finngen_R12_DM_RETINOPATHY	Microtubule-associated protein 2 | Neurology_II	Inverse variance weighted	0.214990654664628	1	0.642883586826484
ukb-ppp-MAP2K1-OID31468	finngen_R12_DM_RETINOPATHY	Diabetic retinopathy || id:finngen_R12_DM_RETINOPATHY	Dual specificity mitogen-activated protein kinase kinase 1 | Oncology_II	Inverse variance weighted	1.67467210919162	1	0.195633910794862
ukb-ppp-MAP4K5-OID20899	finngen_R12_DM_RETINOPATHY	Diabetic retinopathy || id:finngen_R12_DM_RETINOPATHY	Mitogen-activated protein kinase kinase kinase kinase 5 | Neurology	Inverse variance weighted	0.223294928776703	1	0.636540735304992
ukb-ppp-MAPKAPK2-OID31293	finngen_R12_DM_RETINOPATHY	Diabetic retinopathy || id:finngen_R12_DM_RETINOPATHY	MAP kinase-activated protein kinase 2 | Oncology_II	Inverse variance weighted	0.380982218993738	1	0.537078037627355
ukb-ppp-MARCO-OID20210	finngen_R12_DM_RETINOPATHY	Diabetic retinopathy || id:finngen_R12_DM_RETINOPATHY	Macrophage receptor MARCO | Cardiometabolic	MR Egger	0.754633528547373	1	0.385013181677023
ukb-ppp-MARCO-OID20210	finngen_R12_DM_RETINOPATHY	Diabetic retinopathy || id:finngen_R12_DM_RETINOPATHY	Macrophage receptor MARCO | Cardiometabolic	Inverse variance weighted	1.80814207697592	2	0.404917863552004
ukb-ppp-MASP1-OID20954	finngen_R12_DM_RETINOPATHY	Diabetic retinopathy || id:finngen_R12_DM_RETINOPATHY	Mannan-binding lectin serine protease 1 | Neurology	MR Egger	1.60260756541909	2	0.448743518512766
ukb-ppp-MASP1-OID20954	finngen_R12_DM_RETINOPATHY	Diabetic retinopathy || id:finngen_R12_DM_RETINOPATHY	Mannan-binding lectin serine protease 1 | Neurology	Inverse variance weighted	3.59075868515308	3	0.309180387742811
ukb-ppp-MATN2-OID20767	finngen_R12_DM_RETINOPATHY	Diabetic retinopathy || id:finngen_R12_DM_RETINOPATHY	Matrilin-2 | Inflammation	MR Egger	0.13015087812546	1	0.718275654595219
ukb-ppp-MATN2-OID20767	finngen_R12_DM_RETINOPATHY	Diabetic retinopathy || id:finngen_R12_DM_RETINOPATHY	Matrilin-2 | Inflammation	Inverse variance weighted	0.130540692705845	2	0.936814164846947
ukb-ppp-MATN3-OID20979	finngen_R12_DM_RETINOPATHY	Diabetic retinopathy || id:finngen_R12_DM_RETINOPATHY	Matrilin-3 | Neurology	MR Egger	5.99999939476802	8	0.647231956580864
ukb-ppp-MATN3-OID20979	finngen_R12_DM_RETINOPATHY	Diabetic retinopathy || id:finngen_R12_DM_RETINOPATHY	Matrilin-3 | Neurology	Inverse variance weighted	7.23744685253091	9	0.612412802939716
ukb-ppp-MBL2-OID30759	finngen_R12_DM_RETINOPATHY	Diabetic retinopathy || id:finngen_R12_DM_RETINOPATHY	Mannose-binding protein C | Inflammation_II	MR Egger	0.00786656495212379	1	0.929325372932904
ukb-ppp-MBL2-OID30759	finngen_R12_DM_RETINOPATHY	Diabetic retinopathy || id:finngen_R12_DM_RETINOPATHY	Mannose-binding protein C | Inflammation_II	Inverse variance weighted	2.50059399590055	2	0.286419718157505
ukb-ppp-MCAM-OID20343	finngen_R12_DM_RETINOPATHY	Diabetic retinopathy || id:finngen_R12_DM_RETINOPATHY	Cell surface glycoprotein MUC18 | Cardiometabolic	Inverse variance weighted	0.19822127209814	1	0.656160430875158
ukb-ppp-MCEMP1-OID30501	finngen_R12_DM_RETINOPATHY	Diabetic retinopathy || id:finngen_R12_DM_RETINOPATHY	Mast cell-expressed membrane protein 1 | Inflammation_II	MR Egger	2.23285791635954	2	0.32744703630875
ukb-ppp-MCEMP1-OID30501	finngen_R12_DM_RETINOPATHY	Diabetic retinopathy || id:finngen_R12_DM_RETINOPATHY	Mast cell-expressed membrane protein 1 | Inflammation_II	Inverse variance weighted	6.21858262586738	3	0.101446686404531
ukb-ppp-MDGA1-OID20951	finngen_R12_DM_RETINOPATHY	Diabetic retinopathy || id:finngen_R12_DM_RETINOPATHY	MAM domain-containing glycosylphosphatidylinositol anchor protein 1 | Neurology	MR Egger	7.22995106296539	9	0.613191774895189
ukb-ppp-MDGA1-OID20951	finngen_R12_DM_RETINOPATHY	Diabetic retinopathy || id:finngen_R12_DM_RETINOPATHY	MAM domain-containing glycosylphosphatidylinositol anchor protein 1 | Neurology	Inverse variance weighted	12.36017052673	10	0.261674473173869
ukb-ppp-MDK-OID21489	finngen_R12_DM_RETINOPATHY	Diabetic retinopathy || id:finngen_R12_DM_RETINOPATHY	Midkine | Oncology	MR Egger	5.64781020450263	1	0.0174771837547809
ukb-ppp-MDK-OID21489	finngen_R12_DM_RETINOPATHY	Diabetic retinopathy || id:finngen_R12_DM_RETINOPATHY	Midkine | Oncology	Inverse variance weighted	13.5185960354711	2	0.00116004321791393
ukb-ppp-MECR-OID30274	finngen_R12_DM_RETINOPATHY	Diabetic retinopathy || id:finngen_R12_DM_RETINOPATHY	Enoyl-[acyl-carrier-protein] reductase, mitochondrial | Cardiometabolic_II	Inverse variance weighted	1.57475258246574	1	0.209518163703852
ukb-ppp-MEGF10-OID20746	finngen_R12_DM_RETINOPATHY	Diabetic retinopathy || id:finngen_R12_DM_RETINOPATHY	Multiple epidermal growth factor-like domains protein 10 | Inflammation	MR Egger	0.657197935623563	2	0.719931674637502
ukb-ppp-MEGF10-OID20746	finngen_R12_DM_RETINOPATHY	Diabetic retinopathy || id:finngen_R12_DM_RETINOPATHY	Multiple epidermal growth factor-like domains protein 10 | Inflammation	Inverse variance weighted	0.796483641349777	3	0.850307913904491
ukb-ppp-MEGF9-OID20285	finngen_R12_DM_RETINOPATHY	Diabetic retinopathy || id:finngen_R12_DM_RETINOPATHY	Multiple epidermal growth factor-like domains protein 9 | Cardiometabolic	MR Egger	0.977561222944829	1	0.322801643501561
ukb-ppp-MEGF9-OID20285	finngen_R12_DM_RETINOPATHY	Diabetic retinopathy || id:finngen_R12_DM_RETINOPATHY	Multiple epidermal growth factor-like domains protein 9 | Cardiometabolic	Inverse variance weighted	1.66600049588336	2	0.434742990932687
ukb-ppp-MELTF-OID30347	finngen_R12_DM_RETINOPATHY	Diabetic retinopathy || id:finngen_R12_DM_RETINOPATHY	Melanotransferrin | Cardiometabolic_II	MR Egger	2.53626867576161	4	0.638153313062501
ukb-ppp-MELTF-OID30347	finngen_R12_DM_RETINOPATHY	Diabetic retinopathy || id:finngen_R12_DM_RETINOPATHY	Melanotransferrin | Cardiometabolic_II	Inverse variance weighted	4.4577128966077	5	0.485561166402751
ukb-ppp-MEP1A-OID31459	finngen_R12_DM_RETINOPATHY	Diabetic retinopathy || id:finngen_R12_DM_RETINOPATHY	Meprin A subunit alpha | Oncology_II	MR Egger	0.506875014102589	1	0.476494776705748
ukb-ppp-MEP1A-OID31459	finngen_R12_DM_RETINOPATHY	Diabetic retinopathy || id:finngen_R12_DM_RETINOPATHY	Meprin A subunit alpha | Oncology_II	Inverse variance weighted	0.963337087579373	2	0.617751785500065
ukb-ppp-MEP1B-OID20168	finngen_R12_DM_RETINOPATHY	Diabetic retinopathy || id:finngen_R12_DM_RETINOPATHY	Meprin A subunit beta | Cardiometabolic	MR Egger	4.80670451981714	6	0.568833154595942
ukb-ppp-MEP1B-OID20168	finngen_R12_DM_RETINOPATHY	Diabetic retinopathy || id:finngen_R12_DM_RETINOPATHY	Meprin A subunit beta | Cardiometabolic	Inverse variance weighted	7.21594682051694	7	0.40674737736493
ukb-ppp-MEPE-OID20753	finngen_R12_DM_RETINOPATHY	Diabetic retinopathy || id:finngen_R12_DM_RETINOPATHY	Matrix extracellular phosphoglycoprotein | Inflammation	MR Egger	0.113883277410154	1	0.73576566502785
ukb-ppp-MEPE-OID20753	finngen_R12_DM_RETINOPATHY	Diabetic retinopathy || id:finngen_R12_DM_RETINOPATHY	Matrix extracellular phosphoglycoprotein | Inflammation	Inverse variance weighted	2.91912494061379	2	0.232337907227766
ukb-ppp-MERTK-OID20657	finngen_R12_DM_RETINOPATHY	Diabetic retinopathy || id:finngen_R12_DM_RETINOPATHY	Tyrosine-protein kinase Mer | Inflammation	Inverse variance weighted	0.265527072337307	1	0.606348156537667
ukb-ppp-MFAP4-OID30598	finngen_R12_DM_RETINOPATHY	Diabetic retinopathy || id:finngen_R12_DM_RETINOPATHY	Microfibril-associated glycoprotein 4 | Inflammation_II	MR Egger	3.4166430347782	1	0.064542134013805
ukb-ppp-MFAP4-OID30598	finngen_R12_DM_RETINOPATHY	Diabetic retinopathy || id:finngen_R12_DM_RETINOPATHY	Microfibril-associated glycoprotein 4 | Inflammation_II	Inverse variance weighted	5.6733767857743	2	0.0586194695390136
ukb-ppp-MFGE8-OID21134	finngen_R12_DM_RETINOPATHY	Diabetic retinopathy || id:finngen_R12_DM_RETINOPATHY	Lactadherin | Neurology	MR Egger	4.03497809812365	2	0.132988974982892
ukb-ppp-MFGE8-OID21134	finngen_R12_DM_RETINOPATHY	Diabetic retinopathy || id:finngen_R12_DM_RETINOPATHY	Lactadherin | Neurology	Inverse variance weighted	5.02670122902991	3	0.169852357875705
ukb-ppp-MGMT-OID20588	finngen_R12_DM_RETINOPATHY	Diabetic retinopathy || id:finngen_R12_DM_RETINOPATHY	Methylated-DNA--protein-cysteine methyltransferase | Inflammation	MR Egger	2.97579040306336	2	0.225847519130388
ukb-ppp-MGMT-OID20588	finngen_R12_DM_RETINOPATHY	Diabetic retinopathy || id:finngen_R12_DM_RETINOPATHY	Methylated-DNA--protein-cysteine methyltransferase | Inflammation	Inverse variance weighted	3.64458115823097	3	0.302488848935997
ukb-ppp-MIA-OID21531	finngen_R12_DM_RETINOPATHY	Diabetic retinopathy || id:finngen_R12_DM_RETINOPATHY	Melanoma-derived growth regulatory protein | Oncology	MR Egger	1.82182854640893	2	0.402156375104288
ukb-ppp-MIA-OID21531	finngen_R12_DM_RETINOPATHY	Diabetic retinopathy || id:finngen_R12_DM_RETINOPATHY	Melanoma-derived growth regulatory protein | Oncology	Inverse variance weighted	2.27197836838772	3	0.517910352559516
ukb-ppp-MICB_MICA-OID20593	finngen_R12_DM_RETINOPATHY	Diabetic retinopathy || id:finngen_R12_DM_RETINOPATHY	MHC class I polypeptide-related sequence B_A | Inflammation	MR Egger	43.2180500697002	4	9.32398363930477e-09
ukb-ppp-MICB_MICA-OID20593	finngen_R12_DM_RETINOPATHY	Diabetic retinopathy || id:finngen_R12_DM_RETINOPATHY	MHC class I polypeptide-related sequence B_A | Inflammation	Inverse variance weighted	58.5872758603393	5	2.37958496155822e-11
ukb-ppp-MIF-OID21073	finngen_R12_DM_RETINOPATHY	Diabetic retinopathy || id:finngen_R12_DM_RETINOPATHY	Macrophage migration inhibitory factor | Neurology	Inverse variance weighted	0.215986340434533	1	0.642115291975227
ukb-ppp-MILR1-OID20482	finngen_R12_DM_RETINOPATHY	Diabetic retinopathy || id:finngen_R12_DM_RETINOPATHY	Allergin-1 | Inflammation	MR Egger	8.25711674966781	11	0.690103324040356
ukb-ppp-MILR1-OID20482	finngen_R12_DM_RETINOPATHY	Diabetic retinopathy || id:finngen_R12_DM_RETINOPATHY	Allergin-1 | Inflammation	Inverse variance weighted	8.2585196389874	12	0.764615670624087
ukb-ppp-MINDY1-OID31399	finngen_R12_DM_RETINOPATHY	Diabetic retinopathy || id:finngen_R12_DM_RETINOPATHY	Ubiquitin carboxyl-terminal hydrolase MINDY-1 | Oncology_II	Inverse variance weighted	1.32477544097408	1	0.249736803340853
ukb-ppp-MINK1-OID31156	finngen_R12_DM_RETINOPATHY	Diabetic retinopathy || id:finngen_R12_DM_RETINOPATHY	Misshapen-like kinase 1 | Neurology_II	Inverse variance weighted	1.01724062836433	1	0.313174435208506
ukb-ppp-MLN-OID20541	finngen_R12_DM_RETINOPATHY	Diabetic retinopathy || id:finngen_R12_DM_RETINOPATHY	Promotilin [Cleaved into: Motilin; Motilin-associated peptide | Inflammation	MR Egger	12.5962741244792	4	0.0134265935746818
ukb-ppp-MLN-OID20541	finngen_R12_DM_RETINOPATHY	Diabetic retinopathy || id:finngen_R12_DM_RETINOPATHY	Promotilin [Cleaved into: Motilin; Motilin-associated peptide | Inflammation	Inverse variance weighted	17.5404081792925	5	0.00358113703960298
ukb-ppp-MME-OID21307	finngen_R12_DM_RETINOPATHY	Diabetic retinopathy || id:finngen_R12_DM_RETINOPATHY	Neprilysin | Oncology	Inverse variance weighted	0.00948379717503001	1	0.922420823739242
ukb-ppp-MMP1-OID20672	finngen_R12_DM_RETINOPATHY	Diabetic retinopathy || id:finngen_R12_DM_RETINOPATHY	Interstitial collagenase | Inflammation	MR Egger	4.29458256803825	4	0.367603961848462
ukb-ppp-MMP1-OID20672	finngen_R12_DM_RETINOPATHY	Diabetic retinopathy || id:finngen_R12_DM_RETINOPATHY	Interstitial collagenase | Inflammation	Inverse variance weighted	9.92817933573575	5	0.077296018778243
ukb-ppp-MMP10-OID20687	finngen_R12_DM_RETINOPATHY	Diabetic retinopathy || id:finngen_R12_DM_RETINOPATHY	Stromelysin-2 | Inflammation	MR Egger	3.64725188198105	3	0.302160192838844
ukb-ppp-MMP10-OID20687	finngen_R12_DM_RETINOPATHY	Diabetic retinopathy || id:finngen_R12_DM_RETINOPATHY	Stromelysin-2 | Inflammation	Inverse variance weighted	4.82647871479351	4	0.305569644073066
ukb-ppp-MMP12-OID21439	finngen_R12_DM_RETINOPATHY	Diabetic retinopathy || id:finngen_R12_DM_RETINOPATHY	Macrophage metalloelastase | Oncology	MR Egger	3.19160741740069	3	0.363016004424013
ukb-ppp-MMP12-OID21439	finngen_R12_DM_RETINOPATHY	Diabetic retinopathy || id:finngen_R12_DM_RETINOPATHY	Macrophage metalloelastase | Oncology	Inverse variance weighted	4.71132352120446	4	0.318219856150124
ukb-ppp-MMP3-OID21083	finngen_R12_DM_RETINOPATHY	Diabetic retinopathy || id:finngen_R12_DM_RETINOPATHY	Stromelysin-1 | Neurology	MR Egger	4.8590590491272	6	0.562012975224673
ukb-ppp-MMP3-OID21083	finngen_R12_DM_RETINOPATHY	Diabetic retinopathy || id:finngen_R12_DM_RETINOPATHY	Stromelysin-1 | Neurology	Inverse variance weighted	6.78734986444599	7	0.451351838798989
ukb-ppp-MMP7-OID20087	finngen_R12_DM_RETINOPATHY	Diabetic retinopathy || id:finngen_R12_DM_RETINOPATHY	Matrilysin | Cardiometabolic	MR Egger	1.35898783724137	1	0.243712975257457
ukb-ppp-MMP7-OID20087	finngen_R12_DM_RETINOPATHY	Diabetic retinopathy || id:finngen_R12_DM_RETINOPATHY	Matrilysin | Cardiometabolic	Inverse variance weighted	4.20761564345391	2	0.121991022657989
ukb-ppp-MMP8-OID21019	finngen_R12_DM_RETINOPATHY	Diabetic retinopathy || id:finngen_R12_DM_RETINOPATHY	Neutrophil collagenase | Neurology	MR Egger	6.65148062557797	4	0.155492618729636
ukb-ppp-MMP8-OID21019	finngen_R12_DM_RETINOPATHY	Diabetic retinopathy || id:finngen_R12_DM_RETINOPATHY	Neutrophil collagenase | Neurology	Inverse variance weighted	6.89628616044627	5	0.228468621576319
ukb-ppp-MOCS2-OID30638	finngen_R12_DM_RETINOPATHY	Diabetic retinopathy || id:finngen_R12_DM_RETINOPATHY	Molybdopterin synthase catalytic subunit | Inflammation_II	MR Egger	11.9473283460803	5	0.0355166751544935
ukb-ppp-MOCS2-OID30638	finngen_R12_DM_RETINOPATHY	Diabetic retinopathy || id:finngen_R12_DM_RETINOPATHY	Molybdopterin synthase catalytic subunit | Inflammation_II	Inverse variance weighted	12.432663501901	6	0.0529840391143485
ukb-ppp-MOG-OID21384	finngen_R12_DM_RETINOPATHY	Diabetic retinopathy || id:finngen_R12_DM_RETINOPATHY	Myelin-oligodendrocyte glycoprotein | Oncology	MR Egger	21.5697522067269	1	3.41190554100921e-06
ukb-ppp-MOG-OID21384	finngen_R12_DM_RETINOPATHY	Diabetic retinopathy || id:finngen_R12_DM_RETINOPATHY	Myelin-oligodendrocyte glycoprotein | Oncology	Inverse variance weighted	25.1084978419651	2	3.5298720964261e-06
ukb-ppp-MPI-OID21288	finngen_R12_DM_RETINOPATHY	Diabetic retinopathy || id:finngen_R12_DM_RETINOPATHY	Mannose-6-phosphate isomerase | Oncology	MR Egger	3.82369880755856	1	0.0505325695710975
ukb-ppp-MPI-OID21288	finngen_R12_DM_RETINOPATHY	Diabetic retinopathy || id:finngen_R12_DM_RETINOPATHY	Mannose-6-phosphate isomerase | Oncology	Inverse variance weighted	3.8567654653277	2	0.145383131847754
ukb-ppp-MPO-OID21100	finngen_R12_DM_RETINOPATHY	Diabetic retinopathy || id:finngen_R12_DM_RETINOPATHY	Myeloperoxidase | Neurology	MR Egger	0.0150970194165387	1	0.90221009845482
ukb-ppp-MPO-OID21100	finngen_R12_DM_RETINOPATHY	Diabetic retinopathy || id:finngen_R12_DM_RETINOPATHY	Myeloperoxidase | Neurology	Inverse variance weighted	0.0310845339252096	2	0.984577890755358
ukb-ppp-MRC1-OID30694	finngen_R12_DM_RETINOPATHY	Diabetic retinopathy || id:finngen_R12_DM_RETINOPATHY	Macrophage mannose receptor 1 | Inflammation_II	MR Egger	0.210282173176573	1	0.646546329441348
ukb-ppp-MRC1-OID30694	finngen_R12_DM_RETINOPATHY	Diabetic retinopathy || id:finngen_R12_DM_RETINOPATHY	Macrophage mannose receptor 1 | Inflammation_II	Inverse variance weighted	1.48973480159992	2	0.474797253502021
ukb-ppp-MRI1-OID30891	finngen_R12_DM_RETINOPATHY	Diabetic retinopathy || id:finngen_R12_DM_RETINOPATHY	Methylthioribose-1-phosphate isomerase | Neurology_II	Inverse variance weighted	0.513640491875929	1	0.473567147488492
ukb-ppp-MSMB-OID20275	finngen_R12_DM_RETINOPATHY	Diabetic retinopathy || id:finngen_R12_DM_RETINOPATHY	Beta-microseminoprotein | Cardiometabolic	MR Egger	1.33779454645795	2	0.512273163769057
ukb-ppp-MSMB-OID20275	finngen_R12_DM_RETINOPATHY	Diabetic retinopathy || id:finngen_R12_DM_RETINOPATHY	Beta-microseminoprotein | Cardiometabolic	Inverse variance weighted	1.35721142037887	3	0.71559453369593
ukb-ppp-MSR1-OID21063	finngen_R12_DM_RETINOPATHY	Diabetic retinopathy || id:finngen_R12_DM_RETINOPATHY	Macrophage scavenger receptor types I and II | Neurology	MR Egger	0.0209218121790344	1	0.884992159035681
ukb-ppp-MSR1-OID21063	finngen_R12_DM_RETINOPATHY	Diabetic retinopathy || id:finngen_R12_DM_RETINOPATHY	Macrophage scavenger receptor types I and II | Neurology	Inverse variance weighted	1.54113091489687	2	0.46275132813147
ukb-ppp-MST1-OID30713	finngen_R12_DM_RETINOPATHY	Diabetic retinopathy || id:finngen_R12_DM_RETINOPATHY	Hepatocyte growth factor-like protein | Inflammation_II	MR Egger	18.3053431424732	7	0.0106657416632819
ukb-ppp-MST1-OID30713	finngen_R12_DM_RETINOPATHY	Diabetic retinopathy || id:finngen_R12_DM_RETINOPATHY	Hepatocyte growth factor-like protein | Inflammation_II	Inverse variance weighted	18.3091469025047	8	0.0190245015368814
ukb-ppp-MTHFD2-OID31078	finngen_R12_DM_RETINOPATHY	Diabetic retinopathy || id:finngen_R12_DM_RETINOPATHY	Bifunctional methylenetetrahydrofolate dehydrogenase/cyclohydrolase, mitochondrial | Neurology_II	MR Egger	0.251659769864488	1	0.615908799702663
ukb-ppp-MTHFD2-OID31078	finngen_R12_DM_RETINOPATHY	Diabetic retinopathy || id:finngen_R12_DM_RETINOPATHY	Bifunctional methylenetetrahydrofolate dehydrogenase/cyclohydrolase, mitochondrial | Neurology_II	Inverse variance weighted	1.11995502560244	2	0.571221908885002
ukb-ppp-MTHFSD-OID31305	finngen_R12_DM_RETINOPATHY	Diabetic retinopathy || id:finngen_R12_DM_RETINOPATHY	Methenyltetrahydrofolate synthase domain-containing protein | Oncology_II	Inverse variance weighted	7.0654300644406	1	0.0078585447154846
ukb-ppp-MTIF3-OID31513	finngen_R12_DM_RETINOPATHY	Diabetic retinopathy || id:finngen_R12_DM_RETINOPATHY	Translation initiation factor IF-3, mitochondrial | Oncology_II	Inverse variance weighted	0.0679115351273723	1	0.794402210289441
ukb-ppp-MTUS1-OID31315	finngen_R12_DM_RETINOPATHY	Diabetic retinopathy || id:finngen_R12_DM_RETINOPATHY	Microtubule-associated tumor suppressor 1 | Oncology_II	MR Egger	2.64021782763065	3	0.450482426301549
ukb-ppp-MTUS1-OID31315	finngen_R12_DM_RETINOPATHY	Diabetic retinopathy || id:finngen_R12_DM_RETINOPATHY	Microtubule-associated tumor suppressor 1 | Oncology_II	Inverse variance weighted	2.64771392544422	4	0.6183945013355
ukb-ppp-MUC13-OID20866	finngen_R12_DM_RETINOPATHY	Diabetic retinopathy || id:finngen_R12_DM_RETINOPATHY	Mucin-13 | Neurology	MR Egger	0.0266742308497368	1	0.870264538970771
ukb-ppp-MUC13-OID20866	finngen_R12_DM_RETINOPATHY	Diabetic retinopathy || id:finngen_R12_DM_RETINOPATHY	Mucin-13 | Neurology	Inverse variance weighted	0.159362208721191	2	0.923410771107046
ukb-ppp-MUC16-OID21378	finngen_R12_DM_RETINOPATHY	Diabetic retinopathy || id:finngen_R12_DM_RETINOPATHY	Mucin-16 | Oncology	Inverse variance weighted	2.37985260893035	1	0.122909142844548
ukb-ppp-MUC2-OID30377	finngen_R12_DM_RETINOPATHY	Diabetic retinopathy || id:finngen_R12_DM_RETINOPATHY	Mucin-2 | Cardiometabolic_II	MR Egger	0.0557719762622028	1	0.813307809558402
ukb-ppp-MUC2-OID30377	finngen_R12_DM_RETINOPATHY	Diabetic retinopathy || id:finngen_R12_DM_RETINOPATHY	Mucin-2 | Cardiometabolic_II	Inverse variance weighted	2.23377945490012	2	0.327296193531298
ukb-ppp-MYOC-OID21121	finngen_R12_DM_RETINOPATHY	Diabetic retinopathy || id:finngen_R12_DM_RETINOPATHY	Myocilin | Neurology	MR Egger	3.84020051438594	1	0.0500375368965047
ukb-ppp-MYOC-OID21121	finngen_R12_DM_RETINOPATHY	Diabetic retinopathy || id:finngen_R12_DM_RETINOPATHY	Myocilin | Neurology	Inverse variance weighted	3.84096076071365	2	0.146536551938759
ukb-ppp-NAAA-OID20931	finngen_R12_DM_RETINOPATHY	Diabetic retinopathy || id:finngen_R12_DM_RETINOPATHY	N-acylethanolamine-hydrolyzing acid amidase | Neurology	MR Egger	1.3848166535948	4	0.846829615559097
ukb-ppp-NAAA-OID20931	finngen_R12_DM_RETINOPATHY	Diabetic retinopathy || id:finngen_R12_DM_RETINOPATHY	N-acylethanolamine-hydrolyzing acid amidase | Neurology	Inverse variance weighted	4.15650433264906	5	0.527110405820263
ukb-ppp-NAGA-OID30509	finngen_R12_DM_RETINOPATHY	Diabetic retinopathy || id:finngen_R12_DM_RETINOPATHY	Alpha-N-acetylgalactosaminidase | Inflammation_II	MR Egger	0.0739894689535114	1	0.785614289489889
ukb-ppp-NAGA-OID30509	finngen_R12_DM_RETINOPATHY	Diabetic retinopathy || id:finngen_R12_DM_RETINOPATHY	Alpha-N-acetylgalactosaminidase | Inflammation_II	Inverse variance weighted	2.26637836878789	2	0.322004684826178
ukb-ppp-NAGK-OID30271	finngen_R12_DM_RETINOPATHY	Diabetic retinopathy || id:finngen_R12_DM_RETINOPATHY	N-acetyl-D-glucosamine kinase | Cardiometabolic_II	Inverse variance weighted	0.445089396407195	1	0.504676194001644
ukb-ppp-NAGPA-OID30643	finngen_R12_DM_RETINOPATHY	Diabetic retinopathy || id:finngen_R12_DM_RETINOPATHY	N-acetylglucosamine-1-phosphodiester alpha-N-acetylglucosaminidase | Inflammation_II	Inverse variance weighted	0.589223671646773	1	0.442719477177952
ukb-ppp-NAP1L4-OID31475	finngen_R12_DM_RETINOPATHY	Diabetic retinopathy || id:finngen_R12_DM_RETINOPATHY	Nucleosome assembly protein 1-like 4 | Oncology_II	MR Egger	0.659866903870064	1	0.41660693514318
ukb-ppp-NAP1L4-OID31475	finngen_R12_DM_RETINOPATHY	Diabetic retinopathy || id:finngen_R12_DM_RETINOPATHY	Nucleosome assembly protein 1-like 4 | Oncology_II	Inverse variance weighted	0.96328032285028	2	0.617769319005261
ukb-ppp-NAPRT-OID31114	finngen_R12_DM_RETINOPATHY	Diabetic retinopathy || id:finngen_R12_DM_RETINOPATHY	Nicotinate phosphoribosyltransferase | Neurology_II	MR Egger	0.154264875704309	1	0.694492558612022
ukb-ppp-NAPRT-OID31114	finngen_R12_DM_RETINOPATHY	Diabetic retinopathy || id:finngen_R12_DM_RETINOPATHY	Nicotinate phosphoribosyltransferase | Neurology_II	Inverse variance weighted	0.182062573724621	2	0.912989145886715
ukb-ppp-NCAM1-OID20354	finngen_R12_DM_RETINOPATHY	Diabetic retinopathy || id:finngen_R12_DM_RETINOPATHY	Neural cell adhesion molecule 1 | Cardiometabolic	MR Egger	4.29179224709797	3	0.23163092001326
ukb-ppp-NCAM1-OID20354	finngen_R12_DM_RETINOPATHY	Diabetic retinopathy || id:finngen_R12_DM_RETINOPATHY	Neural cell adhesion molecule 1 | Cardiometabolic	Inverse variance weighted	7.84873959661598	4	0.0972788685583071
ukb-ppp-NCAM2-OID21095	finngen_R12_DM_RETINOPATHY	Diabetic retinopathy || id:finngen_R12_DM_RETINOPATHY	Neural cell adhesion molecule 2 | Neurology	MR Egger	3.70615142864581	4	0.447231865562442
ukb-ppp-NCAM2-OID21095	finngen_R12_DM_RETINOPATHY	Diabetic retinopathy || id:finngen_R12_DM_RETINOPATHY	Neural cell adhesion molecule 2 | Neurology	Inverse variance weighted	5.67937380493763	5	0.338677409995931
ukb-ppp-NCR1-OID20566	finngen_R12_DM_RETINOPATHY	Diabetic retinopathy || id:finngen_R12_DM_RETINOPATHY	Natural cytotoxicity triggering receptor 1 | Inflammation	MR Egger	0.0511733195638454	1	0.821034044215592
ukb-ppp-NCR1-OID20566	finngen_R12_DM_RETINOPATHY	Diabetic retinopathy || id:finngen_R12_DM_RETINOPATHY	Natural cytotoxicity triggering receptor 1 | Inflammation	Inverse variance weighted	1.94111007908593	2	0.378872690408228
ukb-ppp-NCR3LG1-OID31490	finngen_R12_DM_RETINOPATHY	Diabetic retinopathy || id:finngen_R12_DM_RETINOPATHY	Natural cytotoxicity triggering receptor 3 ligand 1 | Oncology_II	MR Egger	3.02679707905612	3	0.387512018522059
ukb-ppp-NCR3LG1-OID31490	finngen_R12_DM_RETINOPATHY	Diabetic retinopathy || id:finngen_R12_DM_RETINOPATHY	Natural cytotoxicity triggering receptor 3 ligand 1 | Oncology_II	Inverse variance weighted	7.20934331690626	4	0.125230368179539
ukb-ppp-NCS1-OID21458	finngen_R12_DM_RETINOPATHY	Diabetic retinopathy || id:finngen_R12_DM_RETINOPATHY	Neuronal calcium sensor 1 | Oncology	Inverse variance weighted	0.119502640270357	1	0.729574543448366
ukb-ppp-NECTIN2-OID20222	finngen_R12_DM_RETINOPATHY	Diabetic retinopathy || id:finngen_R12_DM_RETINOPATHY	Nectin-2 | Cardiometabolic	Inverse variance weighted	0.748617324579145	1	0.386914347363679
ukb-ppp-NECTIN4-OID21490	finngen_R12_DM_RETINOPATHY	Diabetic retinopathy || id:finngen_R12_DM_RETINOPATHY	Nectin-4 | Oncology	MR Egger	0.0105518729718221	1	0.918183366489236
ukb-ppp-NECTIN4-OID21490	finngen_R12_DM_RETINOPATHY	Diabetic retinopathy || id:finngen_R12_DM_RETINOPATHY	Nectin-4 | Oncology	Inverse variance weighted	0.105223663367126	2	0.948748215012741
ukb-ppp-NELL1-OID21494	finngen_R12_DM_RETINOPATHY	Diabetic retinopathy || id:finngen_R12_DM_RETINOPATHY	Protein kinase C-binding protein NELL1 | Oncology	MR Egger	0.0518377410090143	1	0.819895775420483
ukb-ppp-NELL1-OID21494	finngen_R12_DM_RETINOPATHY	Diabetic retinopathy || id:finngen_R12_DM_RETINOPATHY	Protein kinase C-binding protein NELL1 | Oncology	Inverse variance weighted	1.36183821962394	2	0.506151569637059
ukb-ppp-NELL2-OID20706	finngen_R12_DM_RETINOPATHY	Diabetic retinopathy || id:finngen_R12_DM_RETINOPATHY	Protein kinase C-binding protein NELL2 | Inflammation	Inverse variance weighted	0.00178985818420404	1	0.966254191812648
ukb-ppp-NFASC-OID20634	finngen_R12_DM_RETINOPATHY	Diabetic retinopathy || id:finngen_R12_DM_RETINOPATHY	Neurofascin | Inflammation	MR Egger	0.650755823309595	2	0.722254353722396
ukb-ppp-NFASC-OID20634	finngen_R12_DM_RETINOPATHY	Diabetic retinopathy || id:finngen_R12_DM_RETINOPATHY	Neurofascin | Inflammation	Inverse variance weighted	0.796583649517828	3	0.850284003742596
ukb-ppp-NFATC1-OID20545	finngen_R12_DM_RETINOPATHY	Diabetic retinopathy || id:finngen_R12_DM_RETINOPATHY	Nuclear factor of activated T-cells, cytoplasmic 1 | Inflammation	MR Egger	2.58091660309919	1	0.108159014585764
ukb-ppp-NFATC1-OID20545	finngen_R12_DM_RETINOPATHY	Diabetic retinopathy || id:finngen_R12_DM_RETINOPATHY	Nuclear factor of activated T-cells, cytoplasmic 1 | Inflammation	Inverse variance weighted	6.54082760756531	2	0.0379907031254248
ukb-ppp-NHLRC3-OID30614	finngen_R12_DM_RETINOPATHY	Diabetic retinopathy || id:finngen_R12_DM_RETINOPATHY	NHL repeat-containing protein 3 | Inflammation_II	MR Egger	4.43784490363939	2	0.108726203448756
ukb-ppp-NHLRC3-OID30614	finngen_R12_DM_RETINOPATHY	Diabetic retinopathy || id:finngen_R12_DM_RETINOPATHY	NHL repeat-containing protein 3 | Inflammation_II	Inverse variance weighted	5.57623429831221	3	0.134149400139287
ukb-ppp-NID1-OID20362	finngen_R12_DM_RETINOPATHY	Diabetic retinopathy || id:finngen_R12_DM_RETINOPATHY	Nidogen-1 | Cardiometabolic	MR Egger	0.0623183677239825	1	0.802868491441445
ukb-ppp-NID1-OID20362	finngen_R12_DM_RETINOPATHY	Diabetic retinopathy || id:finngen_R12_DM_RETINOPATHY	Nidogen-1 | Cardiometabolic	Inverse variance weighted	0.0645453978494223	2	0.968242507383768
ukb-ppp-NID2-OID21085	finngen_R12_DM_RETINOPATHY	Diabetic retinopathy || id:finngen_R12_DM_RETINOPATHY	Nidogen-2 | Neurology	MR Egger	1.8900402497979	2	0.388671748843375
ukb-ppp-NID2-OID21085	finngen_R12_DM_RETINOPATHY	Diabetic retinopathy || id:finngen_R12_DM_RETINOPATHY	Nidogen-2 | Neurology	Inverse variance weighted	2.61877304793178	3	0.454207890408192
ukb-ppp-NINJ1-OID21167	finngen_R12_DM_RETINOPATHY	Diabetic retinopathy || id:finngen_R12_DM_RETINOPATHY	Ninjurin-1 | Oncology	Inverse variance weighted	0.0109471046316978	1	0.916670668791651
ukb-ppp-NME3-OID20789	finngen_R12_DM_RETINOPATHY	Diabetic retinopathy || id:finngen_R12_DM_RETINOPATHY	Nucleoside diphosphate kinase 3 | Inflammation	Inverse variance weighted	0.222523363973897	1	0.637123931407036
ukb-ppp-NMI-OID31378	finngen_R12_DM_RETINOPATHY	Diabetic retinopathy || id:finngen_R12_DM_RETINOPATHY	N-myc-interactor | Oncology_II	MR Egger	3.73999428206127	3	0.290943376436074
ukb-ppp-NMI-OID31378	finngen_R12_DM_RETINOPATHY	Diabetic retinopathy || id:finngen_R12_DM_RETINOPATHY	N-myc-interactor | Oncology_II	Inverse variance weighted	3.85236960197152	4	0.426353978564764
ukb-ppp-NMNAT1-OID20913	finngen_R12_DM_RETINOPATHY	Diabetic retinopathy || id:finngen_R12_DM_RETINOPATHY	Nicotinamide/nicotinic acid mononucleotide adenylyltransferase 1 | Neurology	MR Egger	0.0233415971816381	1	0.878572108909367
ukb-ppp-NMNAT1-OID20913	finngen_R12_DM_RETINOPATHY	Diabetic retinopathy || id:finngen_R12_DM_RETINOPATHY	Nicotinamide/nicotinic acid mononucleotide adenylyltransferase 1 | Neurology	Inverse variance weighted	0.320237084812832	2	0.852042779777909
ukb-ppp-NOS1-OID20863	finngen_R12_DM_RETINOPATHY	Diabetic retinopathy || id:finngen_R12_DM_RETINOPATHY	Nitric oxide synthase, brain | Neurology	Inverse variance weighted	1.33437064061731	1	0.248029162184455
ukb-ppp-NOS2-OID30087	finngen_R12_DM_RETINOPATHY	Diabetic retinopathy || id:finngen_R12_DM_RETINOPATHY	Nitric oxide synthase, inducible | Cardiometabolic_II	Inverse variance weighted	0.834338360463182	1	0.361021039237706
ukb-ppp-NOTCH1-OID20311	finngen_R12_DM_RETINOPATHY	Diabetic retinopathy || id:finngen_R12_DM_RETINOPATHY	Neurogenic locus notch homolog protein 1 | Cardiometabolic	Inverse variance weighted	0.659966829221579	1	0.416571654051892
ukb-ppp-NOTCH2-OID30407	finngen_R12_DM_RETINOPATHY	Diabetic retinopathy || id:finngen_R12_DM_RETINOPATHY	Neurogenic locus notch homolog protein 2 | Cardiometabolic_II	Inverse variance weighted	2.0446862405561	1	0.152738472146218
ukb-ppp-NOTCH3-OID20253	finngen_R12_DM_RETINOPATHY	Diabetic retinopathy || id:finngen_R12_DM_RETINOPATHY	Neurogenic locus notch homolog protein 3 | Cardiometabolic	Inverse variance weighted	0.125716931238642	1	0.72291487508292
ukb-ppp-NPC2-OID30418	finngen_R12_DM_RETINOPATHY	Diabetic retinopathy || id:finngen_R12_DM_RETINOPATHY	NPC intracellular cholesterol transporter 2 | Cardiometabolic_II	MR Egger	1.30816702343014	1	0.252726794070327
ukb-ppp-NPC2-OID30418	finngen_R12_DM_RETINOPATHY	Diabetic retinopathy || id:finngen_R12_DM_RETINOPATHY	NPC intracellular cholesterol transporter 2 | Cardiometabolic_II	Inverse variance weighted	6.84498683440172	2	0.0326309707953156
ukb-ppp-NPHS1-OID30540	finngen_R12_DM_RETINOPATHY	Diabetic retinopathy || id:finngen_R12_DM_RETINOPATHY	Nephrin | Inflammation_II	MR Egger	6.97936060852687	7	0.431031989749015
ukb-ppp-NPHS1-OID30540	finngen_R12_DM_RETINOPATHY	Diabetic retinopathy || id:finngen_R12_DM_RETINOPATHY	Nephrin | Inflammation_II	Inverse variance weighted	9.51996840087317	8	0.300345498669621
ukb-ppp-NPL-OID30329	finngen_R12_DM_RETINOPATHY	Diabetic retinopathy || id:finngen_R12_DM_RETINOPATHY	N-acetylneuraminate lyase | Cardiometabolic_II	MR Egger	0.778207318981943	2	0.677664020065628
ukb-ppp-NPL-OID30329	finngen_R12_DM_RETINOPATHY	Diabetic retinopathy || id:finngen_R12_DM_RETINOPATHY	N-acetylneuraminate lyase | Cardiometabolic_II	Inverse variance weighted	0.87117566023894	3	0.83237761656805
ukb-ppp-NPPC-OID20568	finngen_R12_DM_RETINOPATHY	Diabetic retinopathy || id:finngen_R12_DM_RETINOPATHY	C-type natriuretic peptide [Cleaved into: CNP-22; CNP-29; CNP-53] | Inflammation	Inverse variance weighted	0.45645862814363	1	0.49928370547914
ukb-ppp-NPTX1-OID21074	finngen_R12_DM_RETINOPATHY	Diabetic retinopathy || id:finngen_R12_DM_RETINOPATHY	Neuronal pentraxin-1 | Neurology	MR Egger	7.55060560954528	3	0.0562723355721019
ukb-ppp-NPTX1-OID21074	finngen_R12_DM_RETINOPATHY	Diabetic retinopathy || id:finngen_R12_DM_RETINOPATHY	Neuronal pentraxin-1 | Neurology	Inverse variance weighted	7.72265614205904	4	0.102282528776995
ukb-ppp-NPTX2-OID30390	finngen_R12_DM_RETINOPATHY	Diabetic retinopathy || id:finngen_R12_DM_RETINOPATHY	Neuronal pentraxin-2 | Cardiometabolic_II	MR Egger	4.06649950056201	4	0.397080923848295
ukb-ppp-NPTX2-OID30390	finngen_R12_DM_RETINOPATHY	Diabetic retinopathy || id:finngen_R12_DM_RETINOPATHY	Neuronal pentraxin-2 | Cardiometabolic_II	Inverse variance weighted	4.96873664888789	5	0.419707529546579
ukb-ppp-NPTXR-OID20191	finngen_R12_DM_RETINOPATHY	Diabetic retinopathy || id:finngen_R12_DM_RETINOPATHY	Neuronal pentraxin receptor | Cardiometabolic	MR Egger	15.6585926654811	5	0.00788951539382971
ukb-ppp-NPTXR-OID20191	finngen_R12_DM_RETINOPATHY	Diabetic retinopathy || id:finngen_R12_DM_RETINOPATHY	Neuronal pentraxin receptor | Cardiometabolic	Inverse variance weighted	17.9962526200732	6	0.00624156681765617
ukb-ppp-NRCAM-OID20229	finngen_R12_DM_RETINOPATHY	Diabetic retinopathy || id:finngen_R12_DM_RETINOPATHY	Neuronal cell adhesion molecule | Cardiometabolic	MR Egger	2.06036388753001	4	0.724657226286735
ukb-ppp-NRCAM-OID20229	finngen_R12_DM_RETINOPATHY	Diabetic retinopathy || id:finngen_R12_DM_RETINOPATHY	Neuronal cell adhesion molecule | Cardiometabolic	Inverse variance weighted	2.18086798688922	5	0.823594616615073
ukb-ppp-NRP1-OID20390	finngen_R12_DM_RETINOPATHY	Diabetic retinopathy || id:finngen_R12_DM_RETINOPATHY	Neuropilin-1 | Cardiometabolic	MR Egger	0.452776572154124	2	0.79740841896001
ukb-ppp-NRP1-OID20390	finngen_R12_DM_RETINOPATHY	Diabetic retinopathy || id:finngen_R12_DM_RETINOPATHY	Neuropilin-1 | Cardiometabolic	Inverse variance weighted	0.594129456732233	3	0.897774975388813
ukb-ppp-NRP2-OID21081	finngen_R12_DM_RETINOPATHY	Diabetic retinopathy || id:finngen_R12_DM_RETINOPATHY	Neuropilin-2 | Neurology	MR Egger	2.93456352017886	2	0.230551328027156
ukb-ppp-NRP2-OID21081	finngen_R12_DM_RETINOPATHY	Diabetic retinopathy || id:finngen_R12_DM_RETINOPATHY	Neuropilin-2 | Neurology	Inverse variance weighted	3.65088493419748	3	0.30171362484451
ukb-ppp-NT5C-OID30294	finngen_R12_DM_RETINOPATHY	Diabetic retinopathy || id:finngen_R12_DM_RETINOPATHY	5'(3')-deoxyribonucleotidase, cytosolic type | Cardiometabolic_II	MR Egger	0.850838972816242	1	0.356315104750016
ukb-ppp-NT5C-OID30294	finngen_R12_DM_RETINOPATHY	Diabetic retinopathy || id:finngen_R12_DM_RETINOPATHY	5'(3')-deoxyribonucleotidase, cytosolic type | Cardiometabolic_II	Inverse variance weighted	1.45017630719399	2	0.484281875884297
ukb-ppp-NT5E-OID21498	finngen_R12_DM_RETINOPATHY	Diabetic retinopathy || id:finngen_R12_DM_RETINOPATHY	5'-nucleotidase | Oncology	MR Egger	6.68324995241616	7	0.462587591476073
ukb-ppp-NT5E-OID21498	finngen_R12_DM_RETINOPATHY	Diabetic retinopathy || id:finngen_R12_DM_RETINOPATHY	5'-nucleotidase | Oncology	Inverse variance weighted	6.82234955684496	8	0.555915675218614
ukb-ppp-NTF3-OID20591	finngen_R12_DM_RETINOPATHY	Diabetic retinopathy || id:finngen_R12_DM_RETINOPATHY	Neurotrophin-3 | Inflammation	MR Egger	2.1749746250556	3	0.536894395518646
ukb-ppp-NTF3-OID20591	finngen_R12_DM_RETINOPATHY	Diabetic retinopathy || id:finngen_R12_DM_RETINOPATHY	Neurotrophin-3 | Inflammation	Inverse variance weighted	2.27180854702921	4	0.685906355088857
ukb-ppp-NTproBNP-OID20125	finngen_R12_DM_RETINOPATHY	Diabetic retinopathy || id:finngen_R12_DM_RETINOPATHY	NT-proBNP | Cardiometabolic	Inverse variance weighted	7.07693245160815	1	0.00780825659942773
ukb-ppp-NTRK3-OID21057	finngen_R12_DM_RETINOPATHY	Diabetic retinopathy || id:finngen_R12_DM_RETINOPATHY	NT-3 growth factor receptor | Neurology	MR Egger	2.3285902321874	1	0.127016863359761
ukb-ppp-NTRK3-OID21057	finngen_R12_DM_RETINOPATHY	Diabetic retinopathy || id:finngen_R12_DM_RETINOPATHY	NT-3 growth factor receptor | Neurology	Inverse variance weighted	2.40043108133505	2	0.301129299306616
ukb-ppp-NUB1-OID20510	finngen_R12_DM_RETINOPATHY	Diabetic retinopathy || id:finngen_R12_DM_RETINOPATHY	NEDD8 ultimate buster 1 | Inflammation	MR Egger	1.52261650162114	1	0.217223967566429
ukb-ppp-NUB1-OID20510	finngen_R12_DM_RETINOPATHY	Diabetic retinopathy || id:finngen_R12_DM_RETINOPATHY	NEDD8 ultimate buster 1 | Inflammation	Inverse variance weighted	1.53694432354182	2	0.463721018056192
ukb-ppp-NUCB2-OID21448	finngen_R12_DM_RETINOPATHY	Diabetic retinopathy || id:finngen_R12_DM_RETINOPATHY	Nucleobindin-2 | Oncology	MR Egger	0.193949817257521	1	0.659649350988577
ukb-ppp-NUCB2-OID21448	finngen_R12_DM_RETINOPATHY	Diabetic retinopathy || id:finngen_R12_DM_RETINOPATHY	Nucleobindin-2 | Oncology	Inverse variance weighted	1.61265920403961	2	0.446493872564385
ukb-ppp-NUDT2-OID21308	finngen_R12_DM_RETINOPATHY	Diabetic retinopathy || id:finngen_R12_DM_RETINOPATHY	Diadenosine tetraphosphatase | Oncology	MR Egger	2.19561852477844	2	0.333601116263605
ukb-ppp-NUDT2-OID21308	finngen_R12_DM_RETINOPATHY	Diabetic retinopathy || id:finngen_R12_DM_RETINOPATHY	Diadenosine tetraphosphatase | Oncology	Inverse variance weighted	2.88602767069507	3	0.409533310792746
ukb-ppp-NUMB-OID30568	finngen_R12_DM_RETINOPATHY	Diabetic retinopathy || id:finngen_R12_DM_RETINOPATHY	Protein numb homolog | Inflammation_II	Inverse variance weighted	0.782936695534498	1	0.376244496033188
ukb-ppp-NXPH3-OID30565	finngen_R12_DM_RETINOPATHY	Diabetic retinopathy || id:finngen_R12_DM_RETINOPATHY	Neurexophilin-3 | Inflammation_II	MR Egger	1.15926169893949	3	0.762790686309735
ukb-ppp-NXPH3-OID30565	finngen_R12_DM_RETINOPATHY	Diabetic retinopathy || id:finngen_R12_DM_RETINOPATHY	Neurexophilin-3 | Inflammation_II	Inverse variance weighted	1.22102214045586	4	0.874625480376449
ukb-ppp-OBP2B-OID20980	finngen_R12_DM_RETINOPATHY	Diabetic retinopathy || id:finngen_R12_DM_RETINOPATHY	Odorant-binding protein 2b | Neurology	MR Egger	1.70255687729746	3	0.636365492955301
ukb-ppp-OBP2B-OID20980	finngen_R12_DM_RETINOPATHY	Diabetic retinopathy || id:finngen_R12_DM_RETINOPATHY	Odorant-binding protein 2b | Neurology	Inverse variance weighted	7.99548027015331	4	0.0917438983003074
ukb-ppp-ODAM-OID20793	finngen_R12_DM_RETINOPATHY	Diabetic retinopathy || id:finngen_R12_DM_RETINOPATHY	Odontogenic ameloblast-associated protein | Neurology	MR Egger	6.66847880394304	3	0.0832497414168303
ukb-ppp-ODAM-OID20793	finngen_R12_DM_RETINOPATHY	Diabetic retinopathy || id:finngen_R12_DM_RETINOPATHY	Odontogenic ameloblast-associated protein | Neurology	Inverse variance weighted	7.49730903934964	4	0.111828011364086
ukb-ppp-OGN-OID21123	finngen_R12_DM_RETINOPATHY	Diabetic retinopathy || id:finngen_R12_DM_RETINOPATHY	Mimecan | Neurology	MR Egger	2.25747449450371	3	0.520716579467081
ukb-ppp-OGN-OID21123	finngen_R12_DM_RETINOPATHY	Diabetic retinopathy || id:finngen_R12_DM_RETINOPATHY	Mimecan | Neurology	Inverse variance weighted	2.3708515351647	4	0.667901147812894
ukb-ppp-OLFM4-OID30665	finngen_R12_DM_RETINOPATHY	Diabetic retinopathy || id:finngen_R12_DM_RETINOPATHY	Olfactomedin-4 | Inflammation_II	MR Egger	5.81527004099477	2	0.0546047163187554
ukb-ppp-OLFM4-OID30665	finngen_R12_DM_RETINOPATHY	Diabetic retinopathy || id:finngen_R12_DM_RETINOPATHY	Olfactomedin-4 | Inflammation_II	Inverse variance weighted	6.25465049292218	3	0.0998572439259777
ukb-ppp-OPTC-OID21362	finngen_R12_DM_RETINOPATHY	Diabetic retinopathy || id:finngen_R12_DM_RETINOPATHY	Opticin | Oncology	MR Egger	2.85029194310504	2	0.240473358376789
ukb-ppp-OPTC-OID21362	finngen_R12_DM_RETINOPATHY	Diabetic retinopathy || id:finngen_R12_DM_RETINOPATHY	Opticin | Oncology	Inverse variance weighted	3.73133678227955	3	0.291974467961922
ukb-ppp-ORM1-OID30768	finngen_R12_DM_RETINOPATHY	Diabetic retinopathy || id:finngen_R12_DM_RETINOPATHY	Alpha-1-acid glycoprotein 1 | Inflammation_II	Inverse variance weighted	1.72467841661615	1	0.189091942201039
ukb-ppp-OSCAR-OID20776	finngen_R12_DM_RETINOPATHY	Diabetic retinopathy || id:finngen_R12_DM_RETINOPATHY	Osteoclast-associated immunoglobulin-like receptor | Inflammation	MR Egger	1.62210971018468	3	0.654387046946519
ukb-ppp-OSCAR-OID20776	finngen_R12_DM_RETINOPATHY	Diabetic retinopathy || id:finngen_R12_DM_RETINOPATHY	Osteoclast-associated immunoglobulin-like receptor | Inflammation	Inverse variance weighted	2.00673961094799	4	0.734519202530525
ukb-ppp-OSMR-OID20356	finngen_R12_DM_RETINOPATHY	Diabetic retinopathy || id:finngen_R12_DM_RETINOPATHY	Oncostatin-M-specific receptor subunit beta | Cardiometabolic	MR Egger	2.25414773426164	5	0.812977216216535
ukb-ppp-OSMR-OID20356	finngen_R12_DM_RETINOPATHY	Diabetic retinopathy || id:finngen_R12_DM_RETINOPATHY	Oncostatin-M-specific receptor subunit beta | Cardiometabolic	Inverse variance weighted	2.32760753856636	6	0.887240283860906
ukb-ppp-PADI4-OID20832	finngen_R12_DM_RETINOPATHY	Diabetic retinopathy || id:finngen_R12_DM_RETINOPATHY	Protein-arginine deiminase type-4 | Neurology	Inverse variance weighted	0.212987765120496	1	0.644435635502952
ukb-ppp-PAEP-OID20925	finngen_R12_DM_RETINOPATHY	Diabetic retinopathy || id:finngen_R12_DM_RETINOPATHY	Glycodelin | Neurology	MR Egger	2.85663027694014	3	0.414262208498604
ukb-ppp-PAEP-OID20925	finngen_R12_DM_RETINOPATHY	Diabetic retinopathy || id:finngen_R12_DM_RETINOPATHY	Glycodelin | Neurology	Inverse variance weighted	2.86529992364701	4	0.580614194685389
ukb-ppp-PALM2-OID31096	finngen_R12_DM_RETINOPATHY	Diabetic retinopathy || id:finngen_R12_DM_RETINOPATHY	Paralemmin-2 | Neurology_II	MR Egger	0.737755792073521	2	0.69150984138778
ukb-ppp-PALM2-OID31096	finngen_R12_DM_RETINOPATHY	Diabetic retinopathy || id:finngen_R12_DM_RETINOPATHY	Paralemmin-2 | Neurology_II	Inverse variance weighted	0.745413352732431	3	0.862473780512515
ukb-ppp-PAM-OID20291	finngen_R12_DM_RETINOPATHY	Diabetic retinopathy || id:finngen_R12_DM_RETINOPATHY	Peptidyl-glycine alpha-amidating monooxygenase | Cardiometabolic	MR Egger	0.88847679982113	2	0.641312513755604
ukb-ppp-PAM-OID20291	finngen_R12_DM_RETINOPATHY	Diabetic retinopathy || id:finngen_R12_DM_RETINOPATHY	Peptidyl-glycine alpha-amidating monooxygenase | Cardiometabolic	Inverse variance weighted	1.36696550926374	3	0.713296135635436
ukb-ppp-PAMR1-OID21153	finngen_R12_DM_RETINOPATHY	Diabetic retinopathy || id:finngen_R12_DM_RETINOPATHY	Inactive serine protease PAMR1 | Neurology	MR Egger	2.85503673383478	3	0.414519842963142
ukb-ppp-PAMR1-OID21153	finngen_R12_DM_RETINOPATHY	Diabetic retinopathy || id:finngen_R12_DM_RETINOPATHY	Inactive serine protease PAMR1 | Neurology	Inverse variance weighted	2.85603374564713	4	0.582199532661558
ukb-ppp-PAPPA-OID20421	finngen_R12_DM_RETINOPATHY	Diabetic retinopathy || id:finngen_R12_DM_RETINOPATHY	Pappalysin-1 | Inflammation	Inverse variance weighted	5.17739690653662	1	0.0228825808874827
ukb-ppp-PBLD-OID20839	finngen_R12_DM_RETINOPATHY	Diabetic retinopathy || id:finngen_R12_DM_RETINOPATHY	Phenazine biosynthesis-like domain-containing protein | Neurology	MR Egger	1.54019849247435	5	0.908384820074036
ukb-ppp-PBLD-OID20839	finngen_R12_DM_RETINOPATHY	Diabetic retinopathy || id:finngen_R12_DM_RETINOPATHY	Phenazine biosynthesis-like domain-containing protein | Neurology	Inverse variance weighted	1.67866645858336	6	0.946756343175293
ukb-ppp-PCDH12-OID31045	finngen_R12_DM_RETINOPATHY	Diabetic retinopathy || id:finngen_R12_DM_RETINOPATHY	Protocadherin-12 | Neurology_II	MR Egger	5.85409593120767	2	0.0535549009320019
ukb-ppp-PCDH12-OID31045	finngen_R12_DM_RETINOPATHY	Diabetic retinopathy || id:finngen_R12_DM_RETINOPATHY	Protocadherin-12 | Neurology_II	Inverse variance weighted	6.79478199931932	3	0.0787345236783996
ukb-ppp-PCDH17-OID20132	finngen_R12_DM_RETINOPATHY	Diabetic retinopathy || id:finngen_R12_DM_RETINOPATHY	Protocadherin-17 | Cardiometabolic	Inverse variance weighted	1.47916969688727	1	0.223904476118792
ukb-ppp-PCDH9-OID31516	finngen_R12_DM_RETINOPATHY	Diabetic retinopathy || id:finngen_R12_DM_RETINOPATHY	Protocadherin-9 | Oncology_II	MR Egger	3.83323974732536	4	0.42904455595784
ukb-ppp-PCDH9-OID31516	finngen_R12_DM_RETINOPATHY	Diabetic retinopathy || id:finngen_R12_DM_RETINOPATHY	Protocadherin-9 | Oncology_II	Inverse variance weighted	6.16401783261016	5	0.290584903946229
ukb-ppp-PCDHB15-OID31377	finngen_R12_DM_RETINOPATHY	Diabetic retinopathy || id:finngen_R12_DM_RETINOPATHY	Protocadherin beta-15 | Oncology_II	MR Egger	11.0322125625751	7	0.137220083401426
ukb-ppp-PCDHB15-OID31377	finngen_R12_DM_RETINOPATHY	Diabetic retinopathy || id:finngen_R12_DM_RETINOPATHY	Protocadherin beta-15 | Oncology_II	Inverse variance weighted	12.7705918769783	8	0.119990373590825
ukb-ppp-PCSK7-OID31410	finngen_R12_DM_RETINOPATHY	Diabetic retinopathy || id:finngen_R12_DM_RETINOPATHY	Proprotein convertase subtilisin/kexin type 7 | Oncology_II	MR Egger	2.67504373002943	1	0.101932526187605
ukb-ppp-PCSK7-OID31410	finngen_R12_DM_RETINOPATHY	Diabetic retinopathy || id:finngen_R12_DM_RETINOPATHY	Proprotein convertase subtilisin/kexin type 7 | Oncology_II	Inverse variance weighted	4.34751882978327	2	0.113749181714955
ukb-ppp-PCSK9-OID20235	finngen_R12_DM_RETINOPATHY	Diabetic retinopathy || id:finngen_R12_DM_RETINOPATHY	Proprotein convertase subtilisin/kexin type 9 | Cardiometabolic	MR Egger	0.000896469724149534	1	0.976114024075356
ukb-ppp-PCSK9-OID20235	finngen_R12_DM_RETINOPATHY	Diabetic retinopathy || id:finngen_R12_DM_RETINOPATHY	Proprotein convertase subtilisin/kexin type 9 | Cardiometabolic	Inverse variance weighted	9.54131514747965	2	0.00847480551772639
ukb-ppp-PDCD1-OID21396	finngen_R12_DM_RETINOPATHY	Diabetic retinopathy || id:finngen_R12_DM_RETINOPATHY	Programmed cell death protein 1 | Oncology	MR Egger	3.23399556538593	2	0.198493726737272
ukb-ppp-PDCD1-OID21396	finngen_R12_DM_RETINOPATHY	Diabetic retinopathy || id:finngen_R12_DM_RETINOPATHY	Programmed cell death protein 1 | Oncology	Inverse variance weighted	5.12180978923029	3	0.163091863471696
ukb-ppp-PDCD1LG2-OID21273	finngen_R12_DM_RETINOPATHY	Diabetic retinopathy || id:finngen_R12_DM_RETINOPATHY	Programmed cell death 1 ligand 2 | Oncology	MR Egger	1.56819224334665	4	0.81449726477903
ukb-ppp-PDCD1LG2-OID21273	finngen_R12_DM_RETINOPATHY	Diabetic retinopathy || id:finngen_R12_DM_RETINOPATHY	Programmed cell death 1 ligand 2 | Oncology	Inverse variance weighted	1.57441716428865	5	0.904325624255649
ukb-ppp-PDCD5-OID21021	finngen_R12_DM_RETINOPATHY	Diabetic retinopathy || id:finngen_R12_DM_RETINOPATHY	Programmed cell death protein 5 | Neurology	MR Egger	3.9522655993868	2	0.138604212469078
ukb-ppp-PDCD5-OID21021	finngen_R12_DM_RETINOPATHY	Diabetic retinopathy || id:finngen_R12_DM_RETINOPATHY	Programmed cell death protein 5 | Neurology	Inverse variance weighted	4.1641059148329	3	0.244280223477907
ukb-ppp-PDGFRA-OID20133	finngen_R12_DM_RETINOPATHY	Diabetic retinopathy || id:finngen_R12_DM_RETINOPATHY	Platelet-derived growth factor receptor alpha | Cardiometabolic	MR Egger	0.124444633061297	1	0.724263043840506
ukb-ppp-PDGFRA-OID20133	finngen_R12_DM_RETINOPATHY	Diabetic retinopathy || id:finngen_R12_DM_RETINOPATHY	Platelet-derived growth factor receptor alpha | Cardiometabolic	Inverse variance weighted	0.138349409966415	2	0.933163637498822
ukb-ppp-PDGFRB-OID20268	finngen_R12_DM_RETINOPATHY	Diabetic retinopathy || id:finngen_R12_DM_RETINOPATHY	Platelet-derived growth factor receptor beta | Cardiometabolic	MR Egger	11.1809492619047	4	0.02460392583162
ukb-ppp-PDGFRB-OID20268	finngen_R12_DM_RETINOPATHY	Diabetic retinopathy || id:finngen_R12_DM_RETINOPATHY	Platelet-derived growth factor receptor beta | Cardiometabolic	Inverse variance weighted	12.3179862141788	5	0.030681083514376
ukb-ppp-PDIA5-OID31209	finngen_R12_DM_RETINOPATHY	Diabetic retinopathy || id:finngen_R12_DM_RETINOPATHY	Protein disulfide-isomerase A5 | Oncology_II	Inverse variance weighted	0.0775740905429783	1	0.780612249696407
ukb-ppp-PDZD2-OID30151	finngen_R12_DM_RETINOPATHY	Diabetic retinopathy || id:finngen_R12_DM_RETINOPATHY	PDZ domain-containing protein 2 | Cardiometabolic_II	MR Egger	0.394506878924316	1	0.529939857220058
ukb-ppp-PDZD2-OID30151	finngen_R12_DM_RETINOPATHY	Diabetic retinopathy || id:finngen_R12_DM_RETINOPATHY	PDZ domain-containing protein 2 | Cardiometabolic_II	Inverse variance weighted	0.405371861267783	2	0.816534649678344
ukb-ppp-PEAR1-OID20257	finngen_R12_DM_RETINOPATHY	Diabetic retinopathy || id:finngen_R12_DM_RETINOPATHY	Platelet endothelial aggregation receptor 1 | Cardiometabolic	Inverse variance weighted	0.00818683422300937	1	0.927904891430023
ukb-ppp-PECR-OID30228	finngen_R12_DM_RETINOPATHY	Diabetic retinopathy || id:finngen_R12_DM_RETINOPATHY	Peroxisomal trans-2-enoyl-CoA reductase | Cardiometabolic_II	Inverse variance weighted	0.17691878145094	1	0.674034673141523
ukb-ppp-PENK-OID30666	finngen_R12_DM_RETINOPATHY	Diabetic retinopathy || id:finngen_R12_DM_RETINOPATHY	Proenkephalin-A | Inflammation_II	MR Egger	0.47814432247681	1	0.489264066752366
ukb-ppp-PENK-OID30666	finngen_R12_DM_RETINOPATHY	Diabetic retinopathy || id:finngen_R12_DM_RETINOPATHY	Proenkephalin-A | Inflammation_II	Inverse variance weighted	6.72443157185476	2	0.0346583782538166
ukb-ppp-PEPD-OID30688	finngen_R12_DM_RETINOPATHY	Diabetic retinopathy || id:finngen_R12_DM_RETINOPATHY	Xaa-Pro dipeptidase | Inflammation_II	MR Egger	0.758209014764505	2	0.684474076334369
ukb-ppp-PEPD-OID30688	finngen_R12_DM_RETINOPATHY	Diabetic retinopathy || id:finngen_R12_DM_RETINOPATHY	Xaa-Pro dipeptidase | Inflammation_II	Inverse variance weighted	0.991593637301044	3	0.803286038544902
ukb-ppp-PER3-OID30511	finngen_R12_DM_RETINOPATHY	Diabetic retinopathy || id:finngen_R12_DM_RETINOPATHY	Period circadian protein homolog 3 | Inflammation_II	MR Egger	2.38366474305199	2	0.303664328097463
ukb-ppp-PER3-OID30511	finngen_R12_DM_RETINOPATHY	Diabetic retinopathy || id:finngen_R12_DM_RETINOPATHY	Period circadian protein homolog 3 | Inflammation_II	Inverse variance weighted	3.63585116033434	3	0.303565376180617
ukb-ppp-PGD-OID30344	finngen_R12_DM_RETINOPATHY	Diabetic retinopathy || id:finngen_R12_DM_RETINOPATHY	6-phosphogluconate dehydrogenase, decarboxylating | Cardiometabolic_II	Inverse variance weighted	0.167097099764289	1	0.682704699095935
ukb-ppp-PGLYRP1-OID20338	finngen_R12_DM_RETINOPATHY	Diabetic retinopathy || id:finngen_R12_DM_RETINOPATHY	Peptidoglycan recognition protein 1 | Cardiometabolic	Inverse variance weighted	0.303726309245622	1	0.581555735166547
ukb-ppp-PGLYRP2-OID30742	finngen_R12_DM_RETINOPATHY	Diabetic retinopathy || id:finngen_R12_DM_RETINOPATHY	N-acetylmuramoyl-L-alanine amidase | Inflammation_II	MR Egger	3.14684254799685	2	0.207334618993207
ukb-ppp-PGLYRP2-OID30742	finngen_R12_DM_RETINOPATHY	Diabetic retinopathy || id:finngen_R12_DM_RETINOPATHY	N-acetylmuramoyl-L-alanine amidase | Inflammation_II	Inverse variance weighted	3.14684992213337	3	0.369533275838156
ukb-ppp-PGLYRP4-OID30101	finngen_R12_DM_RETINOPATHY	Diabetic retinopathy || id:finngen_R12_DM_RETINOPATHY	Peptidoglycan recognition protein 4 | Cardiometabolic_II	MR Egger	2.0852397364091	2	0.35252988922227
ukb-ppp-PGLYRP4-OID30101	finngen_R12_DM_RETINOPATHY	Diabetic retinopathy || id:finngen_R12_DM_RETINOPATHY	Peptidoglycan recognition protein 4 | Cardiometabolic_II	Inverse variance weighted	2.08553765897605	3	0.554844129982665
ukb-ppp-PHACTR2-OID31009	finngen_R12_DM_RETINOPATHY	Diabetic retinopathy || id:finngen_R12_DM_RETINOPATHY	Phosphatase and actin regulator 2 | Neurology_II	Inverse variance weighted	0.0281609377097689	1	0.86673101680227
ukb-ppp-PHYKPL-OID30634	finngen_R12_DM_RETINOPATHY	Diabetic retinopathy || id:finngen_R12_DM_RETINOPATHY	5-phosphohydroxy-L-lysine phospho-lyase | Inflammation_II	MR Egger	3.85437056201579	3	0.27762494802331
ukb-ppp-PHYKPL-OID30634	finngen_R12_DM_RETINOPATHY	Diabetic retinopathy || id:finngen_R12_DM_RETINOPATHY	5-phosphohydroxy-L-lysine phospho-lyase | Inflammation_II	Inverse variance weighted	3.89484141734702	4	0.420424544996955
ukb-ppp-PI16-OID30676	finngen_R12_DM_RETINOPATHY	Diabetic retinopathy || id:finngen_R12_DM_RETINOPATHY	Peptidase inhibitor 16 | Inflammation_II	MR Egger	2.85864542705515	1	0.0908840029641227
ukb-ppp-PI16-OID30676	finngen_R12_DM_RETINOPATHY	Diabetic retinopathy || id:finngen_R12_DM_RETINOPATHY	Peptidase inhibitor 16 | Inflammation_II	Inverse variance weighted	4.41884457794736	2	0.109764042099576
ukb-ppp-PI3-OID20326	finngen_R12_DM_RETINOPATHY	Diabetic retinopathy || id:finngen_R12_DM_RETINOPATHY	Elafin | Cardiometabolic	Inverse variance weighted	5.54878072700623	1	0.0184935651141685
ukb-ppp-PIGR-OID21102	finngen_R12_DM_RETINOPATHY	Diabetic retinopathy || id:finngen_R12_DM_RETINOPATHY	Polymeric immunoglobulin receptor | Neurology	Inverse variance weighted	0.577683922478366	1	0.447221583986
ukb-ppp-PIK3AP1-OID20587	finngen_R12_DM_RETINOPATHY	Diabetic retinopathy || id:finngen_R12_DM_RETINOPATHY	Phosphoinositide 3-kinase adapter protein 1 | Inflammation	MR Egger	0.211822795616887	1	0.645342451597425
ukb-ppp-PIK3AP1-OID20587	finngen_R12_DM_RETINOPATHY	Diabetic retinopathy || id:finngen_R12_DM_RETINOPATHY	Phosphoinositide 3-kinase adapter protein 1 | Inflammation	Inverse variance weighted	7.62909022940324	2	0.0220477413663345
ukb-ppp-PIK3IP1-OID21094	finngen_R12_DM_RETINOPATHY	Diabetic retinopathy || id:finngen_R12_DM_RETINOPATHY	Phosphoinositide-3-kinase-interacting protein 1 | Neurology	Inverse variance weighted	0.387601005534833	1	0.533563118147599
ukb-ppp-PILRA-OID21129	finngen_R12_DM_RETINOPATHY	Diabetic retinopathy || id:finngen_R12_DM_RETINOPATHY	Paired immunoglobulin-like type 2 receptor alpha | Neurology	MR Egger	5.83828663733801	5	0.322273754331014
ukb-ppp-PILRA-OID21129	finngen_R12_DM_RETINOPATHY	Diabetic retinopathy || id:finngen_R12_DM_RETINOPATHY	Paired immunoglobulin-like type 2 receptor alpha | Neurology	Inverse variance weighted	7.94699061666012	6	0.24201269832713
ukb-ppp-PILRB-OID20197	finngen_R12_DM_RETINOPATHY	Diabetic retinopathy || id:finngen_R12_DM_RETINOPATHY	Paired immunoglobulin-like type 2 receptor beta | Cardiometabolic	MR Egger	8.22004744357457	5	0.144518098987193
ukb-ppp-PILRB-OID20197	finngen_R12_DM_RETINOPATHY	Diabetic retinopathy || id:finngen_R12_DM_RETINOPATHY	Paired immunoglobulin-like type 2 receptor beta | Cardiometabolic	Inverse variance weighted	8.58969681034833	6	0.198001804572373
ukb-ppp-PINLYP-OID30651	finngen_R12_DM_RETINOPATHY	Diabetic retinopathy || id:finngen_R12_DM_RETINOPATHY	phospholipase A2 inhibitor and Ly6/PLAUR domain-containing protein | Inflammation_II	MR Egger	0.682207080250046	2	0.710985288889498
ukb-ppp-PINLYP-OID30651	finngen_R12_DM_RETINOPATHY	Diabetic retinopathy || id:finngen_R12_DM_RETINOPATHY	phospholipase A2 inhibitor and Ly6/PLAUR domain-containing protein | Inflammation_II	Inverse variance weighted	2.79847447627413	3	0.423751106996709
ukb-ppp-PKD1-OID30328	finngen_R12_DM_RETINOPATHY	Diabetic retinopathy || id:finngen_R12_DM_RETINOPATHY	Polycystin-1 | Cardiometabolic_II	Inverse variance weighted	1.53239700601411	1	0.215753053072561
ukb-ppp-PKLR-OID20682	finngen_R12_DM_RETINOPATHY	Diabetic retinopathy || id:finngen_R12_DM_RETINOPATHY	Pyruvate kinase PKLR | Inflammation	Inverse variance weighted	5.04202180360897	1	0.0247395999366664
ukb-ppp-PLA2G10-OID21002	finngen_R12_DM_RETINOPATHY	Diabetic retinopathy || id:finngen_R12_DM_RETINOPATHY	Group 10 secretory phospholipase A2 | Neurology	Inverse variance weighted	0.136460714522964	1	0.711825205412312
ukb-ppp-PLA2G15-OID21473	finngen_R12_DM_RETINOPATHY	Diabetic retinopathy || id:finngen_R12_DM_RETINOPATHY	Group XV phospholipase A2 | Oncology	MR Egger	4.87325092169337	3	0.181317115079003
ukb-ppp-PLA2G15-OID21473	finngen_R12_DM_RETINOPATHY	Diabetic retinopathy || id:finngen_R12_DM_RETINOPATHY	Group XV phospholipase A2 | Oncology	Inverse variance weighted	6.67596367908016	4	0.154035433786682
ukb-ppp-PLA2G2A-OID20274	finngen_R12_DM_RETINOPATHY	Diabetic retinopathy || id:finngen_R12_DM_RETINOPATHY	Phospholipase A2, membrane associated | Cardiometabolic	MR Egger	8.37957569606544	6	0.211592272616983
ukb-ppp-PLA2G2A-OID20274	finngen_R12_DM_RETINOPATHY	Diabetic retinopathy || id:finngen_R12_DM_RETINOPATHY	Phospholipase A2, membrane associated | Cardiometabolic	Inverse variance weighted	9.67776163194249	7	0.207581604302711
ukb-ppp-PLAU-OID21124	finngen_R12_DM_RETINOPATHY	Diabetic retinopathy || id:finngen_R12_DM_RETINOPATHY	Urokinase-type plasminogen activator | Neurology	Inverse variance weighted	3.89914734045967	1	0.0483106206221492
ukb-ppp-PLAUR-OID20764	finngen_R12_DM_RETINOPATHY	Diabetic retinopathy || id:finngen_R12_DM_RETINOPATHY	Urokinase plasminogen activator surface receptor | Inflammation	MR Egger	0.326715801986903	1	0.567599372312951
ukb-ppp-PLAUR-OID20764	finngen_R12_DM_RETINOPATHY	Diabetic retinopathy || id:finngen_R12_DM_RETINOPATHY	Urokinase plasminogen activator surface receptor | Inflammation	Inverse variance weighted	1.11090420363675	2	0.573812780743484
ukb-ppp-PLB1-OID31110	finngen_R12_DM_RETINOPATHY	Diabetic retinopathy || id:finngen_R12_DM_RETINOPATHY	Phospholipase B1, membrane-associated | Neurology_II	MR Egger	5.97934049487178	6	0.425508357306989
ukb-ppp-PLB1-OID31110	finngen_R12_DM_RETINOPATHY	Diabetic retinopathy || id:finngen_R12_DM_RETINOPATHY	Phospholipase B1, membrane-associated | Neurology_II	Inverse variance weighted	5.98798255671906	7	0.541153270270456
ukb-ppp-PLCB2-OID31155	finngen_R12_DM_RETINOPATHY	Diabetic retinopathy || id:finngen_R12_DM_RETINOPATHY	1-phosphatidylinositol 4,5-bisphosphate phosphodiesterase beta-2 | Neurology_II	Inverse variance weighted	0.703373578310889	1	0.401652439606917
ukb-ppp-PLG-OID30785	finngen_R12_DM_RETINOPATHY	Diabetic retinopathy || id:finngen_R12_DM_RETINOPATHY	Plasminogen | Inflammation_II	MR Egger	2.03687006862959	7	0.957771511995425
ukb-ppp-PLG-OID30785	finngen_R12_DM_RETINOPATHY	Diabetic retinopathy || id:finngen_R12_DM_RETINOPATHY	Plasminogen | Inflammation_II	Inverse variance weighted	2.04008365024386	8	0.979758305287573
ukb-ppp-PLTP-OID20238	finngen_R12_DM_RETINOPATHY	Diabetic retinopathy || id:finngen_R12_DM_RETINOPATHY	Phospholipid transfer protein | Cardiometabolic	MR Egger	1.94603251277574	3	0.583683066047334
ukb-ppp-PLTP-OID20238	finngen_R12_DM_RETINOPATHY	Diabetic retinopathy || id:finngen_R12_DM_RETINOPATHY	Phospholipid transfer protein | Cardiometabolic	Inverse variance weighted	1.94887449595285	4	0.745161855898823
ukb-ppp-PLXDC1-OID21258	finngen_R12_DM_RETINOPATHY	Diabetic retinopathy || id:finngen_R12_DM_RETINOPATHY	Plexin domain-containing protein 1 | Oncology	MR Egger	3.47709011311119	1	0.0622240676127467
ukb-ppp-PLXDC1-OID21258	finngen_R12_DM_RETINOPATHY	Diabetic retinopathy || id:finngen_R12_DM_RETINOPATHY	Plexin domain-containing protein 1 | Oncology	Inverse variance weighted	6.20044620777088	2	0.0450391528625541
ukb-ppp-PLXDC2-OID31101	finngen_R12_DM_RETINOPATHY	Diabetic retinopathy || id:finngen_R12_DM_RETINOPATHY	Plexin domain-containing protein 2 | Neurology_II	MR Egger	0.0137864824447654	1	0.906530522395917
ukb-ppp-PLXDC2-OID31101	finngen_R12_DM_RETINOPATHY	Diabetic retinopathy || id:finngen_R12_DM_RETINOPATHY	Plexin domain-containing protein 2 | Neurology_II	Inverse variance weighted	3.96414121576339	2	0.137783645835914
ukb-ppp-PLXNB2-OID20317	finngen_R12_DM_RETINOPATHY	Diabetic retinopathy || id:finngen_R12_DM_RETINOPATHY	Plexin-B2 | Cardiometabolic	MR Egger	2.16631124005629	2	0.338525580261157
ukb-ppp-PLXNB2-OID20317	finngen_R12_DM_RETINOPATHY	Diabetic retinopathy || id:finngen_R12_DM_RETINOPATHY	Plexin-B2 | Cardiometabolic	Inverse variance weighted	2.37105719029911	3	0.499045056195772
ukb-ppp-PM20D1-OID20149	finngen_R12_DM_RETINOPATHY	Diabetic retinopathy || id:finngen_R12_DM_RETINOPATHY	N-fatty-acyl-amino acid synthase/hydrolase PM20D1 | Cardiometabolic	MR Egger	1.80221566940854	3	0.614452899999217
ukb-ppp-PM20D1-OID20149	finngen_R12_DM_RETINOPATHY	Diabetic retinopathy || id:finngen_R12_DM_RETINOPATHY	N-fatty-acyl-amino acid synthase/hydrolase PM20D1 | Cardiometabolic	Inverse variance weighted	2.12330461015962	4	0.713092200163394
ukb-ppp-PMM2-OID30125	finngen_R12_DM_RETINOPATHY	Diabetic retinopathy || id:finngen_R12_DM_RETINOPATHY	Phosphomannomutase 2 | Cardiometabolic_II	MR Egger	2.06106921237307	1	0.151104112104056
ukb-ppp-PMM2-OID30125	finngen_R12_DM_RETINOPATHY	Diabetic retinopathy || id:finngen_R12_DM_RETINOPATHY	Phosphomannomutase 2 | Cardiometabolic_II	Inverse variance weighted	2.38366683768788	2	0.303664010064529
ukb-ppp-PNLIPRP1-OID31122	finngen_R12_DM_RETINOPATHY	Diabetic retinopathy || id:finngen_R12_DM_RETINOPATHY	Inactive pancreatic lipase-related protein 1 | Neurology_II	MR Egger	0.00959105480383386	1	0.921984756592039
ukb-ppp-PNLIPRP1-OID31122	finngen_R12_DM_RETINOPATHY	Diabetic retinopathy || id:finngen_R12_DM_RETINOPATHY	Inactive pancreatic lipase-related protein 1 | Neurology_II	Inverse variance weighted	1.50855342471412	2	0.470350690571724
ukb-ppp-PNLIPRP2-OID20775	finngen_R12_DM_RETINOPATHY	Diabetic retinopathy || id:finngen_R12_DM_RETINOPATHY	Pancreatic lipase-related protein 2 | Inflammation	MR Egger	5.62704130281399	4	0.228786086184244
ukb-ppp-PNLIPRP2-OID20775	finngen_R12_DM_RETINOPATHY	Diabetic retinopathy || id:finngen_R12_DM_RETINOPATHY	Pancreatic lipase-related protein 2 | Inflammation	Inverse variance weighted	5.78811629177588	5	0.327385143527668
ukb-ppp-PNMA1-OID30194	finngen_R12_DM_RETINOPATHY	Diabetic retinopathy || id:finngen_R12_DM_RETINOPATHY	Paraneoplastic antigen Ma1 | Cardiometabolic_II	Inverse variance weighted	1.24546511918992	1	0.264420385754431
ukb-ppp-PODXL-OID21358	finngen_R12_DM_RETINOPATHY	Diabetic retinopathy || id:finngen_R12_DM_RETINOPATHY	Podocalyxin | Oncology	MR Egger	0.558317714323511	1	0.454938856210694
ukb-ppp-PODXL-OID21358	finngen_R12_DM_RETINOPATHY	Diabetic retinopathy || id:finngen_R12_DM_RETINOPATHY	Podocalyxin | Oncology	Inverse variance weighted	0.724401379211511	2	0.696142645228782
ukb-ppp-PODXL2-OID21487	finngen_R12_DM_RETINOPATHY	Diabetic retinopathy || id:finngen_R12_DM_RETINOPATHY	Podocalyxin-like protein 2 | Oncology	MR Egger	4.53908502932227	2	0.103359454703713
ukb-ppp-PODXL2-OID21487	finngen_R12_DM_RETINOPATHY	Diabetic retinopathy || id:finngen_R12_DM_RETINOPATHY	Podocalyxin-like protein 2 | Oncology	Inverse variance weighted	4.75081149514246	3	0.190980137140645
ukb-ppp-POMC-OID30282	finngen_R12_DM_RETINOPATHY	Diabetic retinopathy || id:finngen_R12_DM_RETINOPATHY	Pro-opiomelanocortin | Cardiometabolic_II	Inverse variance weighted	0.412538767695204	1	0.520683731723667
ukb-ppp-PON1-OID30704	finngen_R12_DM_RETINOPATHY	Diabetic retinopathy || id:finngen_R12_DM_RETINOPATHY	Serum paraoxonase/arylesterase 1 | Inflammation_II	MR Egger	2.01850090894328	4	0.732355878631128
ukb-ppp-PON1-OID30704	finngen_R12_DM_RETINOPATHY	Diabetic retinopathy || id:finngen_R12_DM_RETINOPATHY	Serum paraoxonase/arylesterase 1 | Inflammation_II	Inverse variance weighted	2.02000831295579	5	0.846369635925265
ukb-ppp-PON2-OID20088	finngen_R12_DM_RETINOPATHY	Diabetic retinopathy || id:finngen_R12_DM_RETINOPATHY	Serum paraoxonase/arylesterase 2 | Cardiometabolic	MR Egger	3.05133913257083	5	0.692070926066004
ukb-ppp-PON2-OID20088	finngen_R12_DM_RETINOPATHY	Diabetic retinopathy || id:finngen_R12_DM_RETINOPATHY	Serum paraoxonase/arylesterase 2 | Cardiometabolic	Inverse variance weighted	3.50577045903363	6	0.743201803230176
ukb-ppp-PON3-OID20777	finngen_R12_DM_RETINOPATHY	Diabetic retinopathy || id:finngen_R12_DM_RETINOPATHY	Serum paraoxonase/lactonase 3 | Inflammation	MR Egger	4.91435547479425	3	0.178176956467234
ukb-ppp-PON3-OID20777	finngen_R12_DM_RETINOPATHY	Diabetic retinopathy || id:finngen_R12_DM_RETINOPATHY	Serum paraoxonase/lactonase 3 | Inflammation	Inverse variance weighted	14.617517945966	4	0.00556394040016897
ukb-ppp-POSTN-OID30410	finngen_R12_DM_RETINOPATHY	Diabetic retinopathy || id:finngen_R12_DM_RETINOPATHY	Periostin | Cardiometabolic_II	MR Egger	1.15447827921629	1	0.282613647392913
ukb-ppp-POSTN-OID30410	finngen_R12_DM_RETINOPATHY	Diabetic retinopathy || id:finngen_R12_DM_RETINOPATHY	Periostin | Cardiometabolic_II	Inverse variance weighted	1.16209335925262	2	0.559312638940372
ukb-ppp-PPCDC-OID21027	finngen_R12_DM_RETINOPATHY	Diabetic retinopathy || id:finngen_R12_DM_RETINOPATHY	Phosphopantothenoylcysteine decarboxylase | Neurology	MR Egger	0.00393775639519898	2	0.998033058771652
ukb-ppp-PPCDC-OID21027	finngen_R12_DM_RETINOPATHY	Diabetic retinopathy || id:finngen_R12_DM_RETINOPATHY	Phosphopantothenoylcysteine decarboxylase | Neurology	Inverse variance weighted	0.00774107860777596	3	0.999819277313489
ukb-ppp-PPP1R14A-OID31011	finngen_R12_DM_RETINOPATHY	Diabetic retinopathy || id:finngen_R12_DM_RETINOPATHY	Protein phosphatase 1 regulatory subunit 14A | Neurology_II	MR Egger	0.216580767328396	2	0.897366977881414
ukb-ppp-PPP1R14A-OID31011	finngen_R12_DM_RETINOPATHY	Diabetic retinopathy || id:finngen_R12_DM_RETINOPATHY	Protein phosphatase 1 regulatory subunit 14A | Neurology_II	Inverse variance weighted	0.239708060735895	3	0.970937950590077
ukb-ppp-PRAP1-OID30391	finngen_R12_DM_RETINOPATHY	Diabetic retinopathy || id:finngen_R12_DM_RETINOPATHY	Proline-rich acidic protein 1 | Cardiometabolic_II	MR Egger	4.01635029327406	3	0.259703997641837
ukb-ppp-PRAP1-OID30391	finngen_R12_DM_RETINOPATHY	Diabetic retinopathy || id:finngen_R12_DM_RETINOPATHY	Proline-rich acidic protein 1 | Cardiometabolic_II	Inverse variance weighted	4.01652786371018	4	0.403773667764244
ukb-ppp-PRDX2-OID30668	finngen_R12_DM_RETINOPATHY	Diabetic retinopathy || id:finngen_R12_DM_RETINOPATHY	Peroxiredoxin-2 | Inflammation_II	Inverse variance weighted	9.08280832272261e-05	1	0.992395974549198
ukb-ppp-PRDX5-OID20644	finngen_R12_DM_RETINOPATHY	Diabetic retinopathy || id:finngen_R12_DM_RETINOPATHY	Peroxiredoxin-5, mitochondrial | Inflammation	Inverse variance weighted	0.0760025374115335	1	0.782789574323013
ukb-ppp-PRELP-OID20766	finngen_R12_DM_RETINOPATHY	Diabetic retinopathy || id:finngen_R12_DM_RETINOPATHY	Prolargin | Inflammation	MR Egger	0.961121377686412	2	0.618436544107898
ukb-ppp-PRELP-OID20766	finngen_R12_DM_RETINOPATHY	Diabetic retinopathy || id:finngen_R12_DM_RETINOPATHY	Prolargin | Inflammation	Inverse variance weighted	3.0280229569763	3	0.387324735167607
ukb-ppp-PRG3-OID30383	finngen_R12_DM_RETINOPATHY	Diabetic retinopathy || id:finngen_R12_DM_RETINOPATHY	Proteoglycan 3 | Cardiometabolic_II	Inverse variance weighted	4.02692644582643	1	0.0447794510567146
ukb-ppp-PRND-OID31124	finngen_R12_DM_RETINOPATHY	Diabetic retinopathy || id:finngen_R12_DM_RETINOPATHY	Prion-like protein doppel | Neurology_II	MR Egger	1.19436234462847	3	0.754356769521215
ukb-ppp-PRND-OID31124	finngen_R12_DM_RETINOPATHY	Diabetic retinopathy || id:finngen_R12_DM_RETINOPATHY	Prion-like protein doppel | Neurology_II	Inverse variance weighted	1.51889592986315	4	0.823289102302731
ukb-ppp-PROCR-OID30149	finngen_R12_DM_RETINOPATHY	Diabetic retinopathy || id:finngen_R12_DM_RETINOPATHY	Endothelial protein C receptor | Cardiometabolic_II	MR Egger	0.287147474137663	1	0.592054321464207
ukb-ppp-PROCR-OID30149	finngen_R12_DM_RETINOPATHY	Diabetic retinopathy || id:finngen_R12_DM_RETINOPATHY	Endothelial protein C receptor | Cardiometabolic_II	Inverse variance weighted	0.580874540376201	2	0.747936445753145
ukb-ppp-PROK1-OID20543	finngen_R12_DM_RETINOPATHY	Diabetic retinopathy || id:finngen_R12_DM_RETINOPATHY	Prokineticin-1 | Inflammation	MR Egger	2.14701796949748	2	0.341807015022027
ukb-ppp-PROK1-OID20543	finngen_R12_DM_RETINOPATHY	Diabetic retinopathy || id:finngen_R12_DM_RETINOPATHY	Prokineticin-1 | Inflammation	Inverse variance weighted	2.43953515284269	3	0.486317598696436
ukb-ppp-PROS1-OID30737	finngen_R12_DM_RETINOPATHY	Diabetic retinopathy || id:finngen_R12_DM_RETINOPATHY	Vitamin K-dependent protein S | Inflammation_II	MR Egger	4.308007876276	2	0.116018694875878
ukb-ppp-PROS1-OID30737	finngen_R12_DM_RETINOPATHY	Diabetic retinopathy || id:finngen_R12_DM_RETINOPATHY	Vitamin K-dependent protein S | Inflammation_II	Inverse variance weighted	5.39706847219137	3	0.14492633271268
ukb-ppp-PRR4-OID30607	finngen_R12_DM_RETINOPATHY	Diabetic retinopathy || id:finngen_R12_DM_RETINOPATHY	Proline-rich protein 4 | Inflammation_II	MR Egger	0.626565790164686	2	0.731043074822723
ukb-ppp-PRR4-OID30607	finngen_R12_DM_RETINOPATHY	Diabetic retinopathy || id:finngen_R12_DM_RETINOPATHY	Proline-rich protein 4 | Inflammation_II	Inverse variance weighted	0.755788491581409	3	0.860009921029
ukb-ppp-PRRT3-OID30276	finngen_R12_DM_RETINOPATHY	Diabetic retinopathy || id:finngen_R12_DM_RETINOPATHY	Proline-rich transmembrane protein 3 | Cardiometabolic_II	MR Egger	0.0214469600135949	1	0.883567890002593
ukb-ppp-PRRT3-OID30276	finngen_R12_DM_RETINOPATHY	Diabetic retinopathy || id:finngen_R12_DM_RETINOPATHY	Proline-rich transmembrane protein 3 | Cardiometabolic_II	Inverse variance weighted	1.05765594166616	2	0.589295236297901
ukb-ppp-PRSS2-OID20364	finngen_R12_DM_RETINOPATHY	Diabetic retinopathy || id:finngen_R12_DM_RETINOPATHY	Trypsin-2 | Cardiometabolic	Inverse variance weighted	0.814375702837525	1	0.366829726993579
ukb-ppp-PRSS22-OID30483	finngen_R12_DM_RETINOPATHY	Diabetic retinopathy || id:finngen_R12_DM_RETINOPATHY	Brain-specific serine protease 4 | Inflammation_II	Inverse variance weighted	0.186049887423616	1	0.666224800466198
ukb-ppp-PRSS27-OID20212	finngen_R12_DM_RETINOPATHY	Diabetic retinopathy || id:finngen_R12_DM_RETINOPATHY	Serine protease 27 | Cardiometabolic	MR Egger	1.26423326444668	2	0.531465692238479
ukb-ppp-PRSS27-OID20212	finngen_R12_DM_RETINOPATHY	Diabetic retinopathy || id:finngen_R12_DM_RETINOPATHY	Serine protease 27 | Cardiometabolic	Inverse variance weighted	1.32738857205757	3	0.722639891184171
ukb-ppp-PRSS53-OID31093	finngen_R12_DM_RETINOPATHY	Diabetic retinopathy || id:finngen_R12_DM_RETINOPATHY	Serine protease 53 | Neurology_II	MR Egger	4.74468117215507	5	0.447827311483385
ukb-ppp-PRSS53-OID31093	finngen_R12_DM_RETINOPATHY	Diabetic retinopathy || id:finngen_R12_DM_RETINOPATHY	Serine protease 53 | Neurology_II	Inverse variance weighted	5.02648197601379	6	0.540421120599717
ukb-ppp-PRTFDC1-OID20867	finngen_R12_DM_RETINOPATHY	Diabetic retinopathy || id:finngen_R12_DM_RETINOPATHY	Phosphoribosyltransferase domain-containing protein 1 | Neurology	Inverse variance weighted	2.59978731376482	1	0.106878057066207
ukb-ppp-PRTG-OID21443	finngen_R12_DM_RETINOPATHY	Diabetic retinopathy || id:finngen_R12_DM_RETINOPATHY	Protogenin | Oncology	MR Egger	0.447056348787652	2	0.799692360702687
ukb-ppp-PRTG-OID21443	finngen_R12_DM_RETINOPATHY	Diabetic retinopathy || id:finngen_R12_DM_RETINOPATHY	Protogenin | Oncology	Inverse variance weighted	1.36819547072625	3	0.713006526884008
ukb-ppp-PSAP-OID30419	finngen_R12_DM_RETINOPATHY	Diabetic retinopathy || id:finngen_R12_DM_RETINOPATHY	Prosaposin | Cardiometabolic_II	MR Egger	0.4475283788031	1	0.503511030765425
ukb-ppp-PSAP-OID30419	finngen_R12_DM_RETINOPATHY	Diabetic retinopathy || id:finngen_R12_DM_RETINOPATHY	Prosaposin | Cardiometabolic_II	Inverse variance weighted	1.28557136389815	2	0.525825599058
ukb-ppp-PSAPL1-OID31473	finngen_R12_DM_RETINOPATHY	Diabetic retinopathy || id:finngen_R12_DM_RETINOPATHY	Proactivator polypeptide-like 1 | Oncology_II	MR Egger	4.75465837276856	3	0.190669361484726
ukb-ppp-PSAPL1-OID31473	finngen_R12_DM_RETINOPATHY	Diabetic retinopathy || id:finngen_R12_DM_RETINOPATHY	Proactivator polypeptide-like 1 | Oncology_II	Inverse variance weighted	4.76533617727721	4	0.312233705589219
ukb-ppp-PSCA-OID31493	finngen_R12_DM_RETINOPATHY	Diabetic retinopathy || id:finngen_R12_DM_RETINOPATHY	Prostate stem cell antigen | Oncology_II	MR Egger	5.67122538474838	4	0.225083573720818
ukb-ppp-PSCA-OID31493	finngen_R12_DM_RETINOPATHY	Diabetic retinopathy || id:finngen_R12_DM_RETINOPATHY	Prostate stem cell antigen | Oncology_II	Inverse variance weighted	6.9060971960774	5	0.227718182999639
ukb-ppp-PSG1-OID20916	finngen_R12_DM_RETINOPATHY	Diabetic retinopathy || id:finngen_R12_DM_RETINOPATHY	Pregnancy-specific beta-1-glycoprotein 1 | Neurology	MR Egger	2.01020723871631	7	0.959273260054434
ukb-ppp-PSG1-OID20916	finngen_R12_DM_RETINOPATHY	Diabetic retinopathy || id:finngen_R12_DM_RETINOPATHY	Pregnancy-specific beta-1-glycoprotein 1 | Neurology	Inverse variance weighted	2.30780321473979	8	0.970091813148383
ukb-ppp-PSRC1-OID21169	finngen_R12_DM_RETINOPATHY	Diabetic retinopathy || id:finngen_R12_DM_RETINOPATHY	Proline/serine-rich coiled-coil protein 1 | Oncology	Inverse variance weighted	2.18174179564012e-06	1	0.998821467456876
ukb-ppp-PTGR1-OID30297	finngen_R12_DM_RETINOPATHY	Diabetic retinopathy || id:finngen_R12_DM_RETINOPATHY	Prostaglandin reductase 1 | Cardiometabolic_II	MR Egger	5.9905938359059	9	0.740859332836134
ukb-ppp-PTGR1-OID30297	finngen_R12_DM_RETINOPATHY	Diabetic retinopathy || id:finngen_R12_DM_RETINOPATHY	Prostaglandin reductase 1 | Cardiometabolic_II	Inverse variance weighted	6.81201823595413	10	0.743064415464213
ukb-ppp-PTH1R-OID20571	finngen_R12_DM_RETINOPATHY	Diabetic retinopathy || id:finngen_R12_DM_RETINOPATHY	Parathyroid hormone/parathyroid hormone-related peptide receptor | Inflammation	MR Egger	5.55677447187965	5	0.351760509910159
ukb-ppp-PTH1R-OID20571	finngen_R12_DM_RETINOPATHY	Diabetic retinopathy || id:finngen_R12_DM_RETINOPATHY	Parathyroid hormone/parathyroid hormone-related peptide receptor | Inflammation	Inverse variance weighted	14.3119725310727	6	0.0263389107340878
ukb-ppp-PTPRB-OID30324	finngen_R12_DM_RETINOPATHY	Diabetic retinopathy || id:finngen_R12_DM_RETINOPATHY	Receptor-type tyrosine-protein phosphatase beta | Cardiometabolic_II	MR Egger	0.4021881809032	2	0.817835477424186
ukb-ppp-PTPRB-OID30324	finngen_R12_DM_RETINOPATHY	Diabetic retinopathy || id:finngen_R12_DM_RETINOPATHY	Receptor-type tyrosine-protein phosphatase beta | Cardiometabolic_II	Inverse variance weighted	1.00619933069422	3	0.79975190515088
ukb-ppp-PTPRC-OID30380	finngen_R12_DM_RETINOPATHY	Diabetic retinopathy || id:finngen_R12_DM_RETINOPATHY	Receptor-type tyrosine-protein phosphatase C | Cardiometabolic_II	MR Egger	0.0426291443731255	1	0.836425151683476
ukb-ppp-PTPRC-OID30380	finngen_R12_DM_RETINOPATHY	Diabetic retinopathy || id:finngen_R12_DM_RETINOPATHY	Receptor-type tyrosine-protein phosphatase C | Cardiometabolic_II	Inverse variance weighted	6.44561179985859	2	0.0398431055030736
ukb-ppp-PTPRH-OID31433	finngen_R12_DM_RETINOPATHY	Diabetic retinopathy || id:finngen_R12_DM_RETINOPATHY	Receptor-type tyrosine-protein phosphatase H | Oncology_II	MR Egger	6.3878478125265	5	0.27028704584037
ukb-ppp-PTPRH-OID31433	finngen_R12_DM_RETINOPATHY	Diabetic retinopathy || id:finngen_R12_DM_RETINOPATHY	Receptor-type tyrosine-protein phosphatase H | Oncology_II	Inverse variance weighted	6.42587725176884	6	0.37720997272587
ukb-ppp-PTPRM-OID20598	finngen_R12_DM_RETINOPATHY	Diabetic retinopathy || id:finngen_R12_DM_RETINOPATHY	Receptor-type tyrosine-protein phosphatase mu | Inflammation	MR Egger	0.839311665464414	2	0.657272992742271
ukb-ppp-PTPRM-OID20598	finngen_R12_DM_RETINOPATHY	Diabetic retinopathy || id:finngen_R12_DM_RETINOPATHY	Receptor-type tyrosine-protein phosphatase mu | Inflammation	Inverse variance weighted	1.82363952961427	3	0.60980427033068
ukb-ppp-PTPRN2-OID20912	finngen_R12_DM_RETINOPATHY	Diabetic retinopathy || id:finngen_R12_DM_RETINOPATHY	Receptor-type tyrosine-protein phosphatase N2 | Neurology	Inverse variance weighted	0.436747293294299	1	0.508696590947049
ukb-ppp-PTPRS-OID20306	finngen_R12_DM_RETINOPATHY	Diabetic retinopathy || id:finngen_R12_DM_RETINOPATHY	Receptor-type tyrosine-protein phosphatase S | Cardiometabolic	MR Egger	1.67199041098426	1	0.195992147304862
ukb-ppp-PTPRS-OID20306	finngen_R12_DM_RETINOPATHY	Diabetic retinopathy || id:finngen_R12_DM_RETINOPATHY	Receptor-type tyrosine-protein phosphatase S | Cardiometabolic	Inverse variance weighted	3.06995510944257	2	0.215460527187054
ukb-ppp-PTPRZ1-OID30343	finngen_R12_DM_RETINOPATHY	Diabetic retinopathy || id:finngen_R12_DM_RETINOPATHY	Receptor-type tyrosine-protein phosphatase zeta | Cardiometabolic_II	MR Egger	0.181843644984189	1	0.669793605332375
ukb-ppp-PTPRZ1-OID30343	finngen_R12_DM_RETINOPATHY	Diabetic retinopathy || id:finngen_R12_DM_RETINOPATHY	Receptor-type tyrosine-protein phosphatase zeta | Cardiometabolic_II	Inverse variance weighted	0.55521001636877	2	0.757596006644774
ukb-ppp-PVALB-OID21420	finngen_R12_DM_RETINOPATHY	Diabetic retinopathy || id:finngen_R12_DM_RETINOPATHY	Parvalbumin alpha | Oncology	MR Egger	0.757912094455889	3	0.85950509662644
ukb-ppp-PVALB-OID21420	finngen_R12_DM_RETINOPATHY	Diabetic retinopathy || id:finngen_R12_DM_RETINOPATHY	Parvalbumin alpha | Oncology	Inverse variance weighted	2.33198445023054	4	0.674952024091412
ukb-ppp-PVR-OID21011	finngen_R12_DM_RETINOPATHY	Diabetic retinopathy || id:finngen_R12_DM_RETINOPATHY	Poliovirus receptor | Neurology	MR Egger	1.08468818793785	3	0.780771642607998
ukb-ppp-PVR-OID21011	finngen_R12_DM_RETINOPATHY	Diabetic retinopathy || id:finngen_R12_DM_RETINOPATHY	Poliovirus receptor | Neurology	Inverse variance weighted	1.93284087987774	4	0.748109751202335
ukb-ppp-PXDNL-OID31405	finngen_R12_DM_RETINOPATHY	Diabetic retinopathy || id:finngen_R12_DM_RETINOPATHY	Peroxidasin-like protein | Oncology_II	MR Egger	0.558793219592707	1	0.454746881738536
ukb-ppp-PXDNL-OID31405	finngen_R12_DM_RETINOPATHY	Diabetic retinopathy || id:finngen_R12_DM_RETINOPATHY	Peroxidasin-like protein | Oncology_II	Inverse variance weighted	0.558794813424402	2	0.756239308912515
ukb-ppp-PXN-OID20822	finngen_R12_DM_RETINOPATHY	Diabetic retinopathy || id:finngen_R12_DM_RETINOPATHY	Paxillin | Neurology	MR Egger	1.79150672355421	2	0.408299885218517
ukb-ppp-PXN-OID20822	finngen_R12_DM_RETINOPATHY	Diabetic retinopathy || id:finngen_R12_DM_RETINOPATHY	Paxillin | Neurology	Inverse variance weighted	2.04116058324924	3	0.563907771434318
ukb-ppp-PYDC1-OID30202	finngen_R12_DM_RETINOPATHY	Diabetic retinopathy || id:finngen_R12_DM_RETINOPATHY	Pyrin domain-containing protein 1 | Cardiometabolic_II	MR Egger	2.19417609669274	2	0.333841800855486
ukb-ppp-PYDC1-OID30202	finngen_R12_DM_RETINOPATHY	Diabetic retinopathy || id:finngen_R12_DM_RETINOPATHY	Pyrin domain-containing protein 1 | Cardiometabolic_II	Inverse variance weighted	3.9778585922449	3	0.263864949065377
ukb-ppp-PZP-OID30730	finngen_R12_DM_RETINOPATHY	Diabetic retinopathy || id:finngen_R12_DM_RETINOPATHY	Pregnancy zone protein | Inflammation_II	Inverse variance weighted	0.00500135987585316	1	0.943620369604705
ukb-ppp-QDPR-OID20174	finngen_R12_DM_RETINOPATHY	Diabetic retinopathy || id:finngen_R12_DM_RETINOPATHY	Dihydropteridine reductase | Cardiometabolic	MR Egger	1.56373176624812	1	0.211119653407563
ukb-ppp-QDPR-OID20174	finngen_R12_DM_RETINOPATHY	Diabetic retinopathy || id:finngen_R12_DM_RETINOPATHY	Dihydropteridine reductase | Cardiometabolic	Inverse variance weighted	1.58420242069148	2	0.45289217308345
ukb-ppp-QPCT-OID20320	finngen_R12_DM_RETINOPATHY	Diabetic retinopathy || id:finngen_R12_DM_RETINOPATHY	Glutaminyl-peptide cyclotransferase | Cardiometabolic	MR Egger	0.832588306415889	3	0.841657501577563
ukb-ppp-QPCT-OID20320	finngen_R12_DM_RETINOPATHY	Diabetic retinopathy || id:finngen_R12_DM_RETINOPATHY	Glutaminyl-peptide cyclotransferase | Cardiometabolic	Inverse variance weighted	0.957261124465221	4	0.91620586272184
ukb-ppp-QSOX1-OID30729	finngen_R12_DM_RETINOPATHY	Diabetic retinopathy || id:finngen_R12_DM_RETINOPATHY	Sulfhydryl oxidase 1 | Inflammation_II	MR Egger	0.0190902558111497	3	0.999302489823923
ukb-ppp-QSOX1-OID30729	finngen_R12_DM_RETINOPATHY	Diabetic retinopathy || id:finngen_R12_DM_RETINOPATHY	Sulfhydryl oxidase 1 | Inflammation_II	Inverse variance weighted	0.304933901527279	4	0.98949345203152
ukb-ppp-RARRES1-OID21177	finngen_R12_DM_RETINOPATHY	Diabetic retinopathy || id:finngen_R12_DM_RETINOPATHY	Retinoic acid receptor responder protein 1 | Oncology	MR Egger	4.294075208274	3	0.231410329424119
ukb-ppp-RARRES1-OID21177	finngen_R12_DM_RETINOPATHY	Diabetic retinopathy || id:finngen_R12_DM_RETINOPATHY	Retinoic acid receptor responder protein 1 | Oncology	Inverse variance weighted	4.52270250041553	4	0.339864032155896
ukb-ppp-RASSF2-OID21194	finngen_R12_DM_RETINOPATHY	Diabetic retinopathy || id:finngen_R12_DM_RETINOPATHY	Ras association domain-containing protein 2 | Oncology	MR Egger	0.404067548017762	1	0.524996046886024
ukb-ppp-RASSF2-OID21194	finngen_R12_DM_RETINOPATHY	Diabetic retinopathy || id:finngen_R12_DM_RETINOPATHY	Ras association domain-containing protein 2 | Oncology	Inverse variance weighted	1.06717514446902	2	0.586497090177846
ukb-ppp-RBKS-OID20986	finngen_R12_DM_RETINOPATHY	Diabetic retinopathy || id:finngen_R12_DM_RETINOPATHY	Ribokinase | Neurology	MR Egger	0.0247120474856549	1	0.875086708211084
ukb-ppp-RBKS-OID20986	finngen_R12_DM_RETINOPATHY	Diabetic retinopathy || id:finngen_R12_DM_RETINOPATHY	Ribokinase | Neurology	Inverse variance weighted	0.564038423307957	2	0.754259193827252
ukb-ppp-RBPMS2-OID30257	finngen_R12_DM_RETINOPATHY	Diabetic retinopathy || id:finngen_R12_DM_RETINOPATHY	RNA-binding protein with multiple splicing 2 | Cardiometabolic_II	Inverse variance weighted	0.765732166500881	1	0.381540587555308
ukb-ppp-RECK-OID30234	finngen_R12_DM_RETINOPATHY	Diabetic retinopathy || id:finngen_R12_DM_RETINOPATHY	Reversion-inducing cysteine-rich protein with Kazal motifs | Cardiometabolic_II	Inverse variance weighted	1.05031864444128	1	0.305433711606904
ukb-ppp-REG1A-OID20415	finngen_R12_DM_RETINOPATHY	Diabetic retinopathy || id:finngen_R12_DM_RETINOPATHY	Lithostathine-1-alpha | Cardiometabolic	MR Egger	0.105304457575002	1	0.745554614797776
ukb-ppp-REG1A-OID20415	finngen_R12_DM_RETINOPATHY	Diabetic retinopathy || id:finngen_R12_DM_RETINOPATHY	Lithostathine-1-alpha | Cardiometabolic	Inverse variance weighted	0.266115824706439	2	0.875414393333182
ukb-ppp-REG1B-OID20266	finngen_R12_DM_RETINOPATHY	Diabetic retinopathy || id:finngen_R12_DM_RETINOPATHY	Lithostathine-1-beta | Cardiometabolic	MR Egger	0.0964244614308921	1	0.756163360113912
ukb-ppp-REG1B-OID20266	finngen_R12_DM_RETINOPATHY	Diabetic retinopathy || id:finngen_R12_DM_RETINOPATHY	Lithostathine-1-beta | Cardiometabolic	Inverse variance weighted	0.730899064924641	2	0.693884657079099
ukb-ppp-REG3A-OID20258	finngen_R12_DM_RETINOPATHY	Diabetic retinopathy || id:finngen_R12_DM_RETINOPATHY	Regenerating islet-derived protein 3-alpha | Cardiometabolic	MR Egger	1.35398135278186	2	0.508143863113284
ukb-ppp-REG3A-OID20258	finngen_R12_DM_RETINOPATHY	Diabetic retinopathy || id:finngen_R12_DM_RETINOPATHY	Regenerating islet-derived protein 3-alpha | Cardiometabolic	Inverse variance weighted	3.60163099885463	3	0.307818158949873
ukb-ppp-REG3G-OID31408	finngen_R12_DM_RETINOPATHY	Diabetic retinopathy || id:finngen_R12_DM_RETINOPATHY	Regenerating islet-derived protein 3-gamma | Oncology_II	Inverse variance weighted	0.0466189758218848	1	0.829054566680722
ukb-ppp-REG4-OID20784	finngen_R12_DM_RETINOPATHY	Diabetic retinopathy || id:finngen_R12_DM_RETINOPATHY	Regenerating islet-derived protein 4 | Inflammation	MR Egger	0.915232167884936	1	0.338729971337202
ukb-ppp-REG4-OID20784	finngen_R12_DM_RETINOPATHY	Diabetic retinopathy || id:finngen_R12_DM_RETINOPATHY	Regenerating islet-derived protein 4 | Inflammation	Inverse variance weighted	2.71248554370189	2	0.257626923930221
ukb-ppp-RELT-OID21142	finngen_R12_DM_RETINOPATHY	Diabetic retinopathy || id:finngen_R12_DM_RETINOPATHY	Tumor necrosis factor receptor superfamily member 19L | Neurology	MR Egger	0.647690335165621	3	0.885433114006434
ukb-ppp-RELT-OID21142	finngen_R12_DM_RETINOPATHY	Diabetic retinopathy || id:finngen_R12_DM_RETINOPATHY	Tumor necrosis factor receptor superfamily member 19L | Neurology	Inverse variance weighted	0.996624918906515	4	0.910307329561824
ukb-ppp-REN-OID20201	finngen_R12_DM_RETINOPATHY	Diabetic retinopathy || id:finngen_R12_DM_RETINOPATHY	Renin | Cardiometabolic	Inverse variance weighted	0.629413803608803	1	0.427570416112313
ukb-ppp-RET-OID21346	finngen_R12_DM_RETINOPATHY	Diabetic retinopathy || id:finngen_R12_DM_RETINOPATHY	Proto-oncogene tyrosine-protein kinase receptor Ret | Oncology	MR Egger	0.244272199602954	2	0.885027908182895
ukb-ppp-RET-OID21346	finngen_R12_DM_RETINOPATHY	Diabetic retinopathy || id:finngen_R12_DM_RETINOPATHY	Proto-oncogene tyrosine-protein kinase receptor Ret | Oncology	Inverse variance weighted	3.14705989316501	3	0.369502467935576
ukb-ppp-RETN-OID20327	finngen_R12_DM_RETINOPATHY	Diabetic retinopathy || id:finngen_R12_DM_RETINOPATHY	Resistin | Cardiometabolic	MR Egger	1.02931398083693	2	0.597705578200821
ukb-ppp-RETN-OID20327	finngen_R12_DM_RETINOPATHY	Diabetic retinopathy || id:finngen_R12_DM_RETINOPATHY	Resistin | Cardiometabolic	Inverse variance weighted	1.31474455833289	3	0.725634848444317
ukb-ppp-RGMA-OID21065	finngen_R12_DM_RETINOPATHY	Diabetic retinopathy || id:finngen_R12_DM_RETINOPATHY	Repulsive guidance molecule A | Neurology	MR Egger	0.222724925139182	3	0.973839934010216
ukb-ppp-RGMA-OID21065	finngen_R12_DM_RETINOPATHY	Diabetic retinopathy || id:finngen_R12_DM_RETINOPATHY	Repulsive guidance molecule A | Neurology	Inverse variance weighted	0.540843087570705	4	0.969405022883286
ukb-ppp-RGMB-OID21045	finngen_R12_DM_RETINOPATHY	Diabetic retinopathy || id:finngen_R12_DM_RETINOPATHY	RGM domain family member B | Neurology	Inverse variance weighted	0.613219165671726	1	0.433578305622173
ukb-ppp-RIDA-OID30635	finngen_R12_DM_RETINOPATHY	Diabetic retinopathy || id:finngen_R12_DM_RETINOPATHY	2-iminobutanoate/2-iminopropanoate deaminase | Inflammation_II	Inverse variance weighted	0.125293238130082	1	0.723362978123729
ukb-ppp-RLN2-OID30601	finngen_R12_DM_RETINOPATHY	Diabetic retinopathy || id:finngen_R12_DM_RETINOPATHY	Prorelaxin H2 | Inflammation_II	MR Egger	0.706685641760516	1	0.400546299114879
ukb-ppp-RLN2-OID30601	finngen_R12_DM_RETINOPATHY	Diabetic retinopathy || id:finngen_R12_DM_RETINOPATHY	Prorelaxin H2 | Inflammation_II	Inverse variance weighted	2.12515066133567	2	0.345564719975324
ukb-ppp-RNASE1-OID30672	finngen_R12_DM_RETINOPATHY	Diabetic retinopathy || id:finngen_R12_DM_RETINOPATHY	Ribonuclease pancreatic | Inflammation_II	MR Egger	1.32267279437554	1	0.250112930465964
ukb-ppp-RNASE1-OID30672	finngen_R12_DM_RETINOPATHY	Diabetic retinopathy || id:finngen_R12_DM_RETINOPATHY	Ribonuclease pancreatic | Inflammation_II	Inverse variance weighted	5.95622226489045	2	0.0508888654677384
ukb-ppp-RNASE10-OID30238	finngen_R12_DM_RETINOPATHY	Diabetic retinopathy || id:finngen_R12_DM_RETINOPATHY	Inactive ribonuclease-like protein 10 | Cardiometabolic_II	MR Egger	1.30127582287831	3	0.728830141786943
ukb-ppp-RNASE10-OID30238	finngen_R12_DM_RETINOPATHY	Diabetic retinopathy || id:finngen_R12_DM_RETINOPATHY	Inactive ribonuclease-like protein 10 | Cardiometabolic_II	Inverse variance weighted	3.50495934324665	4	0.477124666231089
ukb-ppp-RNASE3-OID20203	finngen_R12_DM_RETINOPATHY	Diabetic retinopathy || id:finngen_R12_DM_RETINOPATHY	Eosinophil cationic protein | Cardiometabolic	MR Egger	1.36889834265033	2	0.504367973415592
ukb-ppp-RNASE3-OID20203	finngen_R12_DM_RETINOPATHY	Diabetic retinopathy || id:finngen_R12_DM_RETINOPATHY	Eosinophil cationic protein | Cardiometabolic	Inverse variance weighted	1.40449268102064	3	0.704481960480933
ukb-ppp-RNASE4-OID30705	finngen_R12_DM_RETINOPATHY	Diabetic retinopathy || id:finngen_R12_DM_RETINOPATHY	Ribonuclease 4 | Inflammation_II	Inverse variance weighted	0.00490503355561808	1	0.944165050101294
ukb-ppp-RNASE6-OID30689	finngen_R12_DM_RETINOPATHY	Diabetic retinopathy || id:finngen_R12_DM_RETINOPATHY	Ribonuclease K6 | Inflammation_II	Inverse variance weighted	2.74267932255283	1	0.0977008289147015
ukb-ppp-RNASET2-OID20321	finngen_R12_DM_RETINOPATHY	Diabetic retinopathy || id:finngen_R12_DM_RETINOPATHY	Ribonuclease T2 | Cardiometabolic	MR Egger	1.12177315571618	2	0.570702866965096
ukb-ppp-RNASET2-OID20321	finngen_R12_DM_RETINOPATHY	Diabetic retinopathy || id:finngen_R12_DM_RETINOPATHY	Ribonuclease T2 | Cardiometabolic	Inverse variance weighted	2.0021193773374	3	0.57196693631533
ukb-ppp-RNF149-OID30235	finngen_R12_DM_RETINOPATHY	Diabetic retinopathy || id:finngen_R12_DM_RETINOPATHY	E3 ubiquitin-protein ligase RNF149 | Cardiometabolic_II	Inverse variance weighted	1.7224475585451	1	0.18937829507826
ukb-ppp-RNF43-OID31291	finngen_R12_DM_RETINOPATHY	Diabetic retinopathy || id:finngen_R12_DM_RETINOPATHY	E3 ubiquitin-protein ligase RNF43 | Oncology_II	Inverse variance weighted	0.0782441268377181	1	0.779691169200289
ukb-ppp-ROBO1-OID20734	finngen_R12_DM_RETINOPATHY	Diabetic retinopathy || id:finngen_R12_DM_RETINOPATHY	Roundabout homolog 1 | Inflammation	MR Egger	0.258368707911637	2	0.878811938153628
ukb-ppp-ROBO1-OID20734	finngen_R12_DM_RETINOPATHY	Diabetic retinopathy || id:finngen_R12_DM_RETINOPATHY	Roundabout homolog 1 | Inflammation	Inverse variance weighted	2.70551047061937	3	0.439291659724758
ukb-ppp-ROBO2-OID21007	finngen_R12_DM_RETINOPATHY	Diabetic retinopathy || id:finngen_R12_DM_RETINOPATHY	Roundabout homolog 2 | Neurology	MR Egger	0.141361176549205	3	0.986449015120198
ukb-ppp-ROBO2-OID21007	finngen_R12_DM_RETINOPATHY	Diabetic retinopathy || id:finngen_R12_DM_RETINOPATHY	Roundabout homolog 2 | Neurology	Inverse variance weighted	1.31428250892267	4	0.858947675142865
ukb-ppp-ROR1-OID20224	finngen_R12_DM_RETINOPATHY	Diabetic retinopathy || id:finngen_R12_DM_RETINOPATHY	Inactive tyrosine-protein kinase transmembrane receptor ROR1 | Cardiometabolic	Inverse variance weighted	0.154758856504481	1	0.694028484283516
ukb-ppp-RSPO1-OID20938	finngen_R12_DM_RETINOPATHY	Diabetic retinopathy || id:finngen_R12_DM_RETINOPATHY	R-spondin-1 | Neurology	MR Egger	2.50384019554759	2	0.28595520743912
ukb-ppp-RSPO1-OID20938	finngen_R12_DM_RETINOPATHY	Diabetic retinopathy || id:finngen_R12_DM_RETINOPATHY	R-spondin-1 | Neurology	Inverse variance weighted	2.78967868517802	3	0.425201808825954
ukb-ppp-RSPO3-OID21415	finngen_R12_DM_RETINOPATHY	Diabetic retinopathy || id:finngen_R12_DM_RETINOPATHY	R-spondin-3 | Oncology	Inverse variance weighted	1.86744984835965	1	0.171767437525707
ukb-ppp-RTBDN-OID21343	finngen_R12_DM_RETINOPATHY	Diabetic retinopathy || id:finngen_R12_DM_RETINOPATHY	Retbindin | Oncology	Inverse variance weighted	0.406771015418968	1	0.523612977003671
ukb-ppp-RTN4R-OID21424	finngen_R12_DM_RETINOPATHY	Diabetic retinopathy || id:finngen_R12_DM_RETINOPATHY	Reticulon-4 receptor | Oncology	MR Egger	1.05367817952143	3	0.788266445884987
ukb-ppp-RTN4R-OID21424	finngen_R12_DM_RETINOPATHY	Diabetic retinopathy || id:finngen_R12_DM_RETINOPATHY	Reticulon-4 receptor | Oncology	Inverse variance weighted	1.0991649257962	4	0.894404677321713
ukb-ppp-S100A12-OID21374	finngen_R12_DM_RETINOPATHY	Diabetic retinopathy || id:finngen_R12_DM_RETINOPATHY	Protein S100-A12 | Oncology	Inverse variance weighted	0.0368851658993298	1	0.847699036023878
ukb-ppp-S100A13-OID30529	finngen_R12_DM_RETINOPATHY	Diabetic retinopathy || id:finngen_R12_DM_RETINOPATHY	Protein S100-A13 | Inflammation_II	MR Egger	0.544806313597549	1	0.46044763155818
ukb-ppp-S100A13-OID30529	finngen_R12_DM_RETINOPATHY	Diabetic retinopathy || id:finngen_R12_DM_RETINOPATHY	Protein S100-A13 | Inflammation_II	Inverse variance weighted	3.03893246783061	2	0.218828659101523
ukb-ppp-S100A4-OID21519	finngen_R12_DM_RETINOPATHY	Diabetic retinopathy || id:finngen_R12_DM_RETINOPATHY	Protein S100-A4 | Oncology	Inverse variance weighted	0.320134666324689	1	0.571526726669686
ukb-ppp-S100P-OID20103	finngen_R12_DM_RETINOPATHY	Diabetic retinopathy || id:finngen_R12_DM_RETINOPATHY	Protein S100-P | Cardiometabolic	MR Egger	0.00530443347603148	1	0.941940170900409
ukb-ppp-S100P-OID20103	finngen_R12_DM_RETINOPATHY	Diabetic retinopathy || id:finngen_R12_DM_RETINOPATHY	Protein S100-P | Cardiometabolic	Inverse variance weighted	0.525640241739262	2	0.768880190372772
ukb-ppp-SAA4-OID30726	finngen_R12_DM_RETINOPATHY	Diabetic retinopathy || id:finngen_R12_DM_RETINOPATHY	Serum amyloid A-4 protein | Inflammation_II	MR Egger	5.97341727392896	2	0.0504532236167358
ukb-ppp-SAA4-OID30726	finngen_R12_DM_RETINOPATHY	Diabetic retinopathy || id:finngen_R12_DM_RETINOPATHY	Serum amyloid A-4 protein | Inflammation_II	Inverse variance weighted	7.10170739026733	3	0.0687257038103911
ukb-ppp-SAMD9L-OID20536	finngen_R12_DM_RETINOPATHY	Diabetic retinopathy || id:finngen_R12_DM_RETINOPATHY	Sterile alpha motif domain-containing protein 9-like | Inflammation	MR Egger	1.01578033864901	1	0.313522020004308
ukb-ppp-SAMD9L-OID20536	finngen_R12_DM_RETINOPATHY	Diabetic retinopathy || id:finngen_R12_DM_RETINOPATHY	Sterile alpha motif domain-containing protein 9-like | Inflammation	Inverse variance weighted	1.16340769107144	2	0.558945198489253
ukb-ppp-SAT2-OID31306	finngen_R12_DM_RETINOPATHY	Diabetic retinopathy || id:finngen_R12_DM_RETINOPATHY	Thialysine N-epsilon-acetyltransferase | Oncology_II	MR Egger	3.28010792259084	10	0.974042766728459
ukb-ppp-SAT2-OID31306	finngen_R12_DM_RETINOPATHY	Diabetic retinopathy || id:finngen_R12_DM_RETINOPATHY	Thialysine N-epsilon-acetyltransferase | Oncology_II	Inverse variance weighted	3.3263385262837	11	0.985672335696798
ukb-ppp-SBSN-OID30398	finngen_R12_DM_RETINOPATHY	Diabetic retinopathy || id:finngen_R12_DM_RETINOPATHY	Suprabasin | Cardiometabolic_II	MR Egger	0.954978642474183	3	0.812143925037051
ukb-ppp-SBSN-OID30398	finngen_R12_DM_RETINOPATHY	Diabetic retinopathy || id:finngen_R12_DM_RETINOPATHY	Suprabasin | Cardiometabolic_II	Inverse variance weighted	3.86331423585144	4	0.424820188480171
ukb-ppp-SCARA5-OID21058	finngen_R12_DM_RETINOPATHY	Diabetic retinopathy || id:finngen_R12_DM_RETINOPATHY	Scavenger receptor class A member 5 | Neurology	MR Egger	1.94748527055294	1	0.162858094691044
ukb-ppp-SCARA5-OID21058	finngen_R12_DM_RETINOPATHY	Diabetic retinopathy || id:finngen_R12_DM_RETINOPATHY	Scavenger receptor class A member 5 | Neurology	Inverse variance weighted	2.46944488444581	2	0.290915497021744
ukb-ppp-SCARB2-OID20943	finngen_R12_DM_RETINOPATHY	Diabetic retinopathy || id:finngen_R12_DM_RETINOPATHY	Lysosome membrane protein 2 | Neurology	MR Egger	2.05392611909866	2	0.358092817455649
ukb-ppp-SCARB2-OID20943	finngen_R12_DM_RETINOPATHY	Diabetic retinopathy || id:finngen_R12_DM_RETINOPATHY	Lysosome membrane protein 2 | Neurology	Inverse variance weighted	2.12188217899371	3	0.547498550363589
ukb-ppp-SCARF1-OID20297	finngen_R12_DM_RETINOPATHY	Diabetic retinopathy || id:finngen_R12_DM_RETINOPATHY	Scavenger receptor class F member 1 | Cardiometabolic	Inverse variance weighted	0.0191078599281347	1	0.890057711256979
ukb-ppp-SCARF2-OID21048	finngen_R12_DM_RETINOPATHY	Diabetic retinopathy || id:finngen_R12_DM_RETINOPATHY	Scavenger receptor class F member 2 | Neurology	Inverse variance weighted	0.153797130752262	1	0.694932776650829
ukb-ppp-SCG3-OID20728	finngen_R12_DM_RETINOPATHY	Diabetic retinopathy || id:finngen_R12_DM_RETINOPATHY	Secretogranin-3 | Inflammation	MR Egger	0.0413350164135732	1	0.838892623955297
ukb-ppp-SCG3-OID20728	finngen_R12_DM_RETINOPATHY	Diabetic retinopathy || id:finngen_R12_DM_RETINOPATHY	Secretogranin-3 | Inflammation	Inverse variance weighted	1.35938605635735	2	0.506772533378583
ukb-ppp-SCGB1A1-OID20688	finngen_R12_DM_RETINOPATHY	Diabetic retinopathy || id:finngen_R12_DM_RETINOPATHY	Uteroglobin | Inflammation	MR Egger	0.913727241675234	2	0.633266698555791
ukb-ppp-SCGB1A1-OID20688	finngen_R12_DM_RETINOPATHY	Diabetic retinopathy || id:finngen_R12_DM_RETINOPATHY	Uteroglobin | Inflammation	Inverse variance weighted	2.13377706820729	3	0.545109713689696
ukb-ppp-SCGB3A1-OID30577	finngen_R12_DM_RETINOPATHY	Diabetic retinopathy || id:finngen_R12_DM_RETINOPATHY	Secretoglobin family 3A member 1 | Inflammation_II	Inverse variance weighted	1.03251989200711	1	0.309567551509162
ukb-ppp-SCGB3A2-OID20723	finngen_R12_DM_RETINOPATHY	Diabetic retinopathy || id:finngen_R12_DM_RETINOPATHY	Secretoglobin family 3A member 2 | Inflammation	Inverse variance weighted	1.02418479680483	1	0.311528416090659
ukb-ppp-SCLY-OID21425	finngen_R12_DM_RETINOPATHY	Diabetic retinopathy || id:finngen_R12_DM_RETINOPATHY	Selenocysteine lyase | Oncology	Inverse variance weighted	0.477113954624635	1	0.489732492973332
ukb-ppp-SCN4B-OID30277	finngen_R12_DM_RETINOPATHY	Diabetic retinopathy || id:finngen_R12_DM_RETINOPATHY	Sodium channel subunit beta-4 | Cardiometabolic_II	MR Egger	1.34658142084171	1	0.24587664766494
ukb-ppp-SCN4B-OID30277	finngen_R12_DM_RETINOPATHY	Diabetic retinopathy || id:finngen_R12_DM_RETINOPATHY	Sodium channel subunit beta-4 | Cardiometabolic_II	Inverse variance weighted	11.4424744646202	2	0.00327565564721104
ukb-ppp-SCPEP1-OID30278	finngen_R12_DM_RETINOPATHY	Diabetic retinopathy || id:finngen_R12_DM_RETINOPATHY	Retinoid-inducible serine carboxypeptidase | Cardiometabolic_II	Inverse variance weighted	0.322687589597348	1	0.569996961025178
ukb-ppp-SCRN1-OID20542	finngen_R12_DM_RETINOPATHY	Diabetic retinopathy || id:finngen_R12_DM_RETINOPATHY	Secernin-1 | Inflammation	Inverse variance weighted	1.36122198174534	1	0.243325813738245
ukb-ppp-SDC1-OID20169	finngen_R12_DM_RETINOPATHY	Diabetic retinopathy || id:finngen_R12_DM_RETINOPATHY	Syndecan-1 | Cardiometabolic	Inverse variance weighted	1.29387673060267	1	0.255334745895269
ukb-ppp-SDC4-OID20216	finngen_R12_DM_RETINOPATHY	Diabetic retinopathy || id:finngen_R12_DM_RETINOPATHY	Syndecan-4 | Cardiometabolic	MR Egger	1.64307056359522	1	0.199904694673582
ukb-ppp-SDC4-OID20216	finngen_R12_DM_RETINOPATHY	Diabetic retinopathy || id:finngen_R12_DM_RETINOPATHY	Syndecan-4 | Cardiometabolic	Inverse variance weighted	1.96987791919354	2	0.373462022513374
ukb-ppp-SDCCAG8-OID31423	finngen_R12_DM_RETINOPATHY	Diabetic retinopathy || id:finngen_R12_DM_RETINOPATHY	Serologically defined colon cancer antigen 8 | Oncology_II	Inverse variance weighted	1.12610133327201	1	0.288608461910653
ukb-ppp-SDK2-OID30662	finngen_R12_DM_RETINOPATHY	Diabetic retinopathy || id:finngen_R12_DM_RETINOPATHY	Protein sidekick-2 | Inflammation_II	MR Egger	3.35196892491055	3	0.340474787883016
ukb-ppp-SDK2-OID30662	finngen_R12_DM_RETINOPATHY	Diabetic retinopathy || id:finngen_R12_DM_RETINOPATHY	Protein sidekick-2 | Inflammation_II	Inverse variance weighted	5.44855943088947	4	0.244288286932905
ukb-ppp-SELL-OID30752	finngen_R12_DM_RETINOPATHY	Diabetic retinopathy || id:finngen_R12_DM_RETINOPATHY	L-selectin | Inflammation_II	MR Egger	6.83214788722332	1	0.00895315373562928
ukb-ppp-SELL-OID30752	finngen_R12_DM_RETINOPATHY	Diabetic retinopathy || id:finngen_R12_DM_RETINOPATHY	L-selectin | Inflammation_II	Inverse variance weighted	6.84865967199848	2	0.0325711016563691
ukb-ppp-SELP-OID20379	finngen_R12_DM_RETINOPATHY	Diabetic retinopathy || id:finngen_R12_DM_RETINOPATHY	P-selectin | Cardiometabolic	MR Egger	0.344630112610476	3	0.9514273652616
ukb-ppp-SELP-OID20379	finngen_R12_DM_RETINOPATHY	Diabetic retinopathy || id:finngen_R12_DM_RETINOPATHY	P-selectin | Cardiometabolic	Inverse variance weighted	0.637507807404286	4	0.958805897703276
ukb-ppp-SELPLG-OID20560	finngen_R12_DM_RETINOPATHY	Diabetic retinopathy || id:finngen_R12_DM_RETINOPATHY	P-selectin glycoprotein ligand 1 | Inflammation	MR Egger	1.38618859593037	1	0.239049810494543
ukb-ppp-SELPLG-OID20560	finngen_R12_DM_RETINOPATHY	Diabetic retinopathy || id:finngen_R12_DM_RETINOPATHY	P-selectin glycoprotein ligand 1 | Inflammation	Inverse variance weighted	1.72308733151743	2	0.422509365418865
ukb-ppp-SEMA3F-OID20186	finngen_R12_DM_RETINOPATHY	Diabetic retinopathy || id:finngen_R12_DM_RETINOPATHY	Semaphorin-3F | Cardiometabolic	MR Egger	0.28072770921409	1	0.596224646617545
ukb-ppp-SEMA3F-OID20186	finngen_R12_DM_RETINOPATHY	Diabetic retinopathy || id:finngen_R12_DM_RETINOPATHY	Semaphorin-3F | Cardiometabolic	Inverse variance weighted	1.19044704924723	2	0.551439291830798
ukb-ppp-SEMA7A-OID20283	finngen_R12_DM_RETINOPATHY	Diabetic retinopathy || id:finngen_R12_DM_RETINOPATHY	Semaphorin-7A | Cardiometabolic	Inverse variance weighted	0.322529037705243	1	0.570091735244628
ukb-ppp-SEPTIN9-OID21279	finngen_R12_DM_RETINOPATHY	Diabetic retinopathy || id:finngen_R12_DM_RETINOPATHY	Septin-9 | Oncology	Inverse variance weighted	0.0626284115292259	1	0.802388846339787
ukb-ppp-SERPINA1-OID30750	finngen_R12_DM_RETINOPATHY	Diabetic retinopathy || id:finngen_R12_DM_RETINOPATHY	Alpha-1-antitrypsin | Inflammation_II	Inverse variance weighted	1.75769347461544	1	0.184912471313139
ukb-ppp-SERPINA11-OID20281	finngen_R12_DM_RETINOPATHY	Diabetic retinopathy || id:finngen_R12_DM_RETINOPATHY	Serpin A11 | Cardiometabolic	MR Egger	5.82901456020429	4	0.212286646179588
ukb-ppp-SERPINA11-OID20281	finngen_R12_DM_RETINOPATHY	Diabetic retinopathy || id:finngen_R12_DM_RETINOPATHY	Serpin A11 | Cardiometabolic	Inverse variance weighted	7.43534471485147	5	0.190223472293847
ukb-ppp-SERPINA12-OID20219	finngen_R12_DM_RETINOPATHY	Diabetic retinopathy || id:finngen_R12_DM_RETINOPATHY	Serpin A12 | Cardiometabolic	MR Egger	0.0392135701032281	1	0.843026156804801
ukb-ppp-SERPINA12-OID20219	finngen_R12_DM_RETINOPATHY	Diabetic retinopathy || id:finngen_R12_DM_RETINOPATHY	Serpin A12 | Cardiometabolic	Inverse variance weighted	0.131406726462528	2	0.936408596317045
ukb-ppp-SERPINA3-OID30786	finngen_R12_DM_RETINOPATHY	Diabetic retinopathy || id:finngen_R12_DM_RETINOPATHY	Alpha-1-antichymotrypsin | Inflammation_II	MR Egger	4.37449231898247	4	0.357689893079364
ukb-ppp-SERPINA3-OID30786	finngen_R12_DM_RETINOPATHY	Diabetic retinopathy || id:finngen_R12_DM_RETINOPATHY	Alpha-1-antichymotrypsin | Inflammation_II	Inverse variance weighted	4.49690332304257	5	0.480297869773725
ukb-ppp-SERPINA4-OID30774	finngen_R12_DM_RETINOPATHY	Diabetic retinopathy || id:finngen_R12_DM_RETINOPATHY	Kallistatin | Inflammation_II	MR Egger	1.87987253217766	3	0.597709874117439
ukb-ppp-SERPINA4-OID30774	finngen_R12_DM_RETINOPATHY	Diabetic retinopathy || id:finngen_R12_DM_RETINOPATHY	Kallistatin | Inflammation_II	Inverse variance weighted	2.78235061291262	4	0.594883136861309
ukb-ppp-SERPINA5-OID30763	finngen_R12_DM_RETINOPATHY	Diabetic retinopathy || id:finngen_R12_DM_RETINOPATHY	Plasma serine protease inhibitor | Inflammation_II	MR Egger	0.718254095296713	1	0.396717195324472
ukb-ppp-SERPINA5-OID30763	finngen_R12_DM_RETINOPATHY	Diabetic retinopathy || id:finngen_R12_DM_RETINOPATHY	Plasma serine protease inhibitor | Inflammation_II	Inverse variance weighted	2.09313650936325	2	0.351140709289277
ukb-ppp-SERPINA6-OID30743	finngen_R12_DM_RETINOPATHY	Diabetic retinopathy || id:finngen_R12_DM_RETINOPATHY	Corticosteroid-binding globulin | Inflammation_II	Inverse variance weighted	2.33960570658979	1	0.126121473609837
ukb-ppp-SERPINA9-OID21284	finngen_R12_DM_RETINOPATHY	Diabetic retinopathy || id:finngen_R12_DM_RETINOPATHY	Serpin A9 | Oncology	MR Egger	2.54880092290323	2	0.279598548088745
ukb-ppp-SERPINA9-OID21284	finngen_R12_DM_RETINOPATHY	Diabetic retinopathy || id:finngen_R12_DM_RETINOPATHY	Serpin A9 | Oncology	Inverse variance weighted	2.99190947404305	3	0.392874259006201
ukb-ppp-SERPINB1-OID21088	finngen_R12_DM_RETINOPATHY	Diabetic retinopathy || id:finngen_R12_DM_RETINOPATHY	Leukocyte elastase inhibitor | Neurology	Inverse variance weighted	0.00359478975388404	1	0.952190228080953
ukb-ppp-SERPINB8-OID20630	finngen_R12_DM_RETINOPATHY	Diabetic retinopathy || id:finngen_R12_DM_RETINOPATHY	Serpin B8 | Inflammation	MR Egger	2.82552696114031	3	0.419314946175612
ukb-ppp-SERPINB8-OID20630	finngen_R12_DM_RETINOPATHY	Diabetic retinopathy || id:finngen_R12_DM_RETINOPATHY	Serpin B8 | Inflammation	Inverse variance weighted	3.27751448186725	4	0.512502763043442
ukb-ppp-SERPINB9-OID20932	finngen_R12_DM_RETINOPATHY	Diabetic retinopathy || id:finngen_R12_DM_RETINOPATHY	Serpin B9 | Neurology	Inverse variance weighted	0.602055696884175	1	0.437794757784857
ukb-ppp-SERPINC1-OID30789	finngen_R12_DM_RETINOPATHY	Diabetic retinopathy || id:finngen_R12_DM_RETINOPATHY	Antithrombin-III | Inflammation_II	Inverse variance weighted	0.853544099158701	1	0.355551658936507
ukb-ppp-SERPINE1-OID20342	finngen_R12_DM_RETINOPATHY	Diabetic retinopathy || id:finngen_R12_DM_RETINOPATHY	Plasminogen activator inhibitor 1 | Cardiometabolic	Inverse variance weighted	1.43272529083034	1	0.231320184058934
ukb-ppp-SERPINE2-OID30359	finngen_R12_DM_RETINOPATHY	Diabetic retinopathy || id:finngen_R12_DM_RETINOPATHY	Glia-derived nexin | Cardiometabolic_II	MR Egger	0.694198007466747	1	0.404740142674538
ukb-ppp-SERPINE2-OID30359	finngen_R12_DM_RETINOPATHY	Diabetic retinopathy || id:finngen_R12_DM_RETINOPATHY	Glia-derived nexin | Cardiometabolic_II	Inverse variance weighted	1.41474558960984	2	0.492937545852559
ukb-ppp-SERPINF1-OID30757	finngen_R12_DM_RETINOPATHY	Diabetic retinopathy || id:finngen_R12_DM_RETINOPATHY	Pigment epithelium-derived factor | Inflammation_II	MR Egger	0.302096116099805	1	0.582571318591367
ukb-ppp-SERPINF1-OID30757	finngen_R12_DM_RETINOPATHY	Diabetic retinopathy || id:finngen_R12_DM_RETINOPATHY	Pigment epithelium-derived factor | Inflammation_II	Inverse variance weighted	0.45420159910029	2	0.796840457082224
ukb-ppp-SERPING1-OID30777	finngen_R12_DM_RETINOPATHY	Diabetic retinopathy || id:finngen_R12_DM_RETINOPATHY	Plasma protease C1 inhibitor | Inflammation_II	Inverse variance weighted	0.326817503112639	1	0.567539094083679
ukb-ppp-SERPINI1-OID30604	finngen_R12_DM_RETINOPATHY	Diabetic retinopathy || id:finngen_R12_DM_RETINOPATHY	Neuroserpin | Inflammation_II	MR Egger	1.25670679705103	2	0.533469489855304
ukb-ppp-SERPINI1-OID30604	finngen_R12_DM_RETINOPATHY	Diabetic retinopathy || id:finngen_R12_DM_RETINOPATHY	Neuroserpin | Inflammation_II	Inverse variance weighted	1.85228339017764	3	0.603624104466011
ukb-ppp-SERPINI2-OID31504	finngen_R12_DM_RETINOPATHY	Diabetic retinopathy || id:finngen_R12_DM_RETINOPATHY	Serpin I2 | Oncology_II	MR Egger	0.680963862321411	2	0.711427381108577
ukb-ppp-SERPINI2-OID31504	finngen_R12_DM_RETINOPATHY	Diabetic retinopathy || id:finngen_R12_DM_RETINOPATHY	Serpin I2 | Oncology_II	Inverse variance weighted	1.17557480629492	3	0.758868243635852
ukb-ppp-SETMAR-OID20948	finngen_R12_DM_RETINOPATHY	Diabetic retinopathy || id:finngen_R12_DM_RETINOPATHY	Histone-lysine N-methyltransferase SETMAR | Neurology	MR Egger	0.105740082724416	1	0.745047113302794
ukb-ppp-SETMAR-OID20948	finngen_R12_DM_RETINOPATHY	Diabetic retinopathy || id:finngen_R12_DM_RETINOPATHY	Histone-lysine N-methyltransferase SETMAR | Neurology	Inverse variance weighted	0.422130833769147	2	0.809721095717236
ukb-ppp-SEZ6L-OID21488	finngen_R12_DM_RETINOPATHY	Diabetic retinopathy || id:finngen_R12_DM_RETINOPATHY	Seizure 6-like protein | Oncology	MR Egger	0.890504374720656	3	0.827718696604302
ukb-ppp-SEZ6L-OID21488	finngen_R12_DM_RETINOPATHY	Diabetic retinopathy || id:finngen_R12_DM_RETINOPATHY	Seizure 6-like protein | Oncology	Inverse variance weighted	0.946292517402872	4	0.917827482966544
ukb-ppp-SEZ6L2-OID21289	finngen_R12_DM_RETINOPATHY	Diabetic retinopathy || id:finngen_R12_DM_RETINOPATHY	Seizure 6-like protein 2 | Oncology	MR Egger	2.08113280736757	1	0.149129466505941
ukb-ppp-SEZ6L2-OID21289	finngen_R12_DM_RETINOPATHY	Diabetic retinopathy || id:finngen_R12_DM_RETINOPATHY	Seizure 6-like protein 2 | Oncology	Inverse variance weighted	2.80314507333012	2	0.246209485915866
ukb-ppp-SFRP1-OID20984	finngen_R12_DM_RETINOPATHY	Diabetic retinopathy || id:finngen_R12_DM_RETINOPATHY	Secreted frizzled-related protein 1 | Neurology	MR Egger	0.000420273906555836	1	0.983644046945665
ukb-ppp-SFRP1-OID20984	finngen_R12_DM_RETINOPATHY	Diabetic retinopathy || id:finngen_R12_DM_RETINOPATHY	Secreted frizzled-related protein 1 | Neurology	Inverse variance weighted	0.147429380004657	2	0.928936690961461
ukb-ppp-SFRP4-OID30648	finngen_R12_DM_RETINOPATHY	Diabetic retinopathy || id:finngen_R12_DM_RETINOPATHY	Secreted frizzled-related protein 4 | Inflammation_II	Inverse variance weighted	1.30741220250414	1	0.252863725190355
ukb-ppp-SFTPA1-OID21165	finngen_R12_DM_RETINOPATHY	Diabetic retinopathy || id:finngen_R12_DM_RETINOPATHY	Pulmonary surfactant-associated protein A1 | Oncology	MR Egger	0.1411459138362	1	0.707144466071449
ukb-ppp-SFTPA1-OID21165	finngen_R12_DM_RETINOPATHY	Diabetic retinopathy || id:finngen_R12_DM_RETINOPATHY	Pulmonary surfactant-associated protein A1 | Oncology	Inverse variance weighted	2.79298199031928	2	0.247463793847415
ukb-ppp-SFTPA2-OID21218	finngen_R12_DM_RETINOPATHY	Diabetic retinopathy || id:finngen_R12_DM_RETINOPATHY	Pulmonary surfactant-associated protein A2 | Oncology	MR Egger	2.43283335178032	4	0.656702030349385
ukb-ppp-SFTPA2-OID21218	finngen_R12_DM_RETINOPATHY	Diabetic retinopathy || id:finngen_R12_DM_RETINOPATHY	Pulmonary surfactant-associated protein A2 | Oncology	Inverse variance weighted	2.85171673377542	5	0.722833887423476
ukb-ppp-SFTPD-OID20214	finngen_R12_DM_RETINOPATHY	Diabetic retinopathy || id:finngen_R12_DM_RETINOPATHY	Pulmonary surfactant-associated protein D | Cardiometabolic	MR Egger	1.50073941102905	3	0.682099685170504
ukb-ppp-SFTPD-OID20214	finngen_R12_DM_RETINOPATHY	Diabetic retinopathy || id:finngen_R12_DM_RETINOPATHY	Pulmonary surfactant-associated protein D | Cardiometabolic	Inverse variance weighted	1.5794145080855	4	0.812487139840129
ukb-ppp-SGSH-OID30341	finngen_R12_DM_RETINOPATHY	Diabetic retinopathy || id:finngen_R12_DM_RETINOPATHY	N-sulphoglucosamine sulphohydrolase | Cardiometabolic_II	MR Egger	6.28070513286637	4	0.179142872476919
ukb-ppp-SGSH-OID30341	finngen_R12_DM_RETINOPATHY	Diabetic retinopathy || id:finngen_R12_DM_RETINOPATHY	N-sulphoglucosamine sulphohydrolase | Cardiometabolic_II	Inverse variance weighted	7.21943496402281	5	0.20482547765501
ukb-ppp-SH3BP1-OID31439	finngen_R12_DM_RETINOPATHY	Diabetic retinopathy || id:finngen_R12_DM_RETINOPATHY	SH3 domain-binding protein 1 | Oncology_II	MR Egger	2.19862160348652	1	0.138134209055316
ukb-ppp-SH3BP1-OID31439	finngen_R12_DM_RETINOPATHY	Diabetic retinopathy || id:finngen_R12_DM_RETINOPATHY	SH3 domain-binding protein 1 | Oncology_II	Inverse variance weighted	4.83662970358766	2	0.0890715898909349
ukb-ppp-SH3GLB2-OID31145	finngen_R12_DM_RETINOPATHY	Diabetic retinopathy || id:finngen_R12_DM_RETINOPATHY	Endophilin-B2 | Neurology_II	MR Egger	0.517498316903518	1	0.47191078403971
ukb-ppp-SH3GLB2-OID31145	finngen_R12_DM_RETINOPATHY	Diabetic retinopathy || id:finngen_R12_DM_RETINOPATHY	Endophilin-B2 | Neurology_II	Inverse variance weighted	0.571776991284445	2	0.75134638967288
ukb-ppp-SHBG-OID30685	finngen_R12_DM_RETINOPATHY	Diabetic retinopathy || id:finngen_R12_DM_RETINOPATHY	Sex hormone-binding globulin | Inflammation_II	Inverse variance weighted	0.398230540954276	1	0.528004496841317
ukb-ppp-SHISA5-OID30387	finngen_R12_DM_RETINOPATHY	Diabetic retinopathy || id:finngen_R12_DM_RETINOPATHY	Protein shisa-5 | Cardiometabolic_II	MR Egger	4.19376174353733	2	0.122838981862182
ukb-ppp-SHISA5-OID30387	finngen_R12_DM_RETINOPATHY	Diabetic retinopathy || id:finngen_R12_DM_RETINOPATHY	Protein shisa-5 | Cardiometabolic_II	Inverse variance weighted	6.58210167110673	3	0.0864802477961861
ukb-ppp-SHMT1-OID20714	finngen_R12_DM_RETINOPATHY	Diabetic retinopathy || id:finngen_R12_DM_RETINOPATHY	Serine hydroxymethyltransferase, cytosolic | Inflammation	MR Egger	2.45491457791882	3	0.483494155893706
ukb-ppp-SHMT1-OID20714	finngen_R12_DM_RETINOPATHY	Diabetic retinopathy || id:finngen_R12_DM_RETINOPATHY	Serine hydroxymethyltransferase, cytosolic | Inflammation	Inverse variance weighted	2.75811348190571	4	0.599084477959595
ukb-ppp-SIAE-OID21503	finngen_R12_DM_RETINOPATHY	Diabetic retinopathy || id:finngen_R12_DM_RETINOPATHY	Sialate O-acetylesterase | Oncology	Inverse variance weighted	1.08046610307176	1	0.298593308967808
ukb-ppp-SIGLEC10-OID20537	finngen_R12_DM_RETINOPATHY	Diabetic retinopathy || id:finngen_R12_DM_RETINOPATHY	Sialic acid-binding Ig-like lectin 10 | Inflammation	MR Egger	0.289050129520675	4	0.990510012458101
ukb-ppp-SIGLEC10-OID20537	finngen_R12_DM_RETINOPATHY	Diabetic retinopathy || id:finngen_R12_DM_RETINOPATHY	Sialic acid-binding Ig-like lectin 10 | Inflammation	Inverse variance weighted	0.784362041604589	5	0.978020040301417
ukb-ppp-SIGLEC5-OID21082	finngen_R12_DM_RETINOPATHY	Diabetic retinopathy || id:finngen_R12_DM_RETINOPATHY	Sialic acid-binding Ig-like lectin 5 | Neurology	MR Egger	2.923205092715	2	0.231864403383732
ukb-ppp-SIGLEC5-OID21082	finngen_R12_DM_RETINOPATHY	Diabetic retinopathy || id:finngen_R12_DM_RETINOPATHY	Sialic acid-binding Ig-like lectin 5 | Neurology	Inverse variance weighted	5.02869146109568	3	0.169708230020008
ukb-ppp-SIGLEC6-OID21394	finngen_R12_DM_RETINOPATHY	Diabetic retinopathy || id:finngen_R12_DM_RETINOPATHY	Sialic acid-binding Ig-like lectin 6 | Oncology	MR Egger	1.56499271310984	4	0.815069798351597
ukb-ppp-SIGLEC6-OID21394	finngen_R12_DM_RETINOPATHY	Diabetic retinopathy || id:finngen_R12_DM_RETINOPATHY	Sialic acid-binding Ig-like lectin 6 | Oncology	Inverse variance weighted	2.63311075779326	5	0.756328281117014
ukb-ppp-SIGLEC7-OID20190	finngen_R12_DM_RETINOPATHY	Diabetic retinopathy || id:finngen_R12_DM_RETINOPATHY	Sialic acid-binding Ig-like lectin 7 | Cardiometabolic	MR Egger	3.15242345425097	2	0.206756867925821
ukb-ppp-SIGLEC7-OID20190	finngen_R12_DM_RETINOPATHY	Diabetic retinopathy || id:finngen_R12_DM_RETINOPATHY	Sialic acid-binding Ig-like lectin 7 | Cardiometabolic	Inverse variance weighted	4.19676950684425	3	0.240985517886587
ukb-ppp-SIGLEC8-OID30261	finngen_R12_DM_RETINOPATHY	Diabetic retinopathy || id:finngen_R12_DM_RETINOPATHY	Sialic acid-binding Ig-like lectin 8 | Cardiometabolic_II	MR Egger	0.925534869728947	3	0.819261691537908
ukb-ppp-SIGLEC8-OID30261	finngen_R12_DM_RETINOPATHY	Diabetic retinopathy || id:finngen_R12_DM_RETINOPATHY	Sialic acid-binding Ig-like lectin 8 | Cardiometabolic_II	Inverse variance weighted	0.925621629230267	4	0.920856545593814
ukb-ppp-SIGLEC9-OID21390	finngen_R12_DM_RETINOPATHY	Diabetic retinopathy || id:finngen_R12_DM_RETINOPATHY	Sialic acid-binding Ig-like lectin 9 | Oncology	MR Egger	1.47111284352301	1	0.225170194124838
ukb-ppp-SIGLEC9-OID21390	finngen_R12_DM_RETINOPATHY	Diabetic retinopathy || id:finngen_R12_DM_RETINOPATHY	Sialic acid-binding Ig-like lectin 9 | Oncology	Inverse variance weighted	4.02194417473096	2	0.133858489257091
ukb-ppp-SIRPA-OID20304	finngen_R12_DM_RETINOPATHY	Diabetic retinopathy || id:finngen_R12_DM_RETINOPATHY	Tyrosine-protein phosphatase non-receptor type substrate 1 | Cardiometabolic	MR Egger	2.66142349612605	4	0.615981680178651
ukb-ppp-SIRPA-OID20304	finngen_R12_DM_RETINOPATHY	Diabetic retinopathy || id:finngen_R12_DM_RETINOPATHY	Tyrosine-protein phosphatase non-receptor type substrate 1 | Cardiometabolic	Inverse variance weighted	2.75735109762888	5	0.737333833574123
ukb-ppp-SIRPB1-OID20739	finngen_R12_DM_RETINOPATHY	Diabetic retinopathy || id:finngen_R12_DM_RETINOPATHY	Signal-regulatory protein beta-1 | Inflammation	Inverse variance weighted	0.375346387553645	1	0.540104354356497
ukb-ppp-SLA2-OID31017	finngen_R12_DM_RETINOPATHY	Diabetic retinopathy || id:finngen_R12_DM_RETINOPATHY	Src-like-adapter 2 | Neurology_II	Inverse variance weighted	0.0149406512483886	1	0.902715318384165
ukb-ppp-SLAMF6-OID21254	finngen_R12_DM_RETINOPATHY	Diabetic retinopathy || id:finngen_R12_DM_RETINOPATHY	SLAM family member 6 | Oncology	MR Egger	1.03846157899417	1	0.308179538025998
ukb-ppp-SLAMF6-OID21254	finngen_R12_DM_RETINOPATHY	Diabetic retinopathy || id:finngen_R12_DM_RETINOPATHY	SLAM family member 6 | Oncology	Inverse variance weighted	5.84164330446919	2	0.053889390766331
ukb-ppp-SLAMF7-OID20602	finngen_R12_DM_RETINOPATHY	Diabetic retinopathy || id:finngen_R12_DM_RETINOPATHY	SLAM family member 7 | Inflammation	MR Egger	4.46644107404137	3	0.215303270965786
ukb-ppp-SLAMF7-OID20602	finngen_R12_DM_RETINOPATHY	Diabetic retinopathy || id:finngen_R12_DM_RETINOPATHY	SLAM family member 7 | Inflammation	Inverse variance weighted	4.56152179784479	4	0.335314788215863
ukb-ppp-SLAMF8-OID21214	finngen_R12_DM_RETINOPATHY	Diabetic retinopathy || id:finngen_R12_DM_RETINOPATHY	SLAM family member 8 | Oncology	MR Egger	1.60706078562594	4	0.807522533133442
ukb-ppp-SLAMF8-OID21214	finngen_R12_DM_RETINOPATHY	Diabetic retinopathy || id:finngen_R12_DM_RETINOPATHY	SLAM family member 8 | Oncology	Inverse variance weighted	1.60711352460759	5	0.900387771922033
ukb-ppp-SLC39A5-OID20539	finngen_R12_DM_RETINOPATHY	Diabetic retinopathy || id:finngen_R12_DM_RETINOPATHY	Zinc transporter ZIP5 | Inflammation	Inverse variance weighted	2.07346423039061	1	0.149880737214861
ukb-ppp-SLITRK6-OID20094	finngen_R12_DM_RETINOPATHY	Diabetic retinopathy || id:finngen_R12_DM_RETINOPATHY	SLIT and NTRK-like protein 6 | Cardiometabolic	MR Egger	0.029667690761213	1	0.863246403272489
ukb-ppp-SLITRK6-OID20094	finngen_R12_DM_RETINOPATHY	Diabetic retinopathy || id:finngen_R12_DM_RETINOPATHY	SLIT and NTRK-like protein 6 | Cardiometabolic	Inverse variance weighted	0.323927737174633	2	0.85047193273748
ukb-ppp-SLURP1-OID30404	finngen_R12_DM_RETINOPATHY	Diabetic retinopathy || id:finngen_R12_DM_RETINOPATHY	Secreted Ly-6/uPAR-related protein 1 | Cardiometabolic_II	MR Egger	1.46723083788944	2	0.48016983298299
ukb-ppp-SLURP1-OID30404	finngen_R12_DM_RETINOPATHY	Diabetic retinopathy || id:finngen_R12_DM_RETINOPATHY	Secreted Ly-6/uPAR-related protein 1 | Cardiometabolic_II	Inverse variance weighted	4.72886964476994	3	0.192761789805069
ukb-ppp-SMAD3-OID31418	finngen_R12_DM_RETINOPATHY	Diabetic retinopathy || id:finngen_R12_DM_RETINOPATHY	Mothers against decapentaplegic homolog 3 | Oncology_II	Inverse variance weighted	0.856950307227825	1	0.354593536019714
ukb-ppp-SMOC1-OID21461	finngen_R12_DM_RETINOPATHY	Diabetic retinopathy || id:finngen_R12_DM_RETINOPATHY	SPARC-related modular calcium-binding protein 1 | Oncology	MR Egger	3.64066367472784	2	0.161971993655634
ukb-ppp-SMOC1-OID21461	finngen_R12_DM_RETINOPATHY	Diabetic retinopathy || id:finngen_R12_DM_RETINOPATHY	SPARC-related modular calcium-binding protein 1 | Oncology	Inverse variance weighted	3.86860954793259	3	0.27600591742778
ukb-ppp-SMOC2-OID20730	finngen_R12_DM_RETINOPATHY	Diabetic retinopathy || id:finngen_R12_DM_RETINOPATHY	SPARC-related modular calcium-binding protein 2 | Inflammation	MR Egger	6.43828410172804	4	0.168720758203012
ukb-ppp-SMOC2-OID20730	finngen_R12_DM_RETINOPATHY	Diabetic retinopathy || id:finngen_R12_DM_RETINOPATHY	SPARC-related modular calcium-binding protein 2 | Inflammation	Inverse variance weighted	10.3866801462463	5	0.0649915313275296
ukb-ppp-SMPD1-OID21028	finngen_R12_DM_RETINOPATHY	Diabetic retinopathy || id:finngen_R12_DM_RETINOPATHY	Sphingomyelin phosphodiesterase | Neurology	Inverse variance weighted	0.123805367054359	1	0.724943357258378
ukb-ppp-SMPDL3A-OID20676	finngen_R12_DM_RETINOPATHY	Diabetic retinopathy || id:finngen_R12_DM_RETINOPATHY	Acid sphingomyelinase-like phosphodiesterase 3a | Inflammation	MR Egger	1.80635896126187	3	0.613552133148701
ukb-ppp-SMPDL3A-OID20676	finngen_R12_DM_RETINOPATHY	Diabetic retinopathy || id:finngen_R12_DM_RETINOPATHY	Acid sphingomyelinase-like phosphodiesterase 3a | Inflammation	Inverse variance weighted	2.20986365066346	4	0.69722385831236
ukb-ppp-SNCG-OID20971	finngen_R12_DM_RETINOPATHY	Diabetic retinopathy || id:finngen_R12_DM_RETINOPATHY	Gamma-synuclein | Neurology	MR Egger	3.45497815423184	5	0.630210688425914
ukb-ppp-SNCG-OID20971	finngen_R12_DM_RETINOPATHY	Diabetic retinopathy || id:finngen_R12_DM_RETINOPATHY	Gamma-synuclein | Neurology	Inverse variance weighted	3.53576783800308	6	0.739205020237801
ukb-ppp-SNED1-OID30205	finngen_R12_DM_RETINOPATHY	Diabetic retinopathy || id:finngen_R12_DM_RETINOPATHY	Sushi, nidogen and EGF-like domain-containing protein 1 | Cardiometabolic_II	MR Egger	0.841095754478447	1	0.359083572459082
ukb-ppp-SNED1-OID30205	finngen_R12_DM_RETINOPATHY	Diabetic retinopathy || id:finngen_R12_DM_RETINOPATHY	Sushi, nidogen and EGF-like domain-containing protein 1 | Cardiometabolic_II	Inverse variance weighted	4.38583771850746	2	0.111590555667225
ukb-ppp-SNX15-OID30644	finngen_R12_DM_RETINOPATHY	Diabetic retinopathy || id:finngen_R12_DM_RETINOPATHY	Sorting nexin-15 | Inflammation_II	MR Egger	5.75242747084217	2	0.0563477067749552
ukb-ppp-SNX15-OID30644	finngen_R12_DM_RETINOPATHY	Diabetic retinopathy || id:finngen_R12_DM_RETINOPATHY	Sorting nexin-15 | Inflammation_II	Inverse variance weighted	6.93024953337937	3	0.0741545006295081
ukb-ppp-SNX9-OID20135	finngen_R12_DM_RETINOPATHY	Diabetic retinopathy || id:finngen_R12_DM_RETINOPATHY	Sorting nexin-9 | Cardiometabolic	Inverse variance weighted	1.43068219052857	1	0.231653136903553
ukb-ppp-SOD2-OID21114	finngen_R12_DM_RETINOPATHY	Diabetic retinopathy || id:finngen_R12_DM_RETINOPATHY	Superoxide dismutase [Mn], mitochondrial | Neurology	Inverse variance weighted	1.24945742553465	1	0.263656131364346
ukb-ppp-SOD3-OID30683	finngen_R12_DM_RETINOPATHY	Diabetic retinopathy || id:finngen_R12_DM_RETINOPATHY	Extracellular superoxide dismutase | Inflammation_II	MR Egger	1.04786350561048	1	0.305999654285522
ukb-ppp-SOD3-OID30683	finngen_R12_DM_RETINOPATHY	Diabetic retinopathy || id:finngen_R12_DM_RETINOPATHY	Extracellular superoxide dismutase | Inflammation_II	Inverse variance weighted	1.04995359707648	2	0.5915690894752
ukb-ppp-SORCS2-OID21262	finngen_R12_DM_RETINOPATHY	Diabetic retinopathy || id:finngen_R12_DM_RETINOPATHY	VPS10 domain-containing receptor SorCS2 [Cleaved into: SorCS2 122 kDa chain; SorCS2 104 kDa chain; SorCS2 18 kDa chain] | Oncology	MR Egger	1.52509726838369	4	0.822186696515172
ukb-ppp-SORCS2-OID21262	finngen_R12_DM_RETINOPATHY	Diabetic retinopathy || id:finngen_R12_DM_RETINOPATHY	VPS10 domain-containing receptor SorCS2 [Cleaved into: SorCS2 122 kDa chain; SorCS2 104 kDa chain; SorCS2 18 kDa chain] | Oncology	Inverse variance weighted	1.98414768253888	5	0.851334132827517
ukb-ppp-SORD-OID21453	finngen_R12_DM_RETINOPATHY	Diabetic retinopathy || id:finngen_R12_DM_RETINOPATHY	Sorbitol dehydrogenase | Oncology	Inverse variance weighted	0.351203489324571	1	0.553432653346398
ukb-ppp-SORT1-OID20213	finngen_R12_DM_RETINOPATHY	Diabetic retinopathy || id:finngen_R12_DM_RETINOPATHY	Sortilin | Cardiometabolic	Inverse variance weighted	0.553755875718374	1	0.456787093408455
ukb-ppp-SPAG1-OID30979	finngen_R12_DM_RETINOPATHY	Diabetic retinopathy || id:finngen_R12_DM_RETINOPATHY	Sperm-associated antigen 1 | Neurology_II	MR Egger	8.44979899171834	3	0.0375752798711322
ukb-ppp-SPAG1-OID30979	finngen_R12_DM_RETINOPATHY	Diabetic retinopathy || id:finngen_R12_DM_RETINOPATHY	Sperm-associated antigen 1 | Neurology_II	Inverse variance weighted	8.46086658855364	4	0.0760823348524664
ukb-ppp-SPARCL1-OID20361	finngen_R12_DM_RETINOPATHY	Diabetic retinopathy || id:finngen_R12_DM_RETINOPATHY	SPARC-like protein 1 | Cardiometabolic	MR Egger	4.96212477947557	6	0.548680026325725
ukb-ppp-SPARCL1-OID20361	finngen_R12_DM_RETINOPATHY	Diabetic retinopathy || id:finngen_R12_DM_RETINOPATHY	SPARC-like protein 1 | Cardiometabolic	Inverse variance weighted	5.01120136484313	7	0.658596200943139
ukb-ppp-SPESP1-OID30298	finngen_R12_DM_RETINOPATHY	Diabetic retinopathy || id:finngen_R12_DM_RETINOPATHY	Sperm equatorial segment protein 1 | Cardiometabolic_II	MR Egger	2.65929076715801	2	0.264571065911006
ukb-ppp-SPESP1-OID30298	finngen_R12_DM_RETINOPATHY	Diabetic retinopathy || id:finngen_R12_DM_RETINOPATHY	Sperm equatorial segment protein 1 | Cardiometabolic_II	Inverse variance weighted	5.17462256626064	3	0.159447986051876
ukb-ppp-SPINK1-OID21097	finngen_R12_DM_RETINOPATHY	Diabetic retinopathy || id:finngen_R12_DM_RETINOPATHY	Serine protease inhibitor Kazal-type 1 | Neurology	MR Egger	7.76774391070003	4	0.10046623112897
ukb-ppp-SPINK1-OID21097	finngen_R12_DM_RETINOPATHY	Diabetic retinopathy || id:finngen_R12_DM_RETINOPATHY	Serine protease inhibitor Kazal-type 1 | Neurology	Inverse variance weighted	7.92635320379041	5	0.160341425517596
ukb-ppp-SPINK2-OID30627	finngen_R12_DM_RETINOPATHY	Diabetic retinopathy || id:finngen_R12_DM_RETINOPATHY	Serine protease inhibitor Kazal-type 2 | Inflammation_II	MR Egger	3.7114984422473	3	0.294349528741921
ukb-ppp-SPINK2-OID30627	finngen_R12_DM_RETINOPATHY	Diabetic retinopathy || id:finngen_R12_DM_RETINOPATHY	Serine protease inhibitor Kazal-type 2 | Inflammation_II	Inverse variance weighted	6.15363248989951	4	0.187964926773615
ukb-ppp-SPINK4-OID20509	finngen_R12_DM_RETINOPATHY	Diabetic retinopathy || id:finngen_R12_DM_RETINOPATHY	Serine protease inhibitor Kazal-type 4 | Inflammation	MR Egger	3.50112000167803	7	0.835106839002261
ukb-ppp-SPINK4-OID20509	finngen_R12_DM_RETINOPATHY	Diabetic retinopathy || id:finngen_R12_DM_RETINOPATHY	Serine protease inhibitor Kazal-type 4 | Inflammation	Inverse variance weighted	3.51369795157958	8	0.898123955888271
ukb-ppp-SPINK5-OID21148	finngen_R12_DM_RETINOPATHY	Diabetic retinopathy || id:finngen_R12_DM_RETINOPATHY	Serine protease inhibitor Kazal-type 5 | Neurology	MR Egger	1.18285286102921	1	0.276775974138754
ukb-ppp-SPINK5-OID21148	finngen_R12_DM_RETINOPATHY	Diabetic retinopathy || id:finngen_R12_DM_RETINOPATHY	Serine protease inhibitor Kazal-type 5 | Neurology	Inverse variance weighted	1.88565741423859	2	0.389524424967814
ukb-ppp-SPINK6-OID21450	finngen_R12_DM_RETINOPATHY	Diabetic retinopathy || id:finngen_R12_DM_RETINOPATHY	Serine protease inhibitor Kazal-type 6 | Oncology	Inverse variance weighted	0.0301854018644289	1	0.862070220206993
ukb-ppp-SPINK8-OID30153	finngen_R12_DM_RETINOPATHY	Diabetic retinopathy || id:finngen_R12_DM_RETINOPATHY	Serine protease inhibitor Kazal-type 8 | Cardiometabolic_II	MR Egger	0.0433712732699022	1	0.835027751132548
ukb-ppp-SPINK8-OID30153	finngen_R12_DM_RETINOPATHY	Diabetic retinopathy || id:finngen_R12_DM_RETINOPATHY	Serine protease inhibitor Kazal-type 8 | Cardiometabolic_II	Inverse variance weighted	1.65505482422519	2	0.437128790539755
ukb-ppp-SPINT1-OID21109	finngen_R12_DM_RETINOPATHY	Diabetic retinopathy || id:finngen_R12_DM_RETINOPATHY	Kunitz-type protease inhibitor 1 | Neurology	MR Egger	1.80372443410764	2	0.405813243311047
ukb-ppp-SPINT1-OID21109	finngen_R12_DM_RETINOPATHY	Diabetic retinopathy || id:finngen_R12_DM_RETINOPATHY	Kunitz-type protease inhibitor 1 | Neurology	Inverse variance weighted	2.32018151956531	3	0.508665692733962
ukb-ppp-SPINT2-OID20720	finngen_R12_DM_RETINOPATHY	Diabetic retinopathy || id:finngen_R12_DM_RETINOPATHY	Kunitz-type protease inhibitor 2 | Inflammation	MR Egger	0.952070578766137	1	0.329192808750074
ukb-ppp-SPINT2-OID20720	finngen_R12_DM_RETINOPATHY	Diabetic retinopathy || id:finngen_R12_DM_RETINOPATHY	Kunitz-type protease inhibitor 2 | Inflammation	Inverse variance weighted	1.07595124078342	2	0.583929150943066
ukb-ppp-SPOCK1-OID20924	finngen_R12_DM_RETINOPATHY	Diabetic retinopathy || id:finngen_R12_DM_RETINOPATHY	Testican-1 | Neurology	MR Egger	0.233916684890482	1	0.628634751447289
ukb-ppp-SPOCK1-OID20924	finngen_R12_DM_RETINOPATHY	Diabetic retinopathy || id:finngen_R12_DM_RETINOPATHY	Testican-1 | Neurology	Inverse variance weighted	0.296444677340026	2	0.86223938447031
ukb-ppp-SPON1-OID20759	finngen_R12_DM_RETINOPATHY	Diabetic retinopathy || id:finngen_R12_DM_RETINOPATHY	Spondin-1 | Inflammation	MR Egger	0.686930959082282	1	0.407210241106767
ukb-ppp-SPON1-OID20759	finngen_R12_DM_RETINOPATHY	Diabetic retinopathy || id:finngen_R12_DM_RETINOPATHY	Spondin-1 | Inflammation	Inverse variance weighted	0.790034366191298	2	0.673668463439771
ukb-ppp-SPON2-OID20221	finngen_R12_DM_RETINOPATHY	Diabetic retinopathy || id:finngen_R12_DM_RETINOPATHY	Spondin-2 | Cardiometabolic	Inverse variance weighted	0.801049452914261	1	0.37077978548096
ukb-ppp-SPP1-OID20322	finngen_R12_DM_RETINOPATHY	Diabetic retinopathy || id:finngen_R12_DM_RETINOPATHY	Osteopontin | Cardiometabolic	Inverse variance weighted	0.418676587567327	1	0.517598141044044
[truncated: 245 more rows]
