# Supplementary material for: The immune-related plasma protein LAT2 as a protective modulator in diabetic retinopathy: a Mendelian randomization study
Source: Front Endocrinol (Lausanne). 2025 Jul 17;16:1638661. doi: 10.3389/fendo.2025.1638661 (PMC12310492; doi:10.3389/fendo.2025.1638661)
Supplement: Supplementary file 2 [file DataSheet2.csv]

id.exposure	id.outcome	outcome	exposure	egger_intercept	se	pval
ukb-ppp-A1BG-OID30771	finngen_R12_DM_RETINOPATHY	Diabetic retinopathy || id:finngen_R12_DM_RETINOPATHY	Alpha-1B-glycoprotein | Inflammation_II
ukb-ppp-AAMDC-OID30236	finngen_R12_DM_RETINOPATHY	Diabetic retinopathy || id:finngen_R12_DM_RETINOPATHY	Mth938 domain-containing protein | Cardiometabolic_II	0.0597972876023358	0.0659343775898676	0.531049413286893
ukb-ppp-ABHD14B-OID20921	finngen_R12_DM_RETINOPATHY	Diabetic retinopathy || id:finngen_R12_DM_RETINOPATHY	Protein ABHD14B | Neurology
ukb-ppp-ABO-OID30675	finngen_R12_DM_RETINOPATHY	Diabetic retinopathy || id:finngen_R12_DM_RETINOPATHY	Histo-blood group ABO system transferase | Inflammation_II	0.0229581267146509	0.0546224831388739	0.695858764001346
ukb-ppp-ACAA1-OID21269	finngen_R12_DM_RETINOPATHY	Diabetic retinopathy || id:finngen_R12_DM_RETINOPATHY	3-ketoacyl-CoA thiolase, peroxisomal | Oncology
ukb-ppp-ACADSB-OID30356	finngen_R12_DM_RETINOPATHY	Diabetic retinopathy || id:finngen_R12_DM_RETINOPATHY	Short/branched chain specific acyl-CoA dehydrogenase, mitochondrial | Cardiometabolic_II
ukb-ppp-ACAN-OID20159	finngen_R12_DM_RETINOPATHY	Diabetic retinopathy || id:finngen_R12_DM_RETINOPATHY	Aggrecan core protein | Cardiometabolic
ukb-ppp-ACE-OID30696	finngen_R12_DM_RETINOPATHY	Diabetic retinopathy || id:finngen_R12_DM_RETINOPATHY	Angiotensin-converting enzyme | Inflammation_II	-0.0109972104846637	0.026188357884169	0.702799610361426
ukb-ppp-ACHE-OID30585	finngen_R12_DM_RETINOPATHY	Diabetic retinopathy || id:finngen_R12_DM_RETINOPATHY	Acetylcholinesterase | Inflammation_II	0.0239401909314556	0.0296332402872433	0.503971705484185
ukb-ppp-ACP5-OID20314	finngen_R12_DM_RETINOPATHY	Diabetic retinopathy || id:finngen_R12_DM_RETINOPATHY	Tartrate-resistant acid phosphatase type 5 | Cardiometabolic	0.0286166740529552	0.0403123511295021	0.607000702082656
ukb-ppp-ACP6-OID21432	finngen_R12_DM_RETINOPATHY	Diabetic retinopathy || id:finngen_R12_DM_RETINOPATHY	Lysophosphatidic acid phosphatase type 6 | Oncology	-0.0404662136713721	0.0352504574168263	0.28415079455131
ukb-ppp-ACVRL1-OID20999	finngen_R12_DM_RETINOPATHY	Diabetic retinopathy || id:finngen_R12_DM_RETINOPATHY	Serine/threonine-protein kinase receptor R3 | Neurology	0.0433750625379144	0.019053537779725	0.150564515585922
ukb-ppp-ACY3-OID30086	finngen_R12_DM_RETINOPATHY	Diabetic retinopathy || id:finngen_R12_DM_RETINOPATHY	N-acyl-aromatic-L-amino acid amidohydrolase | Cardiometabolic_II	-0.0151471103473499	0.0253040558674873	0.656612110834667
ukb-ppp-ACYP1-OID30642	finngen_R12_DM_RETINOPATHY	Diabetic retinopathy || id:finngen_R12_DM_RETINOPATHY	Acylphosphatase-1 | Inflammation_II
ukb-ppp-ADA-OID20645	finngen_R12_DM_RETINOPATHY	Diabetic retinopathy || id:finngen_R12_DM_RETINOPATHY	Adenosine deaminase | Inflammation	-0.000284927794503691	0.0169079606636634	0.987361976508748
ukb-ppp-ADAM12-OID30491	finngen_R12_DM_RETINOPATHY	Diabetic retinopathy || id:finngen_R12_DM_RETINOPATHY	Disintegrin and metalloproteinase domain-containing protein 12 | Inflammation_II	-0.042808234437471	0.0554440986433764	0.581426326471728
ukb-ppp-ADAM15-OID20109	finngen_R12_DM_RETINOPATHY	Diabetic retinopathy || id:finngen_R12_DM_RETINOPATHY	Disintegrin and metalloproteinase domain-containing protein 15 | Cardiometabolic	-0.0139305376052018	0.0275260718178659	0.639414942529289
ukb-ppp-ADAM22-OID21001	finngen_R12_DM_RETINOPATHY	Diabetic retinopathy || id:finngen_R12_DM_RETINOPATHY	Disintegrin and metalloproteinase domain-containing protein 22 | Neurology	-0.00718306630633957	0.0510567471741717	0.894916930861235
ukb-ppp-ADAM23-OID20651	finngen_R12_DM_RETINOPATHY	Diabetic retinopathy || id:finngen_R12_DM_RETINOPATHY	Disintegrin and metalloproteinase domain-containing protein 23 | Inflammation	-0.0144304116564862	0.0245860609704552	0.578647294842094
ukb-ppp-ADAM8-OID21039	finngen_R12_DM_RETINOPATHY	Diabetic retinopathy || id:finngen_R12_DM_RETINOPATHY	Disintegrin and metalloproteinase domain-containing protein 8 | Neurology	-0.0463837414016604	0.0706165752954324	0.547154342475446
ukb-ppp-ADAM9-OID31488	finngen_R12_DM_RETINOPATHY	Diabetic retinopathy || id:finngen_R12_DM_RETINOPATHY	Disintegrin and metalloproteinase domain-containing protein 9 | Oncology_II	-0.0544558907035987	0.0413771913107239	0.258498753291385
ukb-ppp-ADAMTS13-OID20249	finngen_R12_DM_RETINOPATHY	Diabetic retinopathy || id:finngen_R12_DM_RETINOPATHY	A disintegrin and metalloproteinase with thrombospondin motifs 13 | Cardiometabolic	0.0108486771788262	0.0130724720914336	0.453259598167146
ukb-ppp-ADAMTS15-OID21275	finngen_R12_DM_RETINOPATHY	Diabetic retinopathy || id:finngen_R12_DM_RETINOPATHY	A disintegrin and metalloproteinase with thrombospondin motifs 15 | Oncology
ukb-ppp-ADAMTS16-OID20089	finngen_R12_DM_RETINOPATHY	Diabetic retinopathy || id:finngen_R12_DM_RETINOPATHY	A disintegrin and metalloproteinase with thrombospondin motifs 16 | Cardiometabolic	-0.0365784803476204	0.0467140570739802	0.515607796752885
ukb-ppp-ADAMTS8-OID21502	finngen_R12_DM_RETINOPATHY	Diabetic retinopathy || id:finngen_R12_DM_RETINOPATHY	A disintegrin and metalloproteinase with thrombospondin motifs 8 | Oncology	-0.0298914957116996	0.0355519979275521	0.438815936809346
ukb-ppp-ADAMTSL2-OID30370	finngen_R12_DM_RETINOPATHY	Diabetic retinopathy || id:finngen_R12_DM_RETINOPATHY	ADAMTS-like protein 2 | Cardiometabolic_II	0.029067522159493	0.0229602489951595	0.425610898456526
ukb-ppp-ADAMTSL4-OID30275	finngen_R12_DM_RETINOPATHY	Diabetic retinopathy || id:finngen_R12_DM_RETINOPATHY	ADAMTS-like protein 4 | Cardiometabolic_II	0.0202024795167564	0.057842434324771	0.760234508705229
ukb-ppp-ADAMTSL5-OID30355	finngen_R12_DM_RETINOPATHY	Diabetic retinopathy || id:finngen_R12_DM_RETINOPATHY	ADAMTS-like protein 5 | Cardiometabolic_II	0.00669607501696257	0.0180283975511804	0.773600964961584
ukb-ppp-ADD1-OID30655	finngen_R12_DM_RETINOPATHY	Diabetic retinopathy || id:finngen_R12_DM_RETINOPATHY	Alpha-adducin | Inflammation_II
ukb-ppp-ADGRB3-OID20974	finngen_R12_DM_RETINOPATHY	Diabetic retinopathy || id:finngen_R12_DM_RETINOPATHY	Adhesion G protein-coupled receptor B3 | Neurology	0.0193787277525278	0.0246859440875781	0.450644641304181
ukb-ppp-ADGRD1-OID30588	finngen_R12_DM_RETINOPATHY	Diabetic retinopathy || id:finngen_R12_DM_RETINOPATHY	Adhesion G-protein coupled receptor D1 | Inflammation_II	0.0298363850549228	0.0192627779475896	0.219165441439299
ukb-ppp-ADGRE1-OID31483	finngen_R12_DM_RETINOPATHY	Diabetic retinopathy || id:finngen_R12_DM_RETINOPATHY	Adhesion G protein-coupled receptor E1 | Oncology_II	0.00435823140240587	0.0174713089897349	0.84437086741506
ukb-ppp-ADGRE2-OID20755	finngen_R12_DM_RETINOPATHY	Diabetic retinopathy || id:finngen_R12_DM_RETINOPATHY	Adhesion G protein-coupled receptor E2 | Inflammation	-0.00726968113805302	0.0353671615132711	0.87094106403271
ukb-ppp-ADGRE5-OID20260	finngen_R12_DM_RETINOPATHY	Diabetic retinopathy || id:finngen_R12_DM_RETINOPATHY	CD97 antigen | Cardiometabolic	-0.00449736355257991	0.0291553453717348	0.902566050735429
ukb-ppp-ADGRG1-OID21294	finngen_R12_DM_RETINOPATHY	Diabetic retinopathy || id:finngen_R12_DM_RETINOPATHY	Adhesion G-protein coupled receptor G1 | Oncology
ukb-ppp-ADH1B-OID30612	finngen_R12_DM_RETINOPATHY	Diabetic retinopathy || id:finngen_R12_DM_RETINOPATHY	All-trans-retinol dehydrogenase | Inflammation_II
ukb-ppp-ADIPOQ-OID30748	finngen_R12_DM_RETINOPATHY	Diabetic retinopathy || id:finngen_R12_DM_RETINOPATHY	Adiponectin | Inflammation_II	0.0185667804501514	0.0408219717160305	0.693835506078882
ukb-ppp-AFAP1-OID30569	finngen_R12_DM_RETINOPATHY	Diabetic retinopathy || id:finngen_R12_DM_RETINOPATHY	Actin filament-associated protein 1 | Inflammation_II	0.0272812480700806	0.0601395975958166	0.669103584514159
ukb-ppp-AFM-OID30741	finngen_R12_DM_RETINOPATHY	Diabetic retinopathy || id:finngen_R12_DM_RETINOPATHY	Afamin | Inflammation_II
ukb-ppp-AFP-OID20978	finngen_R12_DM_RETINOPATHY	Diabetic retinopathy || id:finngen_R12_DM_RETINOPATHY	Alpha-fetoprotein | Neurology
ukb-ppp-AGER-OID20756	finngen_R12_DM_RETINOPATHY	Diabetic retinopathy || id:finngen_R12_DM_RETINOPATHY	Advanced glycosylation end product-specific receptor | Inflammation
ukb-ppp-AGRN-OID20786	finngen_R12_DM_RETINOPATHY	Diabetic retinopathy || id:finngen_R12_DM_RETINOPATHY	Agrin | Inflammation
ukb-ppp-AGRP-OID20658	finngen_R12_DM_RETINOPATHY	Diabetic retinopathy || id:finngen_R12_DM_RETINOPATHY	Agouti-related protein | Inflammation	0.0488715634062506	0.0628460183352795	0.579221593547556
ukb-ppp-AGT-OID30709	finngen_R12_DM_RETINOPATHY	Diabetic retinopathy || id:finngen_R12_DM_RETINOPATHY	Angiotensinogen | Inflammation_II	-0.0207387899100953	0.0142388657752365	0.282557146606164
ukb-ppp-AHCY-OID20199	finngen_R12_DM_RETINOPATHY	Diabetic retinopathy || id:finngen_R12_DM_RETINOPATHY	Adenosylhomocysteinase | Cardiometabolic	0.00898977302609963	0.0144243193450039	0.645192249820955
ukb-ppp-AHNAK2-OID30244	finngen_R12_DM_RETINOPATHY	Diabetic retinopathy || id:finngen_R12_DM_RETINOPATHY	Protein AHNAK2 | Cardiometabolic_II
ukb-ppp-AHSG-OID30706	finngen_R12_DM_RETINOPATHY	Diabetic retinopathy || id:finngen_R12_DM_RETINOPATHY	Alpha-2-HS-glycoprotein | Inflammation_II	0.0121687231400651	0.022820967519039	0.647197557090311
ukb-ppp-AIF1L-OID30204	finngen_R12_DM_RETINOPATHY	Diabetic retinopathy || id:finngen_R12_DM_RETINOPATHY	Allograft inflammatory factor 1-like | Cardiometabolic_II
ukb-ppp-AKR7L-OID30488	finngen_R12_DM_RETINOPATHY	Diabetic retinopathy || id:finngen_R12_DM_RETINOPATHY	Aflatoxin B1 aldehyde reductase member 4 | Inflammation_II
ukb-ppp-ALCAM-OID20273	finngen_R12_DM_RETINOPATHY	Diabetic retinopathy || id:finngen_R12_DM_RETINOPATHY	CD166 antigen | Cardiometabolic	0.00408314837521567	0.0784674255149486	0.963229717477276
ukb-ppp-ALDH3A1-OID20512	finngen_R12_DM_RETINOPATHY	Diabetic retinopathy || id:finngen_R12_DM_RETINOPATHY	Aldehyde dehydrogenase, dimeric NADP-preferring | Inflammation	-0.00107805506253892	0.0293841164440242	0.976653935293984
ukb-ppp-ALDH5A1-OID31047	finngen_R12_DM_RETINOPATHY	Diabetic retinopathy || id:finngen_R12_DM_RETINOPATHY	Succinate-semialdehyde dehydrogenase, mitochondrial | Neurology_II
ukb-ppp-ALPP-OID21383	finngen_R12_DM_RETINOPATHY	Diabetic retinopathy || id:finngen_R12_DM_RETINOPATHY	Alkaline phosphatase, placental type | Oncology	-0.0194718004091159	0.0187171225196423	0.356937526830642
ukb-ppp-AMBP-OID21413	finngen_R12_DM_RETINOPATHY	Diabetic retinopathy || id:finngen_R12_DM_RETINOPATHY	Protein AMBP [Cleaved into: Alpha-1-microglobulin | Oncology	0.0261426673903163	0.0218668256457296	0.354404654053623
ukb-ppp-AMIGO2-OID21370	finngen_R12_DM_RETINOPATHY	Diabetic retinopathy || id:finngen_R12_DM_RETINOPATHY	Amphoterin-induced protein 2 | Oncology
ukb-ppp-AMN-OID20492	finngen_R12_DM_RETINOPATHY	Diabetic retinopathy || id:finngen_R12_DM_RETINOPATHY	Protein amnionless [Cleaved into: Soluble protein amnionless] | Inflammation	-0.00892653589239761	0.0384962842681365	0.822452259952337
ukb-ppp-AMPD3-OID31139	finngen_R12_DM_RETINOPATHY	Diabetic retinopathy || id:finngen_R12_DM_RETINOPATHY	AMP deaminase 3 | Neurology_II	0.0696349945505427	0.0517910244419048	0.310971796792747
ukb-ppp-AMY1A_AMY1B_AMY1C-OID30707	finngen_R12_DM_RETINOPATHY	Diabetic retinopathy || id:finngen_R12_DM_RETINOPATHY	Alpha-amylase 1A_Alpha-amylase 1B_Alpha-amylase 1C | Inflammation_II	0.0119361846021319	0.0373170471445605	0.757269136048836
ukb-ppp-AMY2A-OID20333	finngen_R12_DM_RETINOPATHY	Diabetic retinopathy || id:finngen_R12_DM_RETINOPATHY	Pancreatic alpha-amylase | Cardiometabolic	0.0237425309115237	0.0258978025323364	0.426864776539656
ukb-ppp-AMY2B-OID20340	finngen_R12_DM_RETINOPATHY	Diabetic retinopathy || id:finngen_R12_DM_RETINOPATHY	Alpha-amylase 2B | Cardiometabolic	0.0253545083781811	0.0254277858600819	0.392195546406092
ukb-ppp-ANG-OID20403	finngen_R12_DM_RETINOPATHY	Diabetic retinopathy || id:finngen_R12_DM_RETINOPATHY	Angiogenin | Cardiometabolic	0.0296884773670483	0.0197737735412542	0.272072243303093
ukb-ppp-ANGPT1-OID20740	finngen_R12_DM_RETINOPATHY	Diabetic retinopathy || id:finngen_R12_DM_RETINOPATHY	Angiopoietin-1 | Inflammation
ukb-ppp-ANGPT2-OID21463	finngen_R12_DM_RETINOPATHY	Diabetic retinopathy || id:finngen_R12_DM_RETINOPATHY	Angiopoietin-2 | Oncology	0.00534375516055085	0.0539919719725123	0.93719627577395
ukb-ppp-ANGPTL1-OID20211	finngen_R12_DM_RETINOPATHY	Diabetic retinopathy || id:finngen_R12_DM_RETINOPATHY	Angiopoietin-related protein 1 | Cardiometabolic	-0.021090779896474	0.0226681758223135	0.522938545944769
ukb-ppp-ANGPTL3-OID20407	finngen_R12_DM_RETINOPATHY	Diabetic retinopathy || id:finngen_R12_DM_RETINOPATHY	Angiopoietin-related protein 3 | Cardiometabolic	-0.000705334801416278	0.0157758586079309	0.968401215044562
ukb-ppp-ANGPTL4-OID20703	finngen_R12_DM_RETINOPATHY	Diabetic retinopathy || id:finngen_R12_DM_RETINOPATHY	Angiopoietin-related protein 4 | Inflammation
ukb-ppp-ANGPTL7-OID21412	finngen_R12_DM_RETINOPATHY	Diabetic retinopathy || id:finngen_R12_DM_RETINOPATHY	Angiopoietin-related protein 7 | Oncology	0.00814187214539817	0.0672944144156838	0.923348687584254
ukb-ppp-ANPEP-OID20350	finngen_R12_DM_RETINOPATHY	Diabetic retinopathy || id:finngen_R12_DM_RETINOPATHY	Aminopeptidase N | Cardiometabolic	-0.00407918651988268	0.0212801907216596	0.879429335887853
ukb-ppp-ANXA2-OID30263	finngen_R12_DM_RETINOPATHY	Diabetic retinopathy || id:finngen_R12_DM_RETINOPATHY	Annexin A2 | Cardiometabolic_II	0.00144981964401239	0.0184546850223372	0.941154841742069
ukb-ppp-AOC1-OID20452	finngen_R12_DM_RETINOPATHY	Diabetic retinopathy || id:finngen_R12_DM_RETINOPATHY	Amiloride-sensitive amine oxidase [copper-containing] | Inflammation
ukb-ppp-AOC3-OID20389	finngen_R12_DM_RETINOPATHY	Diabetic retinopathy || id:finngen_R12_DM_RETINOPATHY	Membrane primary amine oxidase | Cardiometabolic	-0.0114867419903418	0.044897167056607	0.814609667411565
ukb-ppp-AP1G2-OID31348	finngen_R12_DM_RETINOPATHY	Diabetic retinopathy || id:finngen_R12_DM_RETINOPATHY	AP-1 complex subunit gamma-like 2 | Oncology_II
ukb-ppp-APBB1IP-OID21359	finngen_R12_DM_RETINOPATHY	Diabetic retinopathy || id:finngen_R12_DM_RETINOPATHY	Amyloid beta A4 precursor protein-binding family B member 1-interacting protein | Oncology
ukb-ppp-APCS-OID30778	finngen_R12_DM_RETINOPATHY	Diabetic retinopathy || id:finngen_R12_DM_RETINOPATHY	Serum amyloid P-component | Inflammation_II
ukb-ppp-APEX1-OID21434	finngen_R12_DM_RETINOPATHY	Diabetic retinopathy || id:finngen_R12_DM_RETINOPATHY	APEX nuclease | Oncology
ukb-ppp-APOBR-OID30246	finngen_R12_DM_RETINOPATHY	Diabetic retinopathy || id:finngen_R12_DM_RETINOPATHY	Apolipoprotein B receptor | Cardiometabolic_II	-0.0217555312060114	0.0179768144596306	0.439636281235335
ukb-ppp-APOC1-OID30749	finngen_R12_DM_RETINOPATHY	Diabetic retinopathy || id:finngen_R12_DM_RETINOPATHY	Apolipoprotein C-I | Inflammation_II
ukb-ppp-APOD-OID30746	finngen_R12_DM_RETINOPATHY	Diabetic retinopathy || id:finngen_R12_DM_RETINOPATHY	Apolipoprotein D | Inflammation_II
ukb-ppp-APOE-OID30727	finngen_R12_DM_RETINOPATHY	Diabetic retinopathy || id:finngen_R12_DM_RETINOPATHY	Apolipoprotein E | Inflammation_II	-0.00648922769046366	0.0154469352470721	0.691855945219769
ukb-ppp-APOH-OID21072	finngen_R12_DM_RETINOPATHY	Diabetic retinopathy || id:finngen_R12_DM_RETINOPATHY	Beta-2-glycoprotein 1 | Neurology	-0.0180824340413343	0.0135259034888322	0.238861963414088
ukb-ppp-APOM-OID20374	finngen_R12_DM_RETINOPATHY	Diabetic retinopathy || id:finngen_R12_DM_RETINOPATHY	Apolipoprotein M | Cardiometabolic
ukb-ppp-APRT-OID20927	finngen_R12_DM_RETINOPATHY	Diabetic retinopathy || id:finngen_R12_DM_RETINOPATHY	Adenine phosphoribosyltransferase | Neurology
ukb-ppp-ARG1-OID21445	finngen_R12_DM_RETINOPATHY	Diabetic retinopathy || id:finngen_R12_DM_RETINOPATHY	Arginase-1 | Oncology	-0.0328337620981176	0.0166956594136265	0.29947676051071
ukb-ppp-ARHGAP25-OID21255	finngen_R12_DM_RETINOPATHY	Diabetic retinopathy || id:finngen_R12_DM_RETINOPATHY	Rho GTPase-activating protein 25 | Oncology
ukb-ppp-ARHGEF10-OID30994	finngen_R12_DM_RETINOPATHY	Diabetic retinopathy || id:finngen_R12_DM_RETINOPATHY	Rho guanine nucleotide exchange factor 10 | Neurology_II
ukb-ppp-ARHGEF5-OID30871	finngen_R12_DM_RETINOPATHY	Diabetic retinopathy || id:finngen_R12_DM_RETINOPATHY	Rho guanine nucleotide exchange factor 5 | Neurology_II	-0.0484541029173682	0.0396878041494765	0.436891466299636
ukb-ppp-ARL2BP-OID30121	finngen_R12_DM_RETINOPATHY	Diabetic retinopathy || id:finngen_R12_DM_RETINOPATHY	ADP-ribosylation factor-like protein 2-binding protein | Cardiometabolic_II
ukb-ppp-ARSA-OID21138	finngen_R12_DM_RETINOPATHY	Diabetic retinopathy || id:finngen_R12_DM_RETINOPATHY	Arylsulfatase A | Neurology
ukb-ppp-ARSB-OID21331	finngen_R12_DM_RETINOPATHY	Diabetic retinopathy || id:finngen_R12_DM_RETINOPATHY	Arylsulfatase B | Oncology	0.00121538416170176	0.0127870331393896	0.932942073310097
ukb-ppp-ART3-OID20346	finngen_R12_DM_RETINOPATHY	Diabetic retinopathy || id:finngen_R12_DM_RETINOPATHY	Ecto-ADP-ribosyltransferase 3 | Cardiometabolic	-0.0116276787452586	0.0178489277904586	0.561209789217339
ukb-ppp-ART5-OID30828	finngen_R12_DM_RETINOPATHY	Diabetic retinopathy || id:finngen_R12_DM_RETINOPATHY	Ecto-ADP-ribosyltransferase 5 | Neurology_II
ukb-ppp-ASAH1-OID30415	finngen_R12_DM_RETINOPATHY	Diabetic retinopathy || id:finngen_R12_DM_RETINOPATHY	Acid ceramidase | Cardiometabolic_II	0.0139728914662599	0.0179469944457017	0.46173844534299
ukb-ppp-ASAH2-OID20996	finngen_R12_DM_RETINOPATHY	Diabetic retinopathy || id:finngen_R12_DM_RETINOPATHY	Neutral ceramidase | Neurology
ukb-ppp-ASGR2-OID30679	finngen_R12_DM_RETINOPATHY	Diabetic retinopathy || id:finngen_R12_DM_RETINOPATHY	Asialoglycoprotein receptor 2 | Inflammation_II
ukb-ppp-ASPN-OID30315	finngen_R12_DM_RETINOPATHY	Diabetic retinopathy || id:finngen_R12_DM_RETINOPATHY	Asporin | Cardiometabolic_II
ukb-ppp-ASRGL1-OID30283	finngen_R12_DM_RETINOPATHY	Diabetic retinopathy || id:finngen_R12_DM_RETINOPATHY	Isoaspartyl peptidase/L-asparaginase | Cardiometabolic_II	-0.00977410223042796	0.0180815600862188	0.642961858722899
ukb-ppp-ATRAID-OID31451	finngen_R12_DM_RETINOPATHY	Diabetic retinopathy || id:finngen_R12_DM_RETINOPATHY	All-trans retinoic acid-induced differentiation factor | Oncology_II	-0.0492720964404927	0.0446582046267036	0.384888799675248
ukb-ppp-ATRN-OID30735	finngen_R12_DM_RETINOPATHY	Diabetic retinopathy || id:finngen_R12_DM_RETINOPATHY	Attractin, Isoform 2 | Inflammation_II
ukb-ppp-ATXN3-OID31149	finngen_R12_DM_RETINOPATHY	Diabetic retinopathy || id:finngen_R12_DM_RETINOPATHY	Ataxin-3 | Neurology_II
ukb-ppp-AXL-OID20363	finngen_R12_DM_RETINOPATHY	Diabetic retinopathy || id:finngen_R12_DM_RETINOPATHY	Tyrosine-protein kinase receptor UFO | Cardiometabolic	0.0132975327615883	0.0227868669543488	0.663709113112679
ukb-ppp-B3GNT7-OID30281	finngen_R12_DM_RETINOPATHY	Diabetic retinopathy || id:finngen_R12_DM_RETINOPATHY	UDP-GlcNAc:betaGal beta-1,3-N-acetylglucosaminyltransferase 7 | Cardiometabolic_II	0.001609713361135	0.0408077101054684	0.970424858116127
ukb-ppp-B4GAT1-OID21127	finngen_R12_DM_RETINOPATHY	Diabetic retinopathy || id:finngen_R12_DM_RETINOPATHY	Beta-1,4-glucuronyltransferase 1 | Neurology
ukb-ppp-BANK1-OID20594	finngen_R12_DM_RETINOPATHY	Diabetic retinopathy || id:finngen_R12_DM_RETINOPATHY	B-cell scaffold protein with ankyrin repeats | Inflammation	0.000486236478392615	0.0651254182054016	0.994720704614875
ukb-ppp-BCAM-OID21076	finngen_R12_DM_RETINOPATHY	Diabetic retinopathy || id:finngen_R12_DM_RETINOPATHY	Basal cell adhesion molecule | Neurology	0.00252013623359888	0.0135591345248062	0.869695801778047
ukb-ppp-BCAN-OID20998	finngen_R12_DM_RETINOPATHY	Diabetic retinopathy || id:finngen_R12_DM_RETINOPATHY	Brevican core protein | Neurology
ukb-ppp-BCAT1-OID30312	finngen_R12_DM_RETINOPATHY	Diabetic retinopathy || id:finngen_R12_DM_RETINOPATHY	Branched-chain-amino-acid aminotransferase, cytosolic | Cardiometabolic_II	-0.00433586861530809	0.0221007045472933	0.876669918362001
ukb-ppp-BCHE-OID30717	finngen_R12_DM_RETINOPATHY	Diabetic retinopathy || id:finngen_R12_DM_RETINOPATHY	Cholinesterase | Inflammation_II	0.0496390815131108	0.0344088829684882	0.20871077297137
ukb-ppp-BCL2L15-OID30498	finngen_R12_DM_RETINOPATHY	Diabetic retinopathy || id:finngen_R12_DM_RETINOPATHY	Bcl-2-like protein 15 | Inflammation_II
ukb-ppp-BGLAP-OID30389	finngen_R12_DM_RETINOPATHY	Diabetic retinopathy || id:finngen_R12_DM_RETINOPATHY	Osteocalcin | Cardiometabolic_II
ukb-ppp-BLMH-OID20336	finngen_R12_DM_RETINOPATHY	Diabetic retinopathy || id:finngen_R12_DM_RETINOPATHY	Bleomycin hydrolase | Cardiometabolic	-0.339633462494582	0.118180266741359	0.213178489561435
ukb-ppp-BLVRB-OID21141	finngen_R12_DM_RETINOPATHY	Diabetic retinopathy || id:finngen_R12_DM_RETINOPATHY	Flavin reductase | Neurology	-0.17013142146936	1.01805598375511	0.894586013843792
ukb-ppp-BMP10-OID30575	finngen_R12_DM_RETINOPATHY	Diabetic retinopathy || id:finngen_R12_DM_RETINOPATHY	Bone morphogenetic protein 10 | Inflammation_II	-0.0228055385093916	0.0347961904003293	0.630655928685639
ukb-ppp-BMP6-OID20111	finngen_R12_DM_RETINOPATHY	Diabetic retinopathy || id:finngen_R12_DM_RETINOPATHY	Bone morphogenetic protein 6 | Cardiometabolic
ukb-ppp-BMPER-OID30615	finngen_R12_DM_RETINOPATHY	Diabetic retinopathy || id:finngen_R12_DM_RETINOPATHY	BMP-binding endothelial regulator protein | Inflammation_II	-0.00526685274015042	0.0417382550518799	0.911124945062128
ukb-ppp-BOC-OID20116	finngen_R12_DM_RETINOPATHY	Diabetic retinopathy || id:finngen_R12_DM_RETINOPATHY	Brother of CDO | Cardiometabolic	-0.584248814348197	0.59163553780988	0.503999094251981
ukb-ppp-BOLA2_BOLA2B-OID30267	finngen_R12_DM_RETINOPATHY	Diabetic retinopathy || id:finngen_R12_DM_RETINOPATHY	BolA-like protein 2 | Cardiometabolic_II	-0.0433496037621368	0.0835974359910128	0.695454668967237
ukb-ppp-BPIFA2-OID30279	finngen_R12_DM_RETINOPATHY	Diabetic retinopathy || id:finngen_R12_DM_RETINOPATHY	BPI fold-containing family A member 2 | Cardiometabolic_II	-0.00960178876228427	0.0417993361303378	0.856254834255237
ukb-ppp-BPIFB1-OID20308	finngen_R12_DM_RETINOPATHY	Diabetic retinopathy || id:finngen_R12_DM_RETINOPATHY	BPI fold-containing family B member 1 | Cardiometabolic	0.00113424005926147	0.0466297721528498	0.982121376307819
ukb-ppp-BPIFB2-OID30311	finngen_R12_DM_RETINOPATHY	Diabetic retinopathy || id:finngen_R12_DM_RETINOPATHY	BPI fold-containing family B member 2 | Cardiometabolic_II	-0.00332000523528034	0.0333995248314464	0.929884615876165
ukb-ppp-BRSK2-OID31042	finngen_R12_DM_RETINOPATHY	Diabetic retinopathy || id:finngen_R12_DM_RETINOPATHY	Serine/threonine-protein kinase BRSK2 | Neurology_II
ukb-ppp-BST1-OID21051	finngen_R12_DM_RETINOPATHY	Diabetic retinopathy || id:finngen_R12_DM_RETINOPATHY	ADP-ribosyl cyclase/cyclic ADP-ribose hydrolase 2 | Neurology	0.00639436633584336	0.0210420642283401	0.765131848005586
ukb-ppp-BST2-OID21029	finngen_R12_DM_RETINOPATHY	Diabetic retinopathy || id:finngen_R12_DM_RETINOPATHY	Bone marrow stromal antigen 2 | Neurology
ukb-ppp-BTC-OID21199	finngen_R12_DM_RETINOPATHY	Diabetic retinopathy || id:finngen_R12_DM_RETINOPATHY	Probetacellulin [Cleaved into: Betacellulin | Oncology	0.00527584812280142	0.0162715905465606	0.776528126418145
ukb-ppp-BTD-OID30754	finngen_R12_DM_RETINOPATHY	Diabetic retinopathy || id:finngen_R12_DM_RETINOPATHY	Biotinidase | Inflammation_II	-0.00728145416850398	0.0161470426920712	0.682628305269695
ukb-ppp-BTN1A1-OID31363	finngen_R12_DM_RETINOPATHY	Diabetic retinopathy || id:finngen_R12_DM_RETINOPATHY	Butyrophilin subfamily 1 member A1 | Oncology_II
ukb-ppp-BTN2A1-OID20713	finngen_R12_DM_RETINOPATHY	Diabetic retinopathy || id:finngen_R12_DM_RETINOPATHY	Butyrophilin subfamily 2 member A1 | Inflammation	-0.20368042425735	0.0928942790164125	0.0798341944648089
ukb-ppp-BTN3A2-OID20540	finngen_R12_DM_RETINOPATHY	Diabetic retinopathy || id:finngen_R12_DM_RETINOPATHY	Butyrophilin subfamily 3 member A2 | Inflammation	-0.13717092865296	0.105394407587353	0.322823845536752
ukb-ppp-C1QA-OID20654	finngen_R12_DM_RETINOPATHY	Diabetic retinopathy || id:finngen_R12_DM_RETINOPATHY	Complement C1q subcomponent subunit A | Inflammation	-0.0202902542930461	0.0206128420397466	0.428720655527985
ukb-ppp-C1QL2-OID30515	finngen_R12_DM_RETINOPATHY	Diabetic retinopathy || id:finngen_R12_DM_RETINOPATHY	Complement C1q-like protein 2 | Inflammation_II	0.00282393918838337	0.0224338093094589	0.911340822157521
ukb-ppp-C1QTNF9-OID30620	finngen_R12_DM_RETINOPATHY	Diabetic retinopathy || id:finngen_R12_DM_RETINOPATHY	Complement C1q and tumor necrosis factor-related protein 9A | Inflammation_II	-0.0240277027034235	0.0134746665797925	0.14913132893413
ukb-ppp-C1RL-OID30721	finngen_R12_DM_RETINOPATHY	Diabetic retinopathy || id:finngen_R12_DM_RETINOPATHY	Complement C1r subcomponent-like protein | Inflammation_II
ukb-ppp-C1S-OID30731	finngen_R12_DM_RETINOPATHY	Diabetic retinopathy || id:finngen_R12_DM_RETINOPATHY	Complement C1s subcomponent | Inflammation_II
ukb-ppp-C2-OID20410	finngen_R12_DM_RETINOPATHY	Diabetic retinopathy || id:finngen_R12_DM_RETINOPATHY	Complement C2 | Cardiometabolic
ukb-ppp-C4BPB-OID21481	finngen_R12_DM_RETINOPATHY	Diabetic retinopathy || id:finngen_R12_DM_RETINOPATHY	C4b-binding protein beta chain | Oncology	0.033329273758378	0.0223735800558047	0.376367040527457
ukb-ppp-C7-OID30766	finngen_R12_DM_RETINOPATHY	Diabetic retinopathy || id:finngen_R12_DM_RETINOPATHY	Complement component C7 | Inflammation_II	0.0357066114558805	0.0220361622040841	0.143813012764495
ukb-ppp-C8B-OID30719	finngen_R12_DM_RETINOPATHY	Diabetic retinopathy || id:finngen_R12_DM_RETINOPATHY	Complement component C8 beta chain | Inflammation_II	-0.0265371062310535	0.0346246176996992	0.486154726822668
ukb-ppp-C9-OID30698	finngen_R12_DM_RETINOPATHY	Diabetic retinopathy || id:finngen_R12_DM_RETINOPATHY	Complement component C9 | Inflammation_II	0.0417904258294853	0.158922710455553	0.836300053299264
ukb-ppp-CA12-OID21344	finngen_R12_DM_RETINOPATHY	Diabetic retinopathy || id:finngen_R12_DM_RETINOPATHY	Carbonic anhydrase 12 | Oncology	-0.0451344068462363	0.0234200127688528	0.193785298354948
ukb-ppp-CA13-OID20225	finngen_R12_DM_RETINOPATHY	Diabetic retinopathy || id:finngen_R12_DM_RETINOPATHY	Carbonic anhydrase 13 | Cardiometabolic
ukb-ppp-CA14-OID21401	finngen_R12_DM_RETINOPATHY	Diabetic retinopathy || id:finngen_R12_DM_RETINOPATHY	Carbonic anhydrase 14 | Oncology	0.0108239647958386	0.0562656699944152	0.879009944011969
ukb-ppp-CA2-OID21149	finngen_R12_DM_RETINOPATHY	Diabetic retinopathy || id:finngen_R12_DM_RETINOPATHY	Carbonic anhydrase 2 | Neurology
ukb-ppp-CA3-OID20271	finngen_R12_DM_RETINOPATHY	Diabetic retinopathy || id:finngen_R12_DM_RETINOPATHY	Carbonic anhydrase 3 | Cardiometabolic	0.0813909160646929	0.15641183227188	0.654682143584731
ukb-ppp-CA4-OID20241	finngen_R12_DM_RETINOPATHY	Diabetic retinopathy || id:finngen_R12_DM_RETINOPATHY	Carbonic anhydrase 4 | Cardiometabolic	0.0301920924410462	0.0436278511807525	0.560459863203104
ukb-ppp-CA5A-OID20075	finngen_R12_DM_RETINOPATHY	Diabetic retinopathy || id:finngen_R12_DM_RETINOPATHY	Carbonic anhydrase 5A, mitochondrial | Cardiometabolic	0.00411038743571978	0.0166023912820459	0.820438366209512
ukb-ppp-CA6-OID21096	finngen_R12_DM_RETINOPATHY	Diabetic retinopathy || id:finngen_R12_DM_RETINOPATHY	Carbonic anhydrase 6 | Neurology	-0.0117245287763067	0.0158828532871649	0.493568529484622
ukb-ppp-CA9-OID21417	finngen_R12_DM_RETINOPATHY	Diabetic retinopathy || id:finngen_R12_DM_RETINOPATHY	Carbonic anhydrase 9 | Oncology	0.00918641448389689	0.0178907633480104	0.698008330634048
ukb-ppp-CALB1-OID21306	finngen_R12_DM_RETINOPATHY	Diabetic retinopathy || id:finngen_R12_DM_RETINOPATHY	Calbindin | Oncology
ukb-ppp-CALCB-OID31100	finngen_R12_DM_RETINOPATHY	Diabetic retinopathy || id:finngen_R12_DM_RETINOPATHY	Calcitonin gene-related peptide 2 | Neurology_II
ukb-ppp-CAMKK1-OID21182	finngen_R12_DM_RETINOPATHY	Diabetic retinopathy || id:finngen_R12_DM_RETINOPATHY	Calcium/calmodulin-dependent protein kinase kinase 1 | Oncology
ukb-ppp-CAPG-OID21431	finngen_R12_DM_RETINOPATHY	Diabetic retinopathy || id:finngen_R12_DM_RETINOPATHY	Macrophage-capping protein | Oncology	-0.0399082732504563	0.0380237242739345	0.371011829555476
ukb-ppp-CAPS-OID31126	finngen_R12_DM_RETINOPATHY	Diabetic retinopathy || id:finngen_R12_DM_RETINOPATHY	Calcyphosin | Neurology_II	0.10467291807119	0.110161813832108	0.516261707321895
ukb-ppp-CARHSP1-OID20859	finngen_R12_DM_RETINOPATHY	Diabetic retinopathy || id:finngen_R12_DM_RETINOPATHY	Calcium-regulated heat-stable protein 1 | Neurology
ukb-ppp-CAT-OID30712	finngen_R12_DM_RETINOPATHY	Diabetic retinopathy || id:finngen_R12_DM_RETINOPATHY	Catalase | Inflammation_II
ukb-ppp-CBLN4-OID21386	finngen_R12_DM_RETINOPATHY	Diabetic retinopathy || id:finngen_R12_DM_RETINOPATHY	Cerebellin-4 | Oncology	-0.0278651667376439	0.0190217390441046	0.216807021211376
ukb-ppp-CC2D1A-OID20958	finngen_R12_DM_RETINOPATHY	Diabetic retinopathy || id:finngen_R12_DM_RETINOPATHY	Coiled-coil and C2 domain-containing protein 1A | Neurology
ukb-ppp-CCDC50-OID31001	finngen_R12_DM_RETINOPATHY	Diabetic retinopathy || id:finngen_R12_DM_RETINOPATHY	Coiled-coil domain-containing protein 50 | Neurology_II
ukb-ppp-CCDC80-OID20226	finngen_R12_DM_RETINOPATHY	Diabetic retinopathy || id:finngen_R12_DM_RETINOPATHY	Coiled-coil domain-containing protein 80 | Cardiometabolic
ukb-ppp-CCL14-OID20401	finngen_R12_DM_RETINOPATHY	Diabetic retinopathy || id:finngen_R12_DM_RETINOPATHY	C-C motif chemokine 14 | Cardiometabolic	0.0025256807960935	0.0285711274684369	0.935129460827485
ukb-ppp-CCL15-OID20328	finngen_R12_DM_RETINOPATHY	Diabetic retinopathy || id:finngen_R12_DM_RETINOPATHY	C-C motif chemokine 15 | Cardiometabolic	-0.0324083891961759	0.0171428930873287	0.155080173008091
ukb-ppp-CCL16-OID20334	finngen_R12_DM_RETINOPATHY	Diabetic retinopathy || id:finngen_R12_DM_RETINOPATHY	C-C motif chemokine 16 | Cardiometabolic	0.0097274061182545	0.0380524760006118	0.810842609916941
ukb-ppp-CCL17-OID20745	finngen_R12_DM_RETINOPATHY	Diabetic retinopathy || id:finngen_R12_DM_RETINOPATHY	C-C motif chemokine 17 | Inflammation
ukb-ppp-CCL18-OID20395	finngen_R12_DM_RETINOPATHY	Diabetic retinopathy || id:finngen_R12_DM_RETINOPATHY	C-C motif chemokine 18 | Cardiometabolic	0.0931623441143711	0.0567082785798333	0.198959945927869
ukb-ppp-CCL21-OID20686	finngen_R12_DM_RETINOPATHY	Diabetic retinopathy || id:finngen_R12_DM_RETINOPATHY	C-C motif chemokine 21 | Inflammation
ukb-ppp-CCL22-OID20765	finngen_R12_DM_RETINOPATHY	Diabetic retinopathy || id:finngen_R12_DM_RETINOPATHY	C-C motif chemokine 22 | Inflammation
ukb-ppp-CCL23-OID20693	finngen_R12_DM_RETINOPATHY	Diabetic retinopathy || id:finngen_R12_DM_RETINOPATHY	C-C motif chemokine 23 | Inflammation	0.000718568291556991	0.030176157887283	0.981923318302474
ukb-ppp-CCL24-OID20772	finngen_R12_DM_RETINOPATHY	Diabetic retinopathy || id:finngen_R12_DM_RETINOPATHY	C-C motif chemokine 24 | Inflammation	0.0721588544054072	0.0252850328074198	0.0290359704144366
ukb-ppp-CCL25-OID20674	finngen_R12_DM_RETINOPATHY	Diabetic retinopathy || id:finngen_R12_DM_RETINOPATHY	C-C motif chemokine 25 | Inflammation	0.00602220648816675	0.0257833056065334	0.824580368269964
ukb-ppp-CCL26-OID20546	finngen_R12_DM_RETINOPATHY	Diabetic retinopathy || id:finngen_R12_DM_RETINOPATHY	C-C motif chemokine 26 | Inflammation
ukb-ppp-CCL27-OID20121	finngen_R12_DM_RETINOPATHY	Diabetic retinopathy || id:finngen_R12_DM_RETINOPATHY	C-C motif chemokine 27 | Cardiometabolic
ukb-ppp-CCL3-OID20610	finngen_R12_DM_RETINOPATHY	Diabetic retinopathy || id:finngen_R12_DM_RETINOPATHY	C-C motif chemokine 3 | Inflammation
ukb-ppp-CCL4-OID20695	finngen_R12_DM_RETINOPATHY	Diabetic retinopathy || id:finngen_R12_DM_RETINOPATHY	C-C motif chemokine 4 | Inflammation	0.00296236906437605	0.0196245638624766	0.904621012418916
ukb-ppp-CCL8-OID21466	finngen_R12_DM_RETINOPATHY	Diabetic retinopathy || id:finngen_R12_DM_RETINOPATHY	C-C motif chemokine 8 | Oncology	-0.0349049790114139	0.0376707204080622	0.389893582280818
ukb-ppp-CCN1-OID21368	finngen_R12_DM_RETINOPATHY	Diabetic retinopathy || id:finngen_R12_DM_RETINOPATHY	CCN family member 1 | Oncology	-0.0434123792502123	0.0236083252987435	0.317089262076022
ukb-ppp-CCN2-OID20709	finngen_R12_DM_RETINOPATHY	Diabetic retinopathy || id:finngen_R12_DM_RETINOPATHY	CCN family member 2 | Inflammation	0.0113824342730601	0.0183662352724083	0.646794725057593
ukb-ppp-CCN3-OID20299	finngen_R12_DM_RETINOPATHY	Diabetic retinopathy || id:finngen_R12_DM_RETINOPATHY	CCN family member 3 | Cardiometabolic	-0.00861350961950765	0.0269591238431522	0.770301895670713
ukb-ppp-CCN4-OID21444	finngen_R12_DM_RETINOPATHY	Diabetic retinopathy || id:finngen_R12_DM_RETINOPATHY	WNT1-inducible-signaling pathway protein 1 | Oncology	-0.0395403295147056	0.0573476629598359	0.521204087394501
ukb-ppp-CCN5-OID21068	finngen_R12_DM_RETINOPATHY	Diabetic retinopathy || id:finngen_R12_DM_RETINOPATHY	WNT1-inducible-signaling pathway protein 2 | Neurology	-0.00944028756156255	0.044339777216072	0.866452699379448
ukb-ppp-CCS-OID20973	finngen_R12_DM_RETINOPATHY	Diabetic retinopathy || id:finngen_R12_DM_RETINOPATHY	Copper chaperone for superoxide dismutase | Neurology	0.0300871262478695	0.116889550872119	0.807128984991074
ukb-ppp-CD101-OID31480	finngen_R12_DM_RETINOPATHY	Diabetic retinopathy || id:finngen_R12_DM_RETINOPATHY	Immunoglobulin superfamily member 2 | Oncology_II	0.0257903776681848	0.0219774622668622	0.274349853996157
ukb-ppp-CD109-OID21108	finngen_R12_DM_RETINOPATHY	Diabetic retinopathy || id:finngen_R12_DM_RETINOPATHY	CD109 antigen | Neurology	0.00147305428000864	0.0166489180540328	0.932376448561368
ukb-ppp-CD14-OID20378	finngen_R12_DM_RETINOPATHY	Diabetic retinopathy || id:finngen_R12_DM_RETINOPATHY	Monocyte differentiation antigen CD14 | Cardiometabolic	-0.0118413345205402	0.0640727185806515	0.883658447301716
ukb-ppp-CD164-OID21080	finngen_R12_DM_RETINOPATHY	Diabetic retinopathy || id:finngen_R12_DM_RETINOPATHY	Sialomucin core protein 24 | Neurology
ukb-ppp-CD164L2-OID30922	finngen_R12_DM_RETINOPATHY	Diabetic retinopathy || id:finngen_R12_DM_RETINOPATHY	CD164 sialomucin-like 2 protein | Neurology_II	0.00725484855738255	0.0181396552186151	0.757792781475095
ukb-ppp-CD177-OID21119	finngen_R12_DM_RETINOPATHY	Diabetic retinopathy || id:finngen_R12_DM_RETINOPATHY	CD177 antigen | Neurology	0.000368238044552418	0.0144361433956995	0.980636457598028
ukb-ppp-CD1C-OID21483	finngen_R12_DM_RETINOPATHY	Diabetic retinopathy || id:finngen_R12_DM_RETINOPATHY	T-cell surface glycoprotein CD1c | Oncology	0.0121006808334916	0.0214756345830763	0.673338223837011
ukb-ppp-CD200-OID20603	finngen_R12_DM_RETINOPATHY	Diabetic retinopathy || id:finngen_R12_DM_RETINOPATHY	OX-2 membrane glycoprotein | Inflammation	0.00550176504387493	0.0162279412886833	0.756931020514345
ukb-ppp-CD200R1-OID20595	finngen_R12_DM_RETINOPATHY	Diabetic retinopathy || id:finngen_R12_DM_RETINOPATHY	Cell surface glycoprotein CD200 receptor 1 | Inflammation	0.000191114854729146	0.0186690421820102	0.992322422845882
ukb-ppp-CD207-OID21298	finngen_R12_DM_RETINOPATHY	Diabetic retinopathy || id:finngen_R12_DM_RETINOPATHY	C-type lectin domain family 4 member K | Oncology	0.0648328942176258	0.0675135444737114	0.43823836612932
ukb-ppp-CD209-OID20262	finngen_R12_DM_RETINOPATHY	Diabetic retinopathy || id:finngen_R12_DM_RETINOPATHY	CD209 antigen | Cardiometabolic	-0.0126737623581979	0.0149601309099233	0.486110488569757
ukb-ppp-CD22-OID20637	finngen_R12_DM_RETINOPATHY	Diabetic retinopathy || id:finngen_R12_DM_RETINOPATHY	B-cell receptor CD22 | Inflammation
ukb-ppp-CD226-OID30556	finngen_R12_DM_RETINOPATHY	Diabetic retinopathy || id:finngen_R12_DM_RETINOPATHY	CD226 antigen | Inflammation_II
ukb-ppp-CD244-OID20628	finngen_R12_DM_RETINOPATHY	Diabetic retinopathy || id:finngen_R12_DM_RETINOPATHY	Natural killer cell receptor 2B4 | Inflammation
ukb-ppp-CD27-OID21527	finngen_R12_DM_RETINOPATHY	Diabetic retinopathy || id:finngen_R12_DM_RETINOPATHY	CD27 antigen | Oncology	0.00384784396842221	0.0210352044995301	0.884820374130136
ukb-ppp-CD274-OID20966	finngen_R12_DM_RETINOPATHY	Diabetic retinopathy || id:finngen_R12_DM_RETINOPATHY	Programmed cell death 1 ligand 1 | Neurology	-0.012538190287419	0.0216335639819735	0.665607277815119
ukb-ppp-CD276-OID20680	finngen_R12_DM_RETINOPATHY	Diabetic retinopathy || id:finngen_R12_DM_RETINOPATHY	CD276 antigen | Inflammation	-0.00883564239705487	0.0178796180889941	0.655103676378882
ukb-ppp-CD28-OID21265	finngen_R12_DM_RETINOPATHY	Diabetic retinopathy || id:finngen_R12_DM_RETINOPATHY	T-cell-specific surface glycoprotein CD28 | Oncology	-0.00484065612677151	0.013681685677554	0.783510430577795
ukb-ppp-CD2AP-OID20177	finngen_R12_DM_RETINOPATHY	Diabetic retinopathy || id:finngen_R12_DM_RETINOPATHY	CD2-associated protein | Cardiometabolic
ukb-ppp-CD300A-OID30576	finngen_R12_DM_RETINOPATHY	Diabetic retinopathy || id:finngen_R12_DM_RETINOPATHY	CMRF35-like molecule 8 | Inflammation_II	0.0197127863414952	0.0187964907399875	0.48485502995349
ukb-ppp-CD300C-OID21010	finngen_R12_DM_RETINOPATHY	Diabetic retinopathy || id:finngen_R12_DM_RETINOPATHY	CMRF35-like molecule 6 | Neurology	-0.0111718498793637	0.046713353948093	0.833257552520423
ukb-ppp-CD300E-OID21418	finngen_R12_DM_RETINOPATHY	Diabetic retinopathy || id:finngen_R12_DM_RETINOPATHY	CMRF35-like molecule 2 | Oncology
ukb-ppp-CD300LF-OID21469	finngen_R12_DM_RETINOPATHY	Diabetic retinopathy || id:finngen_R12_DM_RETINOPATHY	CMRF35-like molecule 1 | Oncology	0.00388808462736378	0.0106235234840626	0.729348744496789
ukb-ppp-CD302-OID21328	finngen_R12_DM_RETINOPATHY	Diabetic retinopathy || id:finngen_R12_DM_RETINOPATHY	CD302 antigen | Oncology	-0.00171972647891775	0.0192674682457047	0.94332839177359
ukb-ppp-CD33-OID21472	finngen_R12_DM_RETINOPATHY	Diabetic retinopathy || id:finngen_R12_DM_RETINOPATHY	Myeloid cell surface antigen CD33 | Oncology	0.0052081692891042	0.0131630595102727	0.718810076262027
ukb-ppp-CD36-OID30485	finngen_R12_DM_RETINOPATHY	Diabetic retinopathy || id:finngen_R12_DM_RETINOPATHY	Platelet glycoprotein 4 | Inflammation_II
ukb-ppp-CD38-OID21316	finngen_R12_DM_RETINOPATHY	Diabetic retinopathy || id:finngen_R12_DM_RETINOPATHY	ADP-ribosyl cyclase/cyclic ADP-ribose hydrolase 1 | Oncology	-0.026275752074757	0.0210939222348637	0.430635147416183
ukb-ppp-CD4-OID20584	finngen_R12_DM_RETINOPATHY	Diabetic retinopathy || id:finngen_R12_DM_RETINOPATHY	T-cell surface glycoprotein CD4 | Inflammation	0.160959634551211	0.0757832683241395	0.28013408929204
ukb-ppp-CD40-OID20724	finngen_R12_DM_RETINOPATHY	Diabetic retinopathy || id:finngen_R12_DM_RETINOPATHY	Tumor necrosis factor receptor superfamily member 5 | Inflammation	-0.0581503114036918	0.0541833171202183	0.47752749578572
ukb-ppp-CD48-OID20692	finngen_R12_DM_RETINOPATHY	Diabetic retinopathy || id:finngen_R12_DM_RETINOPATHY	CD48 antigen | Inflammation	-0.00936834820638692	0.0133388663717436	0.555205815483613
ukb-ppp-CD5-OID21449	finngen_R12_DM_RETINOPATHY	Diabetic retinopathy || id:finngen_R12_DM_RETINOPATHY	T-cell surface glycoprotein CD5 | Oncology	-0.0608423728194149	0.0439221613199431	0.398061670033884
ukb-ppp-CD55-OID20377	finngen_R12_DM_RETINOPATHY	Diabetic retinopathy || id:finngen_R12_DM_RETINOPATHY	Complement decay-accelerating factor | Cardiometabolic	0.00335450280598363	0.0176784329689715	0.867017369178757
ukb-ppp-CD58-OID20716	finngen_R12_DM_RETINOPATHY	Diabetic retinopathy || id:finngen_R12_DM_RETINOPATHY	Lymphocyte function-associated antigen 3 | Inflammation	-0.121548405178287	0.110143471472744	0.46868793751491
ukb-ppp-CD59-OID20339	finngen_R12_DM_RETINOPATHY	Diabetic retinopathy || id:finngen_R12_DM_RETINOPATHY	CD59 glycoprotein | Cardiometabolic	0.00835304459587064	0.0223864464615476	0.772644100202726
ukb-ppp-CD5L-OID30775	finngen_R12_DM_RETINOPATHY	Diabetic retinopathy || id:finngen_R12_DM_RETINOPATHY	CD5 antigen-like | Inflammation_II	0.137596334145548	0.174290813982954	0.512570023574117
ukb-ppp-CD6-OID20649	finngen_R12_DM_RETINOPATHY	Diabetic retinopathy || id:finngen_R12_DM_RETINOPATHY	T-cell differentiation antigen CD6 | Inflammation	0.00316290295813428	0.0197065734906868	0.882685917295819
ukb-ppp-CD7-OID30543	finngen_R12_DM_RETINOPATHY	Diabetic retinopathy || id:finngen_R12_DM_RETINOPATHY	T-cell antigen CD7 | Inflammation_II
ukb-ppp-CD70-OID20599	finngen_R12_DM_RETINOPATHY	Diabetic retinopathy || id:finngen_R12_DM_RETINOPATHY	CD70 antigen | Inflammation	0.0231971034649482	0.0251686976833744	0.454001724215387
ukb-ppp-CD72-OID30641	finngen_R12_DM_RETINOPATHY	Diabetic retinopathy || id:finngen_R12_DM_RETINOPATHY	B-cell differentiation antigen CD72 | Inflammation_II
ukb-ppp-CD80-OID30291	finngen_R12_DM_RETINOPATHY	Diabetic retinopathy || id:finngen_R12_DM_RETINOPATHY	T-lymphocyte activation antigen CD80 | Cardiometabolic_II	-0.000141291614808829	0.0142722580867607	0.992999999680062
ukb-ppp-CD83-OID20565	finngen_R12_DM_RETINOPATHY	Diabetic retinopathy || id:finngen_R12_DM_RETINOPATHY	CD83 antigen | Inflammation	-0.00995107884299227	0.0193444154032671	0.697533117011886
ukb-ppp-CD86-OID31500	finngen_R12_DM_RETINOPATHY	Diabetic retinopathy || id:finngen_R12_DM_RETINOPATHY	T-lymphocyte activation antigen CD86 | Oncology_II	0.0502422003265887	0.0595203947654709	0.553685627315458
ukb-ppp-CD8A-OID21018	finngen_R12_DM_RETINOPATHY	Diabetic retinopathy || id:finngen_R12_DM_RETINOPATHY	T-cell surface glycoprotein CD8 alpha chain | Neurology	0.0421936364419712	0.02306895310702	0.318524405227309
ukb-ppp-CDA-OID30345	finngen_R12_DM_RETINOPATHY	Diabetic retinopathy || id:finngen_R12_DM_RETINOPATHY	Cytidine deaminase | Cardiometabolic_II	0.00788509120549441	0.0202568213603197	0.734623355756799
ukb-ppp-CDCP1-OID20940	finngen_R12_DM_RETINOPATHY	Diabetic retinopathy || id:finngen_R12_DM_RETINOPATHY	CUB domain-containing protein 1 | Neurology	0.027612856401365	0.021394241509095	0.419647395498201
ukb-ppp-CDH15-OID21005	finngen_R12_DM_RETINOPATHY	Diabetic retinopathy || id:finngen_R12_DM_RETINOPATHY	Cadherin-15 | Neurology	-0.0216791656394698	0.0424985815194569	0.645132079064853
ukb-ppp-CDH17-OID20134	finngen_R12_DM_RETINOPATHY	Diabetic retinopathy || id:finngen_R12_DM_RETINOPATHY	Cadherin-17 | Cardiometabolic	-0.020912198183777	0.0559757406124153	0.744590915755016
ukb-ppp-CDH2-OID20170	finngen_R12_DM_RETINOPATHY	Diabetic retinopathy || id:finngen_R12_DM_RETINOPATHY	Cadherin-2 | Cardiometabolic	-0.4214891507769	0.841342174459846	0.704337752929262
ukb-ppp-CDH23-OID31074	finngen_R12_DM_RETINOPATHY	Diabetic retinopathy || id:finngen_R12_DM_RETINOPATHY	Cadherin-23 | Neurology_II
ukb-ppp-CDH3-OID21008	finngen_R12_DM_RETINOPATHY	Diabetic retinopathy || id:finngen_R12_DM_RETINOPATHY	Cadherin-3 | Neurology
ukb-ppp-CDH5-OID20243	finngen_R12_DM_RETINOPATHY	Diabetic retinopathy || id:finngen_R12_DM_RETINOPATHY	Cadherin-5 | Cardiometabolic
ukb-ppp-CDH6-OID20157	finngen_R12_DM_RETINOPATHY	Diabetic retinopathy || id:finngen_R12_DM_RETINOPATHY	Cadherin-6 | Cardiometabolic	-0.00214169559281257	0.0195723262671983	0.919774615478981
ukb-ppp-CDHR1-OID20808	finngen_R12_DM_RETINOPATHY	Diabetic retinopathy || id:finngen_R12_DM_RETINOPATHY	Cadherin-related family member 1 | Neurology	0.00902821674749113	0.0389579002017875	0.838289794060346
ukb-ppp-CDKN1A-OID21319	finngen_R12_DM_RETINOPATHY	Diabetic retinopathy || id:finngen_R12_DM_RETINOPATHY	Cyclin-dependent kinase inhibitor 1 | Oncology
ukb-ppp-CDNF-OID21318	finngen_R12_DM_RETINOPATHY	Diabetic retinopathy || id:finngen_R12_DM_RETINOPATHY	Cerebral dopamine neurotrophic factor | Oncology	0.0460594797648333	0.0760729201307991	0.577543120565992
ukb-ppp-CDON-OID20754	finngen_R12_DM_RETINOPATHY	Diabetic retinopathy || id:finngen_R12_DM_RETINOPATHY	Cell adhesion molecule-related/down-regulated by oncogenes | Inflammation	0.0164378270950833	0.0345626291175506	0.717382831861617
ukb-ppp-CDSN-OID20667	finngen_R12_DM_RETINOPATHY	Diabetic retinopathy || id:finngen_R12_DM_RETINOPATHY	Corneodesmosin | Inflammation
ukb-ppp-CEACAM1-OID21528	finngen_R12_DM_RETINOPATHY	Diabetic retinopathy || id:finngen_R12_DM_RETINOPATHY	Carcinoembryonic antigen-related cell adhesion molecule 1 | Oncology	-0.198331498007201	0.217850456265355	0.529835642127386
ukb-ppp-CEACAM16-OID31495	finngen_R12_DM_RETINOPATHY	Diabetic retinopathy || id:finngen_R12_DM_RETINOPATHY	Carcinoembryonic antigen-related cell adhesion molecule 16 | Oncology_II	0.0260460368863704	0.0183989305175983	0.292539933193902
ukb-ppp-CEACAM19-OID31443	finngen_R12_DM_RETINOPATHY	Diabetic retinopathy || id:finngen_R12_DM_RETINOPATHY	Carcinoembryonic antigen-related cell adhesion molecule 19 | Oncology_II
ukb-ppp-CEACAM20-OID31308	finngen_R12_DM_RETINOPATHY	Diabetic retinopathy || id:finngen_R12_DM_RETINOPATHY	Carcinoembryonic antigen-related cell adhesion molecule 20 | Oncology_II
ukb-ppp-CEACAM21-OID20548	finngen_R12_DM_RETINOPATHY	Diabetic retinopathy || id:finngen_R12_DM_RETINOPATHY	Carcinoembryonic antigen-related cell adhesion molecule 21 | Inflammation	-0.00209575443152411	0.0272784504565283	0.939847380424707
ukb-ppp-CEACAM5-OID21171	finngen_R12_DM_RETINOPATHY	Diabetic retinopathy || id:finngen_R12_DM_RETINOPATHY	Carcinoembryonic antigen-related cell adhesion molecule 5 | Oncology	0.00624112443230396	0.0163859300401202	0.739941644596056
ukb-ppp-CELA2A-OID30411	finngen_R12_DM_RETINOPATHY	Diabetic retinopathy || id:finngen_R12_DM_RETINOPATHY	Chymotrypsin-like elastase family member 2A | Cardiometabolic_II	-0.0970969821198058	0.117334878531418	0.559906182631277
ukb-ppp-CELA3A-OID20298	finngen_R12_DM_RETINOPATHY	Diabetic retinopathy || id:finngen_R12_DM_RETINOPATHY	Chymotrypsin-like elastase family member 3A | Cardiometabolic
ukb-ppp-CELSR2-OID30593	finngen_R12_DM_RETINOPATHY	Diabetic retinopathy || id:finngen_R12_DM_RETINOPATHY	Cadherin EGF LAG seven-pass G-type receptor 2 | Inflammation_II	0.0381463177297985	0.0500592386146	0.501478530791953
ukb-ppp-CEMIP2-OID30499	finngen_R12_DM_RETINOPATHY	Diabetic retinopathy || id:finngen_R12_DM_RETINOPATHY	Cell surface hyaluronidase | Inflammation_II	-0.0462019545839423	0.0269434693569623	0.336103767670949
ukb-ppp-CEP85-OID21241	finngen_R12_DM_RETINOPATHY	Diabetic retinopathy || id:finngen_R12_DM_RETINOPATHY	Centrosomal protein of 85 kDa | Oncology
ukb-ppp-CES1-OID20244	finngen_R12_DM_RETINOPATHY	Diabetic retinopathy || id:finngen_R12_DM_RETINOPATHY	Liver carboxylesterase 1 | Cardiometabolic	0.0616428276932253	0.0512288723690285	0.315162306102831
ukb-ppp-CES2-OID21366	finngen_R12_DM_RETINOPATHY	Diabetic retinopathy || id:finngen_R12_DM_RETINOPATHY	Cocaine esterase | Oncology
ukb-ppp-CES3-OID21340	finngen_R12_DM_RETINOPATHY	Diabetic retinopathy || id:finngen_R12_DM_RETINOPATHY	Carboxylesterase 3 | Oncology	-0.0343629995803168	0.0430869414162921	0.508788377796777
ukb-ppp-CFB-OID30755	finngen_R12_DM_RETINOPATHY	Diabetic retinopathy || id:finngen_R12_DM_RETINOPATHY	Complement factor B | Inflammation_II	-0.326695880187525	0.278604061858335	0.361711024496914
ukb-ppp-CFH-OID30790	finngen_R12_DM_RETINOPATHY	Diabetic retinopathy || id:finngen_R12_DM_RETINOPATHY	Complement factor H | Inflammation_II
ukb-ppp-CFHR2-OID30720	finngen_R12_DM_RETINOPATHY	Diabetic retinopathy || id:finngen_R12_DM_RETINOPATHY	Complement factor H-related protein 2 | Inflammation_II	0.0338120064159245	0.04209636443224	0.45249208206866
ukb-ppp-CFHR4-OID30758	finngen_R12_DM_RETINOPATHY	Diabetic retinopathy || id:finngen_R12_DM_RETINOPATHY	Complement factor H-related protein 4 | Inflammation_II	0.122637483504664	0.085069288692452	0.192609920302932
ukb-ppp-CFHR5-OID30716	finngen_R12_DM_RETINOPATHY	Diabetic retinopathy || id:finngen_R12_DM_RETINOPATHY	Complement factor H-related protein 5 | Inflammation_II	-0.0278560064833905	0.0249879909323163	0.315641384791673
ukb-ppp-CGREF1-OID20152	finngen_R12_DM_RETINOPATHY	Diabetic retinopathy || id:finngen_R12_DM_RETINOPATHY	Cell growth regulator with EF hand domain protein 1 | Cardiometabolic	0.0368157140397666	0.0464580017152837	0.446489645248321
ukb-ppp-CHAD-OID30660	finngen_R12_DM_RETINOPATHY	Diabetic retinopathy || id:finngen_R12_DM_RETINOPATHY	Chondroadherin | Inflammation_II
ukb-ppp-CHCHD10-OID31116	finngen_R12_DM_RETINOPATHY	Diabetic retinopathy || id:finngen_R12_DM_RETINOPATHY	Coiled-coil-helix-coiled-coil-helix domain-containing protein 10, mitochondrial | Neurology_II
ukb-ppp-CHGA-OID30403	finngen_R12_DM_RETINOPATHY	Diabetic retinopathy || id:finngen_R12_DM_RETINOPATHY	Chromogranin-A | Cardiometabolic_II
ukb-ppp-CHGB-OID21038	finngen_R12_DM_RETINOPATHY	Diabetic retinopathy || id:finngen_R12_DM_RETINOPATHY	Secretogranin-1 | Neurology	0.0903041383442156	0.0632592883339507	0.226605352439882
ukb-ppp-CHI3L1-OID20399	finngen_R12_DM_RETINOPATHY	Diabetic retinopathy || id:finngen_R12_DM_RETINOPATHY	Chitinase-3-like protein 1 | Cardiometabolic	0.00259087978490065	0.0105394272357846	0.815588029399017
ukb-ppp-CHIT1-OID20312	finngen_R12_DM_RETINOPATHY	Diabetic retinopathy || id:finngen_R12_DM_RETINOPATHY	Chitotriosidase-1 | Cardiometabolic	0.0481301517937494	0.0408840622714688	0.272936318363808
ukb-ppp-CHMP1A-OID20930	finngen_R12_DM_RETINOPATHY	Diabetic retinopathy || id:finngen_R12_DM_RETINOPATHY	Charged multivesicular body protein 1a | Neurology
ukb-ppp-CHMP6-OID30327	finngen_R12_DM_RETINOPATHY	Diabetic retinopathy || id:finngen_R12_DM_RETINOPATHY	Charged multivesicular body protein 6 | Cardiometabolic_II
ukb-ppp-CHRDL2-OID20223	finngen_R12_DM_RETINOPATHY	Diabetic retinopathy || id:finngen_R12_DM_RETINOPATHY	Chordin-like protein 2 | Cardiometabolic
ukb-ppp-CILP-OID30399	finngen_R12_DM_RETINOPATHY	Diabetic retinopathy || id:finngen_R12_DM_RETINOPATHY	Cartilage intermediate layer protein 1 | Cardiometabolic_II
ukb-ppp-CIT-OID30970	finngen_R12_DM_RETINOPATHY	Diabetic retinopathy || id:finngen_R12_DM_RETINOPATHY	Citron Rho-interacting kinase | Neurology_II
ukb-ppp-CKAP4-OID20617	finngen_R12_DM_RETINOPATHY	Diabetic retinopathy || id:finngen_R12_DM_RETINOPATHY	Cytoskeleton-associated protein 4 | Inflammation
ukb-ppp-CLEC10A-OID20928	finngen_R12_DM_RETINOPATHY	Diabetic retinopathy || id:finngen_R12_DM_RETINOPATHY	C-type lectin domain family 10 member A | Neurology	0.00155817539033544	0.0120529501499196	0.905318614370628
ukb-ppp-CLEC11A-OID21112	finngen_R12_DM_RETINOPATHY	Diabetic retinopathy || id:finngen_R12_DM_RETINOPATHY	C-type lectin domain family 11 member A | Neurology	-0.000570975693321032	0.0154613477748054	0.976500799569511
ukb-ppp-CLEC12A-OID30552	finngen_R12_DM_RETINOPATHY	Diabetic retinopathy || id:finngen_R12_DM_RETINOPATHY	C-type lectin domain family 12 member A | Inflammation_II	-0.0091461156406144	0.0244570422079739	0.772176496681705
ukb-ppp-CLEC1A-OID20099	finngen_R12_DM_RETINOPATHY	Diabetic retinopathy || id:finngen_R12_DM_RETINOPATHY	C-type lectin domain family 1 member A | Cardiometabolic	-0.00329410688418907	0.0316403855213442	0.93395890749402
ukb-ppp-CLEC1B-OID21061	finngen_R12_DM_RETINOPATHY	Diabetic retinopathy || id:finngen_R12_DM_RETINOPATHY	C-type lectin domain family 1 member B | Neurology
ukb-ppp-CLEC3B-OID30756	finngen_R12_DM_RETINOPATHY	Diabetic retinopathy || id:finngen_R12_DM_RETINOPATHY	Tetranectin | Inflammation_II	0.102198531795211	0.123869232221429	0.560840034942982
ukb-ppp-CLEC4G-OID20590	finngen_R12_DM_RETINOPATHY	Diabetic retinopathy || id:finngen_R12_DM_RETINOPATHY	C-type lectin domain family 4 member G | Inflammation
ukb-ppp-CLEC4M-OID30405	finngen_R12_DM_RETINOPATHY	Diabetic retinopathy || id:finngen_R12_DM_RETINOPATHY	C-type lectin domain family 4 member M | Cardiometabolic_II	-0.0100329392880323	0.037783463404517	0.80779702662921
ukb-ppp-CLEC5A-OID20165	finngen_R12_DM_RETINOPATHY	Diabetic retinopathy || id:finngen_R12_DM_RETINOPATHY	C-type lectin domain family 5 member A | Cardiometabolic	-0.0209453662117786	0.0413665362176911	0.70161405471387
ukb-ppp-CLEC7A-OID20636	finngen_R12_DM_RETINOPATHY	Diabetic retinopathy || id:finngen_R12_DM_RETINOPATHY	C-type lectin domain family 7 member A | Inflammation	0.018774568808361	0.028023725082483	0.571881289854365
ukb-ppp-CLGN-OID30957	finngen_R12_DM_RETINOPATHY	Diabetic retinopathy || id:finngen_R12_DM_RETINOPATHY	Calmegin | Neurology_II	0.0142280758816797	0.045774105480834	0.763872579429798
ukb-ppp-CLIP2-OID20559	finngen_R12_DM_RETINOPATHY	Diabetic retinopathy || id:finngen_R12_DM_RETINOPATHY	CAP-Gly domain-containing linker protein 2 | Inflammation
ukb-ppp-CLMP-OID21419	finngen_R12_DM_RETINOPATHY	Diabetic retinopathy || id:finngen_R12_DM_RETINOPATHY	CXADR-like membrane protein | Oncology	0.011563438577902	0.0267327184435438	0.707511391632167
ukb-ppp-CLPS-OID21156	finngen_R12_DM_RETINOPATHY	Diabetic retinopathy || id:finngen_R12_DM_RETINOPATHY	Colipase | Neurology	-0.0235532868464931	0.0674827082234783	0.750129719384155
ukb-ppp-CLSTN2-OID20664	finngen_R12_DM_RETINOPATHY	Diabetic retinopathy || id:finngen_R12_DM_RETINOPATHY	Calsyntenin-2 | Inflammation	0.0151634019595733	0.0306168158872825	0.638026844226092
ukb-ppp-CLU-OID30732	finngen_R12_DM_RETINOPATHY	Diabetic retinopathy || id:finngen_R12_DM_RETINOPATHY	Clusterin | Inflammation_II
ukb-ppp-CNDP1-OID20347	finngen_R12_DM_RETINOPATHY	Diabetic retinopathy || id:finngen_R12_DM_RETINOPATHY	Beta-Ala-His dipeptidase | Cardiometabolic	0.00362106530495337	0.0218902029946723	0.879132715881358
ukb-ppp-CNPY4-OID21317	finngen_R12_DM_RETINOPATHY	Diabetic retinopathy || id:finngen_R12_DM_RETINOPATHY	Protein canopy homolog 4 | Oncology
ukb-ppp-CNTN1-OID20307	finngen_R12_DM_RETINOPATHY	Diabetic retinopathy || id:finngen_R12_DM_RETINOPATHY	Contactin-1 | Cardiometabolic	-0.0101296454990917	0.0503411246764132	0.873587401794379
ukb-ppp-CNTN2-OID21426	finngen_R12_DM_RETINOPATHY	Diabetic retinopathy || id:finngen_R12_DM_RETINOPATHY	Contactin-2 | Oncology	-0.0175067917011489	0.0143023897519643	0.308296227106386
ukb-ppp-CNTN3-OID21092	finngen_R12_DM_RETINOPATHY	Diabetic retinopathy || id:finngen_R12_DM_RETINOPATHY	Contactin-3 | Neurology	0.0156052569595082	0.0301354215847436	0.656159361421997
ukb-ppp-CNTN4-OID21117	finngen_R12_DM_RETINOPATHY	Diabetic retinopathy || id:finngen_R12_DM_RETINOPATHY	Contactin-4 | Neurology	-0.00909078031577627	0.0157961420658671	0.623070907487939
ukb-ppp-CNTN5-OID21006	finngen_R12_DM_RETINOPATHY	Diabetic retinopathy || id:finngen_R12_DM_RETINOPATHY	Contactin-5 | Neurology	-0.00672089197399097	0.0303537637239508	0.835610548710976
ukb-ppp-CNTNAP2-OID20556	finngen_R12_DM_RETINOPATHY	Diabetic retinopathy || id:finngen_R12_DM_RETINOPATHY	Contactin-associated protein-like 2 | Inflammation	-0.0133288516604143	0.0179874722712114	0.499831195972485
ukb-ppp-COCH-OID30305	finngen_R12_DM_RETINOPATHY	Diabetic retinopathy || id:finngen_R12_DM_RETINOPATHY	Cochlin | Cardiometabolic_II	-0.0182866584908727	0.0137353160675714	0.275197383228105
ukb-ppp-COL15A1-OID30396	finngen_R12_DM_RETINOPATHY	Diabetic retinopathy || id:finngen_R12_DM_RETINOPATHY	Collagen alpha-1(XV) chain | Cardiometabolic_II
ukb-ppp-COL18A1-OID20332	finngen_R12_DM_RETINOPATHY	Diabetic retinopathy || id:finngen_R12_DM_RETINOPATHY	Collagen alpha-1 | Cardiometabolic
ukb-ppp-COL24A1-OID31464	finngen_R12_DM_RETINOPATHY	Diabetic retinopathy || id:finngen_R12_DM_RETINOPATHY	Collagen alpha-1(XXIV) chain | Oncology_II	0.0335083426285434	0.0304242934257069	0.469313858714988
ukb-ppp-COL28A1-OID30969	finngen_R12_DM_RETINOPATHY	Diabetic retinopathy || id:finngen_R12_DM_RETINOPATHY	Collagen alpha-1(XXVIII) chain | Neurology_II	-0.0112672940276995	0.0119149101729366	0.444145628506102
ukb-ppp-COL2A1-OID30286	finngen_R12_DM_RETINOPATHY	Diabetic retinopathy || id:finngen_R12_DM_RETINOPATHY	Collagen alpha-1(II) chain | Cardiometabolic_II	0.0172008675393836	0.0262405946746015	0.579465711082334
ukb-ppp-COL4A1-OID20208	finngen_R12_DM_RETINOPATHY	Diabetic retinopathy || id:finngen_R12_DM_RETINOPATHY	Collagen alpha-1 | Cardiometabolic
ukb-ppp-COL5A1-OID30587	finngen_R12_DM_RETINOPATHY	Diabetic retinopathy || id:finngen_R12_DM_RETINOPATHY	Collagen alpha-1(V) chain | Inflammation_II	0.0124389136990727	0.0178021731932207	0.557039785438778
ukb-ppp-COL6A3-OID20292	finngen_R12_DM_RETINOPATHY	Diabetic retinopathy || id:finngen_R12_DM_RETINOPATHY	Collagen alpha-3 | Cardiometabolic
ukb-ppp-COL9A1-OID20550	finngen_R12_DM_RETINOPATHY	Diabetic retinopathy || id:finngen_R12_DM_RETINOPATHY	Collagen alpha-1 | Inflammation
ukb-ppp-COMP-OID20405	finngen_R12_DM_RETINOPATHY	Diabetic retinopathy || id:finngen_R12_DM_RETINOPATHY	Cartilage oligomeric matrix protein | Cardiometabolic	0.0017853695052376	0.0306230396643146	0.962926072465569
ukb-ppp-COMT-OID20086	finngen_R12_DM_RETINOPATHY	Diabetic retinopathy || id:finngen_R12_DM_RETINOPATHY	Catechol O-methyltransferase | Cardiometabolic	-0.0591184589845647	0.0293619809881535	0.137525749641447
ukb-ppp-CPA2-OID21060	finngen_R12_DM_RETINOPATHY	Diabetic retinopathy || id:finngen_R12_DM_RETINOPATHY	Carboxypeptidase A2 | Neurology	-0.0368906080205115	0.0279902013762196	0.279112264802748
ukb-ppp-CPA4-OID30606	finngen_R12_DM_RETINOPATHY	Diabetic retinopathy || id:finngen_R12_DM_RETINOPATHY	Carboxypeptidase A4 | Inflammation_II	0.0237073759853087	0.048432714537456	0.650124136802951
ukb-ppp-CPB2-OID30734	finngen_R12_DM_RETINOPATHY	Diabetic retinopathy || id:finngen_R12_DM_RETINOPATHY	Carboxypeptidase B2 | Inflammation_II	-0.00494326186489018	0.0141902639043272	0.760824442625617
ukb-ppp-CPE-OID21392	finngen_R12_DM_RETINOPATHY	Diabetic retinopathy || id:finngen_R12_DM_RETINOPATHY	Carboxypeptidase E | Oncology	0.0250349005477229	0.0195191973767767	0.42158677818751
ukb-ppp-CPM-OID21054	finngen_R12_DM_RETINOPATHY	Diabetic retinopathy || id:finngen_R12_DM_RETINOPATHY	Carboxypeptidase M | Neurology	-0.0198493232747506	0.0203318839994402	0.507645189162291
ukb-ppp-CPOX-OID30495	finngen_R12_DM_RETINOPATHY	Diabetic retinopathy || id:finngen_R12_DM_RETINOPATHY	Oxygen-dependent coproporphyrinogen-III oxidase, mitochondrial | Inflammation_II	0.00219257919459333	0.0281243405470919	0.950469179559438
ukb-ppp-CPPED1-OID21053	finngen_R12_DM_RETINOPATHY	Diabetic retinopathy || id:finngen_R12_DM_RETINOPATHY	Serine/threonine-protein phosphatase CPPED1 | Neurology	-0.00748616692747079	0.0115008426274749	0.550596448199341
ukb-ppp-CPQ-OID30406	finngen_R12_DM_RETINOPATHY	Diabetic retinopathy || id:finngen_R12_DM_RETINOPATHY	Carboxypeptidase Q | Cardiometabolic_II	-0.00466969114876742	0.0524716502024261	0.932540964971744
ukb-ppp-CPVL-OID21435	finngen_R12_DM_RETINOPATHY	Diabetic retinopathy || id:finngen_R12_DM_RETINOPATHY	Probable serine carboxypeptidase CPVL | Oncology	0.00986392519609896	0.0172866544220261	0.598790298477721
ukb-ppp-CPXM1-OID21479	finngen_R12_DM_RETINOPATHY	Diabetic retinopathy || id:finngen_R12_DM_RETINOPATHY	Probable carboxypeptidase X1 | Oncology
ukb-ppp-CPXM2-OID30322	finngen_R12_DM_RETINOPATHY	Diabetic retinopathy || id:finngen_R12_DM_RETINOPATHY	Inactive carboxypeptidase-like protein X2 | Cardiometabolic_II	-0.00488265010871686	0.0191356434945337	0.822441570761146
ukb-ppp-CR1-OID30697	finngen_R12_DM_RETINOPATHY	Diabetic retinopathy || id:finngen_R12_DM_RETINOPATHY	Complement receptor type 1 | Inflammation_II	-0.0071258278918666	0.0186177613115375	0.767288617144503
ukb-ppp-CR2-OID20393	finngen_R12_DM_RETINOPATHY	Diabetic retinopathy || id:finngen_R12_DM_RETINOPATHY	Complement receptor type 2 | Cardiometabolic	-0.0119705804894225	0.0322420292176164	0.746075323056372
ukb-ppp-CRACR2A-OID21249	finngen_R12_DM_RETINOPATHY	Diabetic retinopathy || id:finngen_R12_DM_RETINOPATHY	EF-hand calcium-binding domain-containing protein 4B | Oncology	-0.0232901934781864	0.0529584364063432	0.736232744002913
ukb-ppp-CREG1-OID21515	finngen_R12_DM_RETINOPATHY	Diabetic retinopathy || id:finngen_R12_DM_RETINOPATHY	Protein CREG1 | Oncology
ukb-ppp-CRELD1-OID30619	finngen_R12_DM_RETINOPATHY	Diabetic retinopathy || id:finngen_R12_DM_RETINOPATHY	Protein disulfide isomerase CRELD1 | Inflammation_II	-0.0169179717820972	0.0176936322072623	0.382902401808086
ukb-ppp-CRELD2-OID20751	finngen_R12_DM_RETINOPATHY	Diabetic retinopathy || id:finngen_R12_DM_RETINOPATHY	Protein disulfide isomerase CRELD2 | Inflammation	0.026505086520471	0.0273223247132822	0.434335790680214
ukb-ppp-CRH-OID21257	finngen_R12_DM_RETINOPATHY	Diabetic retinopathy || id:finngen_R12_DM_RETINOPATHY	Corticoliberin | Oncology	-0.0633826851683052	0.0498718606757861	0.424410982685698
ukb-ppp-CRHBP-OID20747	finngen_R12_DM_RETINOPATHY	Diabetic retinopathy || id:finngen_R12_DM_RETINOPATHY	Corticotropin-releasing factor-binding protein | Inflammation	-0.00857880213066967	0.0137691777041951	0.577408621006062
ukb-ppp-CRIM1-OID20701	finngen_R12_DM_RETINOPATHY	Diabetic retinopathy || id:finngen_R12_DM_RETINOPATHY	Cysteine-rich motor neuron 1 protein | Inflammation	-0.0638722169872614	0.0826558239463138	0.581166388985405
ukb-ppp-CRIP2-OID20901	finngen_R12_DM_RETINOPATHY	Diabetic retinopathy || id:finngen_R12_DM_RETINOPATHY	Cysteine-rich protein 2 | Neurology
ukb-ppp-CRISP2-OID21456	finngen_R12_DM_RETINOPATHY	Diabetic retinopathy || id:finngen_R12_DM_RETINOPATHY	Cysteine-rich secretory protein 2 | Oncology	0.0188078344538571	0.0255686390784811	0.489729416679269
ukb-ppp-CRISP3-OID30715	finngen_R12_DM_RETINOPATHY	Diabetic retinopathy || id:finngen_R12_DM_RETINOPATHY	Cysteine-rich secretory protein 3 | Inflammation_II	0.0306248863313042	0.0293447973181442	0.336872436070112
ukb-ppp-CRNN-OID21427	finngen_R12_DM_RETINOPATHY	Diabetic retinopathy || id:finngen_R12_DM_RETINOPATHY	Cornulin | Oncology	-0.00880152371295968	0.0358687199856945	0.811664867434798
ukb-ppp-CRTAC1-OID20279	finngen_R12_DM_RETINOPATHY	Diabetic retinopathy || id:finngen_R12_DM_RETINOPATHY	Cartilage acidic protein 1 | Cardiometabolic	0.02220762607775	0.0199931802374376	0.347689273986454
ukb-ppp-CRTAM-OID20914	finngen_R12_DM_RETINOPATHY	Diabetic retinopathy || id:finngen_R12_DM_RETINOPATHY	Cytotoxic and regulatory T-cell molecule | Neurology	0.0685565239396895	0.0476186714906081	0.286607352001914
ukb-ppp-CRYGD-OID31144	finngen_R12_DM_RETINOPATHY	Diabetic retinopathy || id:finngen_R12_DM_RETINOPATHY	Gamma-crystallin D | Neurology_II	0.0273690132913347	0.0340663909499963	0.452386458607361
ukb-ppp-CRYM-OID30815	finngen_R12_DM_RETINOPATHY	Diabetic retinopathy || id:finngen_R12_DM_RETINOPATHY	Ketimine reductase mu-crystallin | Neurology_II	0.0208382842523851	0.0224766871124343	0.451745016076751
ukb-ppp-CRYZL1-OID30272	finngen_R12_DM_RETINOPATHY	Diabetic retinopathy || id:finngen_R12_DM_RETINOPATHY	Quinone oxidoreductase-like protein 1 | Cardiometabolic_II
ukb-ppp-CSF1-OID20719	finngen_R12_DM_RETINOPATHY	Diabetic retinopathy || id:finngen_R12_DM_RETINOPATHY	Macrophage colony-stimulating factor 1 | Inflammation
ukb-ppp-CSF1R-OID30681	finngen_R12_DM_RETINOPATHY	Diabetic retinopathy || id:finngen_R12_DM_RETINOPATHY	Macrophage colony-stimulating factor 1 receptor | Inflammation_II	-0.0272231363578835	0.0235597634996977	0.454154986574532
ukb-ppp-CSF2RB-OID30553	finngen_R12_DM_RETINOPATHY	Diabetic retinopathy || id:finngen_R12_DM_RETINOPATHY	Cytokine receptor common subunit beta | Inflammation_II	-0.0188721844895992	0.046794851178504	0.69876474885916
ukb-ppp-CSF3R-OID30527	finngen_R12_DM_RETINOPATHY	Diabetic retinopathy || id:finngen_R12_DM_RETINOPATHY	Granulocyte colony-stimulating factor receptor | Inflammation_II	0.0308695119842532	0.0451736550538892	0.543430060441382
ukb-ppp-CSPG4-OID30397	finngen_R12_DM_RETINOPATHY	Diabetic retinopathy || id:finngen_R12_DM_RETINOPATHY	Chondroitin sulfate proteoglycan 4 | Cardiometabolic_II
ukb-ppp-CST1-OID30581	finngen_R12_DM_RETINOPATHY	Diabetic retinopathy || id:finngen_R12_DM_RETINOPATHY	Cystatin-SN | Inflammation_II	0.0155673543529185	0.0335438780835833	0.66671618302144
ukb-ppp-CST3-OID20400	finngen_R12_DM_RETINOPATHY	Diabetic retinopathy || id:finngen_R12_DM_RETINOPATHY	Cystatin-C | Cardiometabolic
ukb-ppp-CST5-OID20995	finngen_R12_DM_RETINOPATHY	Diabetic retinopathy || id:finngen_R12_DM_RETINOPATHY	Cystatin-D | Neurology	-0.00552103571568837	0.0115351988323947	0.652402166612494
ukb-ppp-CST7-OID20704	finngen_R12_DM_RETINOPATHY	Diabetic retinopathy || id:finngen_R12_DM_RETINOPATHY	Cystatin-F | Inflammation	-0.00434610577994708	0.0175850126423754	0.8169603804112
ukb-ppp-CSTB-OID20294	finngen_R12_DM_RETINOPATHY	Diabetic retinopathy || id:finngen_R12_DM_RETINOPATHY	Cystatin-B | Cardiometabolic	-0.0119066727974741	0.0231172593960475	0.65778982793026
ukb-ppp-CTBS-OID30710	finngen_R12_DM_RETINOPATHY	Diabetic retinopathy || id:finngen_R12_DM_RETINOPATHY	Di-N-acetylchitobiase | Inflammation_II	0.0647636668285651	0.046769305366679	0.238359893615126
ukb-ppp-CTHRC1-OID30393	finngen_R12_DM_RETINOPATHY	Diabetic retinopathy || id:finngen_R12_DM_RETINOPATHY	Collagen triple helix repeat-containing protein 1 | Cardiometabolic_II
ukb-ppp-CTRB1-OID21150	finngen_R12_DM_RETINOPATHY	Diabetic retinopathy || id:finngen_R12_DM_RETINOPATHY	Chymotrypsinogen B | Neurology	-0.0495378342003437	0.0469526299258721	0.368855955006023
ukb-ppp-CTRC-OID20752	finngen_R12_DM_RETINOPATHY	Diabetic retinopathy || id:finngen_R12_DM_RETINOPATHY	Chymotrypsin-C | Inflammation	-0.000868748642756102	0.0307929182622897	0.979264430125639
ukb-ppp-CTSB-OID20276	finngen_R12_DM_RETINOPATHY	Diabetic retinopathy || id:finngen_R12_DM_RETINOPATHY	Cathepsin B | Cardiometabolic	0.0887412847931073	0.0330412015198143	0.0435180724860911
ukb-ppp-CTSC-OID20679	finngen_R12_DM_RETINOPATHY	Diabetic retinopathy || id:finngen_R12_DM_RETINOPATHY	Dipeptidyl peptidase 1 | Inflammation	0.0324758137290577	0.0202692446874018	0.184366138804568
ukb-ppp-CTSD-OID20358	finngen_R12_DM_RETINOPATHY	Diabetic retinopathy || id:finngen_R12_DM_RETINOPATHY	Cathepsin D | Cardiometabolic	-0.0101544734366704	0.0334934668167064	0.812598496896384
ukb-ppp-CTSE-OID30628	finngen_R12_DM_RETINOPATHY	Diabetic retinopathy || id:finngen_R12_DM_RETINOPATHY	Cathepsin E | Inflammation_II	0.000531827133853283	0.0809470472330575	0.995170359492641
ukb-ppp-CTSF-OID21500	finngen_R12_DM_RETINOPATHY	Diabetic retinopathy || id:finngen_R12_DM_RETINOPATHY	Cathepsin F | Oncology
ukb-ppp-CTSH-OID20113	finngen_R12_DM_RETINOPATHY	Diabetic retinopathy || id:finngen_R12_DM_RETINOPATHY	Pro-cathepsin H [Cleaved into: Cathepsin H mini chain; Cathepsin H | Cardiometabolic	-0.00154686970132848	0.0477696778107122	0.974874316101416
ukb-ppp-CTSO-OID20660	finngen_R12_DM_RETINOPATHY	Diabetic retinopathy || id:finngen_R12_DM_RETINOPATHY	Cathepsin O | Inflammation	0.0110627783600756	0.016693959416428	0.575687438343247
ukb-ppp-CTSS-OID21056	finngen_R12_DM_RETINOPATHY	Diabetic retinopathy || id:finngen_R12_DM_RETINOPATHY	Cathepsin S | Neurology	-0.0477327740639816	0.046445548062262	0.351208932382582
ukb-ppp-CTSV-OID21405	finngen_R12_DM_RETINOPATHY	Diabetic retinopathy || id:finngen_R12_DM_RETINOPATHY	Cathepsin L2 | Oncology	-0.0114712467601005	0.0493752793010962	0.83123058295101
ukb-ppp-CTSZ-OID20365	finngen_R12_DM_RETINOPATHY	Diabetic retinopathy || id:finngen_R12_DM_RETINOPATHY	Cathepsin Z | Cardiometabolic
ukb-ppp-CX3CL1-OID20976	finngen_R12_DM_RETINOPATHY	Diabetic retinopathy || id:finngen_R12_DM_RETINOPATHY	Fractalkine | Neurology	-0.0611844667724462	0.11330511627762	0.684789662235984
ukb-ppp-CXADR-OID20561	finngen_R12_DM_RETINOPATHY	Diabetic retinopathy || id:finngen_R12_DM_RETINOPATHY	Coxsackievirus and adenovirus receptor | Inflammation
ukb-ppp-CXCL1-OID20762	finngen_R12_DM_RETINOPATHY	Diabetic retinopathy || id:finngen_R12_DM_RETINOPATHY	Growth-regulated alpha protein | Inflammation	-0.0159906716241307	0.0479284053626126	0.746295641484698
ukb-ppp-CXCL10-OID20697	finngen_R12_DM_RETINOPATHY	Diabetic retinopathy || id:finngen_R12_DM_RETINOPATHY	C-X-C motif chemokine 10 | Inflammation
ukb-ppp-CXCL11-OID21042	finngen_R12_DM_RETINOPATHY	Diabetic retinopathy || id:finngen_R12_DM_RETINOPATHY	C-X-C motif chemokine 11 | Neurology	0.0571278830011753	0.109820337727047	0.694631318186764
ukb-ppp-CXCL12-OID20464	finngen_R12_DM_RETINOPATHY	Diabetic retinopathy || id:finngen_R12_DM_RETINOPATHY	Stromal cell-derived factor 1 | Inflammation	-0.476451927573112	0.341414756804759	0.395828154452438
ukb-ppp-CXCL16-OID20282	finngen_R12_DM_RETINOPATHY	Diabetic retinopathy || id:finngen_R12_DM_RETINOPATHY	C-X-C motif chemokine 16 | Cardiometabolic
ukb-ppp-CXCL5-OID20207	finngen_R12_DM_RETINOPATHY	Diabetic retinopathy || id:finngen_R12_DM_RETINOPATHY	C-X-C motif chemokine 5 | Cardiometabolic	0.00212666302505622	0.0284478847869512	0.947212902669314
ukb-ppp-CXCL6-OID20613	finngen_R12_DM_RETINOPATHY	Diabetic retinopathy || id:finngen_R12_DM_RETINOPATHY	C-X-C motif chemokine 6 | Inflammation	-0.00327726589798556	0.0123200673810653	0.815143999669156
ukb-ppp-CXCL8-OID20153	finngen_R12_DM_RETINOPATHY	Diabetic retinopathy || id:finngen_R12_DM_RETINOPATHY	Interleukin-8 | Cardiometabolic
ukb-ppp-CXCL8-OID20631	finngen_R12_DM_RETINOPATHY	Diabetic retinopathy || id:finngen_R12_DM_RETINOPATHY	Interleukin-8 | Inflammation
ukb-ppp-CXCL8-OID20997	finngen_R12_DM_RETINOPATHY	Diabetic retinopathy || id:finngen_R12_DM_RETINOPATHY	Interleukin-8 | Neurology
ukb-ppp-CXCL8-OID21430	finngen_R12_DM_RETINOPATHY	Diabetic retinopathy || id:finngen_R12_DM_RETINOPATHY	Interleukin-8 | Oncology
ukb-ppp-CYB5R2-OID31512	finngen_R12_DM_RETINOPATHY	Diabetic retinopathy || id:finngen_R12_DM_RETINOPATHY	NADH-cytochrome b5 reductase 2 | Oncology_II
ukb-ppp-CYTL1-OID30374	finngen_R12_DM_RETINOPATHY	Diabetic retinopathy || id:finngen_R12_DM_RETINOPATHY	Cytokine-like protein 1 | Cardiometabolic_II	-0.0284087501262018	0.0188039056088809	0.205365385841683
ukb-ppp-DAPK2-OID30505	finngen_R12_DM_RETINOPATHY	Diabetic retinopathy || id:finngen_R12_DM_RETINOPATHY	Death-associated protein kinase 2 | Inflammation_II	-0.0352147027981482	0.0260705610949323	0.234685991368357
ukb-ppp-DARS1-OID20903	finngen_R12_DM_RETINOPATHY	Diabetic retinopathy || id:finngen_R12_DM_RETINOPATHY	Aspartate--tRNA ligase, cytoplasmic | Neurology
ukb-ppp-DBH-OID30703	finngen_R12_DM_RETINOPATHY	Diabetic retinopathy || id:finngen_R12_DM_RETINOPATHY	Dopamine beta-hydroxylase | Inflammation_II	-0.0026994563771501	0.0211471662950088	0.904585392068421
ukb-ppp-DBI-OID21143	finngen_R12_DM_RETINOPATHY	Diabetic retinopathy || id:finngen_R12_DM_RETINOPATHY	Acyl-CoA-binding protein | Neurology	0.000205087189796054	0.0330372886318835	0.995610500995968
ukb-ppp-DCBLD2-OID21474	finngen_R12_DM_RETINOPATHY	Diabetic retinopathy || id:finngen_R12_DM_RETINOPATHY	Discoidin, CUB and LCCL domain-containing protein 2 | Oncology	0.0931532697962236	0.0489391839656504	0.307952532411551
ukb-ppp-DCC-OID30953	finngen_R12_DM_RETINOPATHY	Diabetic retinopathy || id:finngen_R12_DM_RETINOPATHY	Netrin receptor DCC | Neurology_II	0.00724358083510933	0.0134883531625884	0.686256626893005
ukb-ppp-DDAH1-OID21299	finngen_R12_DM_RETINOPATHY	Diabetic retinopathy || id:finngen_R12_DM_RETINOPATHY	Dimethylarginine dimethylaminohydrolase 1 | Oncology	0.0289671810920375	0.038896579267555	0.592489924436914
ukb-ppp-DDC-OID20215	finngen_R12_DM_RETINOPATHY	Diabetic retinopathy || id:finngen_R12_DM_RETINOPATHY	Aromatic-L-amino-acid decarboxylase | Cardiometabolic	0.0119511025695881	0.0267852231968897	0.699120713621072
ukb-ppp-DDR1-OID21009	finngen_R12_DM_RETINOPATHY	Diabetic retinopathy || id:finngen_R12_DM_RETINOPATHY	Epithelial discoidin domain-containing receptor 1 | Neurology	-0.00948184826851973	0.0223886523555453	0.744964346486271
ukb-ppp-DDT-OID30372	finngen_R12_DM_RETINOPATHY	Diabetic retinopathy || id:finngen_R12_DM_RETINOPATHY	D-dopachrome decarboxylase | Cardiometabolic_II
ukb-ppp-DDX58-OID21226	finngen_R12_DM_RETINOPATHY	Diabetic retinopathy || id:finngen_R12_DM_RETINOPATHY	Antiviral innate immune response receptor RIG-I | Oncology
ukb-ppp-DECR1-OID20579	finngen_R12_DM_RETINOPATHY	Diabetic retinopathy || id:finngen_R12_DM_RETINOPATHY	2,4-dienoyl-CoA reductase, mitochondrial | Inflammation
ukb-ppp-DEFA1_DEFA1B-OID20344	finngen_R12_DM_RETINOPATHY	Diabetic retinopathy || id:finngen_R12_DM_RETINOPATHY	Neutrophil defensin 1 | Cardiometabolic	-0.11012206223876	0.268317946116162	0.752066149865442
ukb-ppp-DEFB104A_DEFB104B-OID30849	finngen_R12_DM_RETINOPATHY	Diabetic retinopathy || id:finngen_R12_DM_RETINOPATHY	Beta-defensin 104 | Neurology_II	0.0255847451079368	0.0562611998100327	0.72829292353927
ukb-ppp-DEFB4A_DEFB4B-OID21373	finngen_R12_DM_RETINOPATHY	Diabetic retinopathy || id:finngen_R12_DM_RETINOPATHY	Beta-defensin 4A | Oncology	0.0833965798752143	0.284863374545543	0.818689823787606
ukb-ppp-DHRS4L2-OID31072	finngen_R12_DM_RETINOPATHY	Diabetic retinopathy || id:finngen_R12_DM_RETINOPATHY	Dehydrogenase/reductase SDR family member 4-like 2 | Neurology_II	-0.024698407347467	0.0548677280092768	0.696693869954515
ukb-ppp-DKK3-OID20264	finngen_R12_DM_RETINOPATHY	Diabetic retinopathy || id:finngen_R12_DM_RETINOPATHY	Dickkopf-related protein 3 | Cardiometabolic
ukb-ppp-DKKL1-OID21313	finngen_R12_DM_RETINOPATHY	Diabetic retinopathy || id:finngen_R12_DM_RETINOPATHY	Dickkopf-like protein 1 | Oncology	0.0115769928910378	0.025518509709418	0.662119686921168
ukb-ppp-DLK1-OID20295	finngen_R12_DM_RETINOPATHY	Diabetic retinopathy || id:finngen_R12_DM_RETINOPATHY	Protein delta homolog 1 | Cardiometabolic	-0.0575592471185262	0.0465604957423811	0.341860887835793
ukb-ppp-DLL1-OID21525	finngen_R12_DM_RETINOPATHY	Diabetic retinopathy || id:finngen_R12_DM_RETINOPATHY	Delta-like protein 1 | Oncology	-0.0202081317594425	0.0231674522165883	0.475039129363464
ukb-ppp-DNAJA4-OID31130	finngen_R12_DM_RETINOPATHY	Diabetic retinopathy || id:finngen_R12_DM_RETINOPATHY	DnaJ homolog subfamily A member 4 | Neurology_II
ukb-ppp-DNAJB6-OID30613	finngen_R12_DM_RETINOPATHY	Diabetic retinopathy || id:finngen_R12_DM_RETINOPATHY	DnaJ homolog subfamily B member 6 | Inflammation_II
ukb-ppp-DNER-OID20712	finngen_R12_DM_RETINOPATHY	Diabetic retinopathy || id:finngen_R12_DM_RETINOPATHY	Delta and Notch-like epidermal growth factor-related receptor | Inflammation	-0.0200087553519116	0.0129057323906429	0.218833583236084
ukb-ppp-DNM1-OID31458	finngen_R12_DM_RETINOPATHY	Diabetic retinopathy || id:finngen_R12_DM_RETINOPATHY	Dynamin-1 | Oncology_II	-0.162500863519698	0.0913358989293454	0.325986411231038
ukb-ppp-DNMBP-OID20956	finngen_R12_DM_RETINOPATHY	Diabetic retinopathy || id:finngen_R12_DM_RETINOPATHY	Dynamin-binding protein | Neurology	-0.0282584916741766	0.031076173098178	0.530209071524571
ukb-ppp-DNPEP-OID31118	finngen_R12_DM_RETINOPATHY	Diabetic retinopathy || id:finngen_R12_DM_RETINOPATHY	Aspartyl aminopeptidase | Neurology_II
ukb-ppp-DNPH1-OID20744	finngen_R12_DM_RETINOPATHY	Diabetic retinopathy || id:finngen_R12_DM_RETINOPATHY	2'-deoxynucleoside 5'-phosphate N-hydrolase 1 | Inflammation	-0.00416096449110167	0.0234977671292436	0.875756326359923
ukb-ppp-DPEP1-OID20897	finngen_R12_DM_RETINOPATHY	Diabetic retinopathy || id:finngen_R12_DM_RETINOPATHY	Dipeptidase 1 | Neurology	0.0323637304687699	0.0209630959732702	0.17357406147404
ukb-ppp-DPEP2-OID21305	finngen_R12_DM_RETINOPATHY	Diabetic retinopathy || id:finngen_R12_DM_RETINOPATHY	Dipeptidase 2 | Oncology
ukb-ppp-DPP10-OID20527	finngen_R12_DM_RETINOPATHY	Diabetic retinopathy || id:finngen_R12_DM_RETINOPATHY	Inactive dipeptidyl peptidase 10 | Inflammation	-0.00935703774226313	0.0162108361076988	0.622114897199603
ukb-ppp-DPP4-OID20406	finngen_R12_DM_RETINOPATHY	Diabetic retinopathy || id:finngen_R12_DM_RETINOPATHY	Dipeptidyl peptidase 4 | Cardiometabolic
ukb-ppp-DPP6-OID21354	finngen_R12_DM_RETINOPATHY	Diabetic retinopathy || id:finngen_R12_DM_RETINOPATHY	Dipeptidyl aminopeptidase-like protein 6 | Oncology	0.0190800705626403	0.0134920995995384	0.391836613213312
ukb-ppp-DPP7-OID20142	finngen_R12_DM_RETINOPATHY	Diabetic retinopathy || id:finngen_R12_DM_RETINOPATHY	Dipeptidyl peptidase 2 | Cardiometabolic	-0.0422980342996251	0.0236029547505699	0.133110548640012
ukb-ppp-DPT-OID20278	finngen_R12_DM_RETINOPATHY	Diabetic retinopathy || id:finngen_R12_DM_RETINOPATHY	Dermatopontin | Cardiometabolic	0.0231631734143154	0.026886393477414	0.437534246165669
ukb-ppp-DRAXIN-OID20917	finngen_R12_DM_RETINOPATHY	Diabetic retinopathy || id:finngen_R12_DM_RETINOPATHY	Draxin | Neurology	0.0218540359475421	0.0154356264863658	0.391486362854523
ukb-ppp-DSC2-OID21079	finngen_R12_DM_RETINOPATHY	Diabetic retinopathy || id:finngen_R12_DM_RETINOPATHY	Desmocollin-2 | Neurology	-0.107132800471813	0.0560199167705441	0.306723796494633
ukb-ppp-DSCAM-OID30993	finngen_R12_DM_RETINOPATHY	Diabetic retinopathy || id:finngen_R12_DM_RETINOPATHY	Down syndrome cell adhesion molecule | Neurology_II	-0.000835024752663994	0.00849789154123671	0.926450936287798
ukb-ppp-DSG2-OID21113	finngen_R12_DM_RETINOPATHY	Diabetic retinopathy || id:finngen_R12_DM_RETINOPATHY	Desmoglein-2 | Neurology	0.0757928901940058	0.109996033736535	0.615901913300681
ukb-ppp-DSG3-OID21460	finngen_R12_DM_RETINOPATHY	Diabetic retinopathy || id:finngen_R12_DM_RETINOPATHY	Desmoglein-3 | Oncology
ukb-ppp-DTYMK-OID30308	finngen_R12_DM_RETINOPATHY	Diabetic retinopathy || id:finngen_R12_DM_RETINOPATHY	Thymidylate kinase | Cardiometabolic_II
ukb-ppp-DXO-OID31080	finngen_R12_DM_RETINOPATHY	Diabetic retinopathy || id:finngen_R12_DM_RETINOPATHY	Decapping and exoribonuclease protein | Neurology_II	-0.0716414355370909	0.145916642527373	0.672030811351335
ukb-ppp-EBI3_IL27-OID21389	finngen_R12_DM_RETINOPATHY	Diabetic retinopathy || id:finngen_R12_DM_RETINOPATHY	Interleukin-27 | Oncology	0.0181501878932527	0.0149670580107894	0.34905618819341
ukb-ppp-ECE1-OID20891	finngen_R12_DM_RETINOPATHY	Diabetic retinopathy || id:finngen_R12_DM_RETINOPATHY	Endothelin-converting enzyme 1 | Neurology
ukb-ppp-ECHDC3-OID30293	finngen_R12_DM_RETINOPATHY	Diabetic retinopathy || id:finngen_R12_DM_RETINOPATHY	Enoyl-CoA hydratase domain-containing protein 3, mitochondrial | Cardiometabolic_II	-0.0142709464170493	0.0644907928183327	0.861358760957469
ukb-ppp-ECHS1-OID30239	finngen_R12_DM_RETINOPATHY	Diabetic retinopathy || id:finngen_R12_DM_RETINOPATHY	Enoyl-CoA hydratase, mitochondrial | Cardiometabolic_II
ukb-ppp-ECI2-OID30142	finngen_R12_DM_RETINOPATHY	Diabetic retinopathy || id:finngen_R12_DM_RETINOPATHY	Enoyl-CoA delta isomerase 2 | Cardiometabolic_II
ukb-ppp-ECM1-OID30736	finngen_R12_DM_RETINOPATHY	Diabetic retinopathy || id:finngen_R12_DM_RETINOPATHY	Extracellular matrix protein 1 | Inflammation_II	-0.0415622651063605	0.0626542140651716	0.575331609811655
ukb-ppp-EDAR-OID20525	finngen_R12_DM_RETINOPATHY	Diabetic retinopathy || id:finngen_R12_DM_RETINOPATHY	Tumor necrosis factor receptor superfamily member EDAR | Inflammation	-0.0486274467188459	0.0134124372737407	0.171332641270285
ukb-ppp-EDIL3-OID20081	finngen_R12_DM_RETINOPATHY	Diabetic retinopathy || id:finngen_R12_DM_RETINOPATHY	EGF-like repeat and discoidin I-like domain-containing protein 3 | Cardiometabolic
ukb-ppp-EDN1-OID30224	finngen_R12_DM_RETINOPATHY	Diabetic retinopathy || id:finngen_R12_DM_RETINOPATHY	Endothelin-1 | Cardiometabolic_II
ukb-ppp-EFCAB14-OID31460	finngen_R12_DM_RETINOPATHY	Diabetic retinopathy || id:finngen_R12_DM_RETINOPATHY	EF-hand calcium-binding domain-containing protein 14 | Oncology_II
ukb-ppp-EFCAB2-OID31313	finngen_R12_DM_RETINOPATHY	Diabetic retinopathy || id:finngen_R12_DM_RETINOPATHY	Dynein regulatory complex protein 8 | Oncology_II	-0.0206873237162011	0.0178281575364597	0.452827560861832
ukb-ppp-EFEMP1-OID20414	finngen_R12_DM_RETINOPATHY	Diabetic retinopathy || id:finngen_R12_DM_RETINOPATHY	EGF-containing fibulin-like extracellular matrix protein 1 | Cardiometabolic
ukb-ppp-EFHD1-OID31044	finngen_R12_DM_RETINOPATHY	Diabetic retinopathy || id:finngen_R12_DM_RETINOPATHY	EF-hand domain-containing protein D1 | Neurology_II	0.00989121114278269	0.0772359656051402	0.909813510379397
ukb-ppp-EFNA1-OID21125	finngen_R12_DM_RETINOPATHY	Diabetic retinopathy || id:finngen_R12_DM_RETINOPATHY	Ephrin-A1 | Neurology
ukb-ppp-EGFL7-OID21252	finngen_R12_DM_RETINOPATHY	Diabetic retinopathy || id:finngen_R12_DM_RETINOPATHY	Epidermal growth factor-like protein 7 | Oncology	-0.00198595449553416	0.0197658095195309	0.936250064032068
ukb-ppp-EGFLAM-OID31496	finngen_R12_DM_RETINOPATHY	Diabetic retinopathy || id:finngen_R12_DM_RETINOPATHY	Pikachurin | Oncology_II	-0.00857487189727053	0.0435532109230846	0.853518454389365
ukb-ppp-EGFR-OID20319	finngen_R12_DM_RETINOPATHY	Diabetic retinopathy || id:finngen_R12_DM_RETINOPATHY	Epidermal growth factor receptor | Cardiometabolic	0.0259620080378027	0.0212034205258361	0.435987132039103
ukb-ppp-EGLN1-OID20572	finngen_R12_DM_RETINOPATHY	Diabetic retinopathy || id:finngen_R12_DM_RETINOPATHY	Egl nine homolog 1 | Inflammation
ukb-ppp-EIF2AK2-OID31442	finngen_R12_DM_RETINOPATHY	Diabetic retinopathy || id:finngen_R12_DM_RETINOPATHY	Interferon-induced, double-stranded RNA-activated protein kinase | Oncology_II
ukb-ppp-ENDOU-OID31498	finngen_R12_DM_RETINOPATHY	Diabetic retinopathy || id:finngen_R12_DM_RETINOPATHY	Poly(U)-specific endoribonuclease | Oncology_II	-0.0272058037521732	0.0269877320838301	0.419552126407332
ukb-ppp-ENG-OID20287	finngen_R12_DM_RETINOPATHY	Diabetic retinopathy || id:finngen_R12_DM_RETINOPATHY	Endoglin | Cardiometabolic	-0.0156159116129431	0.107691412331845	0.897999984756185
ukb-ppp-ENPP2-OID20288	finngen_R12_DM_RETINOPATHY	Diabetic retinopathy || id:finngen_R12_DM_RETINOPATHY	Ectonucleotide pyrophosphatase/phosphodiesterase family member 2 | Cardiometabolic	0.142065895539112	0.12676263584916	0.378909442679271
ukb-ppp-ENPP5-OID20736	finngen_R12_DM_RETINOPATHY	Diabetic retinopathy || id:finngen_R12_DM_RETINOPATHY	Ectonucleotide pyrophosphatase/phosphodiesterase family member 5 | Inflammation	0.02647001036777	0.0183677964225036	0.209115881196591
ukb-ppp-ENPP6-OID30273	finngen_R12_DM_RETINOPATHY	Diabetic retinopathy || id:finngen_R12_DM_RETINOPATHY	Glycerophosphocholine cholinephosphodiesterase ENPP6 | Cardiometabolic_II	0.015165341634893	0.0193266169864811	0.476504106924747
ukb-ppp-ENPP7-OID20689	finngen_R12_DM_RETINOPATHY	Diabetic retinopathy || id:finngen_R12_DM_RETINOPATHY	Ectonucleotide pyrophosphatase/phosphodiesterase family member 7 | Inflammation	0.0125765919847299	0.0281652325687944	0.685480062763548
ukb-ppp-ENTPD2-OID21260	finngen_R12_DM_RETINOPATHY	Diabetic retinopathy || id:finngen_R12_DM_RETINOPATHY	Ectonucleoside triphosphate diphosphohydrolase 2 | Oncology	0.0551419623121978	0.0278418628593719	0.297664202262765
ukb-ppp-ENTPD5-OID20104	finngen_R12_DM_RETINOPATHY	Diabetic retinopathy || id:finngen_R12_DM_RETINOPATHY	Ectonucleoside triphosphate diphosphohydrolase 5 | Cardiometabolic	0.00401236437145896	0.0345105982902989	0.926314418956222
ukb-ppp-ENTPD6-OID20100	finngen_R12_DM_RETINOPATHY	Diabetic retinopathy || id:finngen_R12_DM_RETINOPATHY	Ectonucleoside triphosphate diphosphohydrolase 6 | Cardiometabolic	0.0673220580847939	0.0763098980613575	0.539784919554633
ukb-ppp-ENTR1-OID30231	finngen_R12_DM_RETINOPATHY	Diabetic retinopathy || id:finngen_R12_DM_RETINOPATHY	Endosome-associated-trafficking regulator 1 | Cardiometabolic_II
ukb-ppp-EPHA1-OID20677	finngen_R12_DM_RETINOPATHY	Diabetic retinopathy || id:finngen_R12_DM_RETINOPATHY	Ephrin type-A receptor 1 | Inflammation	0.00249616748105899	0.0209413834565257	0.924472659421773
ukb-ppp-EPHA2-OID21342	finngen_R12_DM_RETINOPATHY	Diabetic retinopathy || id:finngen_R12_DM_RETINOPATHY	Ephrin type-A receptor 2 | Oncology
ukb-ppp-EPHA4-OID30622	finngen_R12_DM_RETINOPATHY	Diabetic retinopathy || id:finngen_R12_DM_RETINOPATHY	Ephrin type-A receptor 4 | Inflammation_II
ukb-ppp-EPHB4-OID20242	finngen_R12_DM_RETINOPATHY	Diabetic retinopathy || id:finngen_R12_DM_RETINOPATHY	Ephrin type-B receptor 4 | Cardiometabolic
ukb-ppp-EPHB6-OID20982	finngen_R12_DM_RETINOPATHY	Diabetic retinopathy || id:finngen_R12_DM_RETINOPATHY	Ephrin type-B receptor 6 | Neurology
ukb-ppp-EPHX2-OID20119	finngen_R12_DM_RETINOPATHY	Diabetic retinopathy || id:finngen_R12_DM_RETINOPATHY	Bifunctional epoxide hydrolase 2 [Includes: Cytosolic epoxide hydrolase 2 | Cardiometabolic
ukb-ppp-EPPK1-OID30250	finngen_R12_DM_RETINOPATHY	Diabetic retinopathy || id:finngen_R12_DM_RETINOPATHY	Epiplakin | Cardiometabolic_II	0.00127354167927295	0.0172794449298938	0.944785444988453
ukb-ppp-ERBB2-OID21520	finngen_R12_DM_RETINOPATHY	Diabetic retinopathy || id:finngen_R12_DM_RETINOPATHY	Receptor tyrosine-protein kinase erbB-2 | Oncology	0.065303717606802	0.0643253858062935	0.416840107630579
ukb-ppp-ERBB3-OID20705	finngen_R12_DM_RETINOPATHY	Diabetic retinopathy || id:finngen_R12_DM_RETINOPATHY	Receptor tyrosine-protein kinase erbB-3 | Inflammation	-0.0544154510790725	0.0351455167364977	0.365081777389789
ukb-ppp-ERBB4-OID21510	finngen_R12_DM_RETINOPATHY	Diabetic retinopathy || id:finngen_R12_DM_RETINOPATHY	Receptor tyrosine-protein kinase erbB-4 | Oncology	-0.0151240824746268	0.0284080074682543	0.688552202336392
ukb-ppp-ESM1-OID20758	finngen_R12_DM_RETINOPATHY	Diabetic retinopathy || id:finngen_R12_DM_RETINOPATHY	Endothelial cell-specific molecule 1 | Inflammation	0.0586615053385374	0.0465940702019029	0.427329542317973
ukb-ppp-ESYT2-OID31134	finngen_R12_DM_RETINOPATHY	Diabetic retinopathy || id:finngen_R12_DM_RETINOPATHY	Extended synaptotagmin-2 | Neurology_II
ukb-ppp-EXTL1-OID30114	finngen_R12_DM_RETINOPATHY	Diabetic retinopathy || id:finngen_R12_DM_RETINOPATHY	Exostosin-like 1 | Cardiometabolic_II	0.0516695528141478	0.0630614785490891	0.563005026140502
ukb-ppp-F11-OID30773	finngen_R12_DM_RETINOPATHY	Diabetic retinopathy || id:finngen_R12_DM_RETINOPATHY	Coagulation factor XI | Inflammation_II	0.19464932488313	0.105942474168862	0.317314248824068
ukb-ppp-F12-OID30739	finngen_R12_DM_RETINOPATHY	Diabetic retinopathy || id:finngen_R12_DM_RETINOPATHY	Coagulation factor XII | Inflammation_II	-0.0284518951717325	0.0671167294264171	0.689245827996164
ukb-ppp-F13B-OID30781	finngen_R12_DM_RETINOPATHY	Diabetic retinopathy || id:finngen_R12_DM_RETINOPATHY	Coagulation factor XIII B chain | Inflammation_II	-0.16286704190608	0.129054809516128	0.296140887074143
ukb-ppp-F2-OID30723	finngen_R12_DM_RETINOPATHY	Diabetic retinopathy || id:finngen_R12_DM_RETINOPATHY	Prothrombin | Inflammation_II	-0.0349090729762477	0.0383221294112437	0.529649219732258
ukb-ppp-F3-OID21440	finngen_R12_DM_RETINOPATHY	Diabetic retinopathy || id:finngen_R12_DM_RETINOPATHY	Tissue factor | Oncology	-0.00350997007496149	0.0224164432762783	0.889953570324751
ukb-ppp-F7-OID20372	finngen_R12_DM_RETINOPATHY	Diabetic retinopathy || id:finngen_R12_DM_RETINOPATHY	Coagulation factor VII | Cardiometabolic
ukb-ppp-FABP1-OID20778	finngen_R12_DM_RETINOPATHY	Diabetic retinopathy || id:finngen_R12_DM_RETINOPATHY	Fatty acid-binding protein, liver | Inflammation
ukb-ppp-FABP2-OID20200	finngen_R12_DM_RETINOPATHY	Diabetic retinopathy || id:finngen_R12_DM_RETINOPATHY	Fatty acid-binding protein, intestinal | Cardiometabolic
ukb-ppp-FABP3-OID30351	finngen_R12_DM_RETINOPATHY	Diabetic retinopathy || id:finngen_R12_DM_RETINOPATHY	Fatty acid-binding protein, heart | Cardiometabolic_II
ukb-ppp-FABP9-OID20501	finngen_R12_DM_RETINOPATHY	Diabetic retinopathy || id:finngen_R12_DM_RETINOPATHY	Fatty acid-binding protein 9 | Inflammation	0.00646620354332951	0.0227702116854256	0.823852255195335
ukb-ppp-FAM13A-OID31463	finngen_R12_DM_RETINOPATHY	Diabetic retinopathy || id:finngen_R12_DM_RETINOPATHY	Protein FAM13A | Oncology_II	0.019183758773924	0.0760374789416101	0.842668305588219
ukb-ppp-FAM171B-OID31338	finngen_R12_DM_RETINOPATHY	Diabetic retinopathy || id:finngen_R12_DM_RETINOPATHY	Protein FAM171B | Oncology_II
ukb-ppp-FAM172A-OID30248	finngen_R12_DM_RETINOPATHY	Diabetic retinopathy || id:finngen_R12_DM_RETINOPATHY	Cotranscriptional regulator FAM172A | Cardiometabolic_II
ukb-ppp-FAM20A-OID30348	finngen_R12_DM_RETINOPATHY	Diabetic retinopathy || id:finngen_R12_DM_RETINOPATHY	Pseudokinase FAM20A | Cardiometabolic_II	0.026244102737133	0.0236897575010518	0.383329657440974
ukb-ppp-FAM3B-OID21372	finngen_R12_DM_RETINOPATHY	Diabetic retinopathy || id:finngen_R12_DM_RETINOPATHY	Protein FAM3B | Oncology	0.0361069889426567	0.0604308743630015	0.582358645918537
ukb-ppp-FAM3D-OID31514	finngen_R12_DM_RETINOPATHY	Diabetic retinopathy || id:finngen_R12_DM_RETINOPATHY	Protein FAM3D | Oncology_II	0.0106707058847935	0.0521726650730887	0.856866856076835
ukb-ppp-FAP-OID20330	finngen_R12_DM_RETINOPATHY	Diabetic retinopathy || id:finngen_R12_DM_RETINOPATHY	Prolyl endopeptidase FAP | Cardiometabolic	0.00325463445617013	0.0740184459722643	0.97202547492613
ukb-ppp-FAS-OID20316	finngen_R12_DM_RETINOPATHY	Diabetic retinopathy || id:finngen_R12_DM_RETINOPATHY	Tumor necrosis factor receptor superfamily member 6 | Cardiometabolic	-0.0715734586389242	0.0664167376707711	0.393904887752041
ukb-ppp-FBLN2-OID30378	finngen_R12_DM_RETINOPATHY	Diabetic retinopathy || id:finngen_R12_DM_RETINOPATHY	Fibulin-2 | Cardiometabolic_II	-0.00990606326152368	0.01435083878333	0.615372763415655
ukb-ppp-FBP1-OID20227	finngen_R12_DM_RETINOPATHY	Diabetic retinopathy || id:finngen_R12_DM_RETINOPATHY	Fructose-1,6-bisphosphatase 1 | Cardiometabolic	0.0465533728511713	0.0786755528424683	0.659851461751873
ukb-ppp-FCAMR-OID30332	finngen_R12_DM_RETINOPATHY	Diabetic retinopathy || id:finngen_R12_DM_RETINOPATHY	High affinity immunoglobulin alpha and immunoglobulin mu Fc receptor | Cardiometabolic_II	-0.0183428738383466	0.014308192791018	0.421729885679206
ukb-ppp-FCAR-OID20564	finngen_R12_DM_RETINOPATHY	Diabetic retinopathy || id:finngen_R12_DM_RETINOPATHY	Immunoglobulin alpha Fc receptor | Inflammation	0.00102861403939985	0.026452222461554	0.972514023476475
ukb-ppp-FCER1A-OID30992	finngen_R12_DM_RETINOPATHY	Diabetic retinopathy || id:finngen_R12_DM_RETINOPATHY	High affinity immunoglobulin epsilon receptor subunit alpha | Neurology_II
ukb-ppp-FCER2-OID21133	finngen_R12_DM_RETINOPATHY	Diabetic retinopathy || id:finngen_R12_DM_RETINOPATHY	Low affinity immunoglobulin epsilon Fc receptor | Neurology	0.00777964313641433	0.0219803946119189	0.783436869988034
ukb-ppp-FCGR2A-OID20391	finngen_R12_DM_RETINOPATHY	Diabetic retinopathy || id:finngen_R12_DM_RETINOPATHY	Low affinity immunoglobulin gamma Fc region receptor II-a | Cardiometabolic	-0.0404071450582222	0.020605650866811	0.107154309213022
ukb-ppp-FCGR2B-OID21215	finngen_R12_DM_RETINOPATHY	Diabetic retinopathy || id:finngen_R12_DM_RETINOPATHY	Low affinity immunoglobulin gamma Fc region receptor II-b | Oncology
ukb-ppp-FCGR3B-OID20387	finngen_R12_DM_RETINOPATHY	Diabetic retinopathy || id:finngen_R12_DM_RETINOPATHY	Low affinity immunoglobulin gamma Fc region receptor III-B | Cardiometabolic	-0.0146991952697105	0.0352714160155669	0.704888090818658
ukb-ppp-FCN1-OID30690	finngen_R12_DM_RETINOPATHY	Diabetic retinopathy || id:finngen_R12_DM_RETINOPATHY	Ficolin-1 | Inflammation_II	-0.00198430607237038	0.0233917891484231	0.940124337647631
ukb-ppp-FCN2-OID20382	finngen_R12_DM_RETINOPATHY	Diabetic retinopathy || id:finngen_R12_DM_RETINOPATHY	Ficolin-2 | Cardiometabolic	-0.0165236156367965	0.0310010241464625	0.622268290483449
ukb-ppp-FCRL1-OID20172	finngen_R12_DM_RETINOPATHY	Diabetic retinopathy || id:finngen_R12_DM_RETINOPATHY	Fc receptor-like protein 1 | Cardiometabolic	0.00261874739274158	0.0176483925547614	0.906219799229454
ukb-ppp-FCRL2-OID20639	finngen_R12_DM_RETINOPATHY	Diabetic retinopathy || id:finngen_R12_DM_RETINOPATHY	Fc receptor-like protein 2 | Inflammation	-0.0259197413272156	0.0220361991405007	0.277948098298083
ukb-ppp-FCRL3-OID20443	finngen_R12_DM_RETINOPATHY	Diabetic retinopathy || id:finngen_R12_DM_RETINOPATHY	Fc receptor-like protein 3 | Inflammation	-0.00188416310697468	0.0293354939692672	0.951277357378215
ukb-ppp-FCRL5-OID21111	finngen_R12_DM_RETINOPATHY	Diabetic retinopathy || id:finngen_R12_DM_RETINOPATHY	Fc receptor-like protein 5 | Neurology	-0.0284474226767008	0.131581248647743	0.839412337579276
ukb-ppp-FCRL6-OID20529	finngen_R12_DM_RETINOPATHY	Diabetic retinopathy || id:finngen_R12_DM_RETINOPATHY	Fc receptor-like protein 6 | Inflammation	0.00513619110825692	0.017380349970166	0.782304267183959
ukb-ppp-FCRLB-OID21193	finngen_R12_DM_RETINOPATHY	Diabetic retinopathy || id:finngen_R12_DM_RETINOPATHY	Fc receptor-like B | Oncology	0.0141139717291858	0.041125042404384	0.764168361843732
ukb-ppp-FETUB-OID20404	finngen_R12_DM_RETINOPATHY	Diabetic retinopathy || id:finngen_R12_DM_RETINOPATHY	Fetuin-B | Cardiometabolic	-0.0143916908441612	0.0127895360848055	0.323424661111859
ukb-ppp-FGA-OID30788	finngen_R12_DM_RETINOPATHY	Diabetic retinopathy || id:finngen_R12_DM_RETINOPATHY	Fibrinogen alpha chain | Inflammation_II
ukb-ppp-FGF2-OID20503	finngen_R12_DM_RETINOPATHY	Diabetic retinopathy || id:finngen_R12_DM_RETINOPATHY	Fibroblast growth factor 2 | Inflammation	0.0243872421871732	0.0510907242049817	0.665744483036178
ukb-ppp-FGF21-OID21402	finngen_R12_DM_RETINOPATHY	Diabetic retinopathy || id:finngen_R12_DM_RETINOPATHY	Fibroblast growth factor 21 | Oncology
ukb-ppp-FGF5-OID20490	finngen_R12_DM_RETINOPATHY	Diabetic retinopathy || id:finngen_R12_DM_RETINOPATHY	Fibroblast growth factor 5 | Inflammation	-0.0168497046132832	0.0367538611413458	0.662767388159358
ukb-ppp-FGFBP1-OID21507	finngen_R12_DM_RETINOPATHY	Diabetic retinopathy || id:finngen_R12_DM_RETINOPATHY	Fibroblast growth factor-binding protein 1 | Oncology	0.00430195733490449	0.110793202780421	0.975293285889165
ukb-ppp-FGFBP2-OID30395	finngen_R12_DM_RETINOPATHY	Diabetic retinopathy || id:finngen_R12_DM_RETINOPATHY	Fibroblast growth factor-binding protein 2 | Cardiometabolic_II	0.00668491627853398	0.0127096820066194	0.691743990504551
ukb-ppp-FGFBP3-OID31108	finngen_R12_DM_RETINOPATHY	Diabetic retinopathy || id:finngen_R12_DM_RETINOPATHY	Fibroblast growth factor-binding protein 3 | Neurology_II
ukb-ppp-FGFR4-OID30646	finngen_R12_DM_RETINOPATHY	Diabetic retinopathy || id:finngen_R12_DM_RETINOPATHY	Fibroblast growth factor receptor 4 | Inflammation_II	0.0160588834961098	0.0179677965622279	0.437303768893785
ukb-ppp-FGL1-OID30702	finngen_R12_DM_RETINOPATHY	Diabetic retinopathy || id:finngen_R12_DM_RETINOPATHY	Fibrinogen-like protein 1 | Inflammation_II	0.0230166322849031	0.0147240785277891	0.258438887411715
ukb-ppp-FGR-OID20828	finngen_R12_DM_RETINOPATHY	Diabetic retinopathy || id:finngen_R12_DM_RETINOPATHY	Tyrosine-protein kinase Fgr | Neurology
ukb-ppp-FHIT-OID20872	finngen_R12_DM_RETINOPATHY	Diabetic retinopathy || id:finngen_R12_DM_RETINOPATHY	Dinucleosidetriphosphatase | Neurology
ukb-ppp-FKBP1B-OID20618	finngen_R12_DM_RETINOPATHY	Diabetic retinopathy || id:finngen_R12_DM_RETINOPATHY	Peptidyl-prolyl cis-trans isomerase FKBP1B | Inflammation
ukb-ppp-FKBP5-OID20937	finngen_R12_DM_RETINOPATHY	Diabetic retinopathy || id:finngen_R12_DM_RETINOPATHY	Peptidyl-prolyl cis-trans isomerase FKBP5 | Neurology
ukb-ppp-FLRT2-OID20946	finngen_R12_DM_RETINOPATHY	Diabetic retinopathy || id:finngen_R12_DM_RETINOPATHY	Leucine-rich repeat transmembrane protein FLRT2 | Neurology	-0.00873589229202772	0.0355893359137704	0.818177114375571
ukb-ppp-FLT4-OID21491	finngen_R12_DM_RETINOPATHY	Diabetic retinopathy || id:finngen_R12_DM_RETINOPATHY	Vascular endothelial growth factor receptor 3 | Oncology
ukb-ppp-FN1-OID30787	finngen_R12_DM_RETINOPATHY	Diabetic retinopathy || id:finngen_R12_DM_RETINOPATHY	Fibronectin | Inflammation_II
ukb-ppp-FNDC1-OID31127	finngen_R12_DM_RETINOPATHY	Diabetic retinopathy || id:finngen_R12_DM_RETINOPATHY	Fibronectin type III domain-containing protein 1 | Neurology_II	-0.0160017752108005	0.0274738417751543	0.619186732089962
ukb-ppp-FOLR1-OID21529	finngen_R12_DM_RETINOPATHY	Diabetic retinopathy || id:finngen_R12_DM_RETINOPATHY	Folate receptor alpha | Oncology	-0.152283478575917	0.148764281806228	0.413651583816428
ukb-ppp-FOLR2-OID21062	finngen_R12_DM_RETINOPATHY	Diabetic retinopathy || id:finngen_R12_DM_RETINOPATHY	Folate receptor beta | Neurology
ukb-ppp-FOLR3-OID21485	finngen_R12_DM_RETINOPATHY	Diabetic retinopathy || id:finngen_R12_DM_RETINOPATHY	Folate receptor gamma | Oncology	-0.0299945834395539	0.0239430554365411	0.25691000647717
ukb-ppp-FOXO1-OID20515	finngen_R12_DM_RETINOPATHY	Diabetic retinopathy || id:finngen_R12_DM_RETINOPATHY	Forkhead box protein O1 | Inflammation
ukb-ppp-FRZB-OID20968	finngen_R12_DM_RETINOPATHY	Diabetic retinopathy || id:finngen_R12_DM_RETINOPATHY	Secreted frizzled-related protein 3 | Neurology	-0.00746389644877287	0.0464291470860256	0.882498787675974
ukb-ppp-FSHB-OID30233	finngen_R12_DM_RETINOPATHY	Diabetic retinopathy || id:finngen_R12_DM_RETINOPATHY	Follitropin subunit beta | Cardiometabolic_II
ukb-ppp-FSTL1-OID30254	finngen_R12_DM_RETINOPATHY	Diabetic retinopathy || id:finngen_R12_DM_RETINOPATHY	Follistatin-related protein 1 | Cardiometabolic_II
ukb-ppp-FTCD-OID31137	finngen_R12_DM_RETINOPATHY	Diabetic retinopathy || id:finngen_R12_DM_RETINOPATHY	Formimidoyltransferase-cyclodeaminase | Neurology_II
ukb-ppp-FUCA1-OID20261	finngen_R12_DM_RETINOPATHY	Diabetic retinopathy || id:finngen_R12_DM_RETINOPATHY	Tissue alpha-L-fucosidase | Cardiometabolic	-0.00473898669816915	0.0194257343591163	0.819268102108228
ukb-ppp-FUOM-OID30626	finngen_R12_DM_RETINOPATHY	Diabetic retinopathy || id:finngen_R12_DM_RETINOPATHY	Fucose mutarotase | Inflammation_II
ukb-ppp-FURIN-OID21514	finngen_R12_DM_RETINOPATHY	Diabetic retinopathy || id:finngen_R12_DM_RETINOPATHY	Furin | Oncology
ukb-ppp-FUT3_FUT5-OID21013	finngen_R12_DM_RETINOPATHY	Diabetic retinopathy || id:finngen_R12_DM_RETINOPATHY	Galactoside 3_5 | Neurology	-0.0153508390376541	0.0116885160764176	0.259341578720741
ukb-ppp-FUT8-OID20992	finngen_R12_DM_RETINOPATHY	Diabetic retinopathy || id:finngen_R12_DM_RETINOPATHY	Alpha- | Neurology	0.0167185558359516	0.0205783612562216	0.437504009253093
ukb-ppp-GAL-OID20727	finngen_R12_DM_RETINOPATHY	Diabetic retinopathy || id:finngen_R12_DM_RETINOPATHY	Galanin peptides [Cleaved into: Galanin; Galanin message-associated peptide | Inflammation	-0.00317862114710841	0.0589534552395647	0.965708276627353
ukb-ppp-GALNT10-OID21371	finngen_R12_DM_RETINOPATHY	Diabetic retinopathy || id:finngen_R12_DM_RETINOPATHY	Polypeptide N-acetylgalactosaminyltransferase 10 | Oncology	-0.00647234581210029	0.0173071602348702	0.772174984834711
ukb-ppp-GALNT2-OID21423	finngen_R12_DM_RETINOPATHY	Diabetic retinopathy || id:finngen_R12_DM_RETINOPATHY	Polypeptide N-acetylgalactosaminyltransferase 2 | Oncology	0.0145209908700179	0.0864656255080837	0.894074860910114
ukb-ppp-GALNT3-OID20471	finngen_R12_DM_RETINOPATHY	Diabetic retinopathy || id:finngen_R12_DM_RETINOPATHY	Polypeptide N-acetylgalactosaminyltransferase 3 | Inflammation	-0.00647357512134634	0.0124105695011509	0.653948949418936
ukb-ppp-GALNT5-OID30295	finngen_R12_DM_RETINOPATHY	Diabetic retinopathy || id:finngen_R12_DM_RETINOPATHY	Polypeptide N-acetylgalactosaminyltransferase 5 | Cardiometabolic_II	-0.0874007315137223	0.0685178930204066	0.330224074165937
ukb-ppp-GASK1A-OID30109	finngen_R12_DM_RETINOPATHY	Diabetic retinopathy || id:finngen_R12_DM_RETINOPATHY	Golgi-associated kinase 1A | Cardiometabolic_II	-0.000802674400522848	0.0367164598191575	0.983404094381991
ukb-ppp-GBP1-OID31128	finngen_R12_DM_RETINOPATHY	Diabetic retinopathy || id:finngen_R12_DM_RETINOPATHY	Guanylate-binding protein 1 | Neurology_II
ukb-ppp-GBP4-OID20845	finngen_R12_DM_RETINOPATHY	Diabetic retinopathy || id:finngen_R12_DM_RETINOPATHY	Guanylate-binding protein 4 | Neurology	0.233130874875355	0.148943766736458	0.215497421440337
ukb-ppp-GC-OID30780	finngen_R12_DM_RETINOPATHY	Diabetic retinopathy || id:finngen_R12_DM_RETINOPATHY	Vitamin D-binding protein | Inflammation_II	0.0305178629878128	0.0235079734931388	0.211558277714274
ukb-ppp-GCNT1-OID21379	finngen_R12_DM_RETINOPATHY	Diabetic retinopathy || id:finngen_R12_DM_RETINOPATHY	Beta-1,3-galactosyl-O-glycosyl-glycoprotein beta-1,6-N-acetylglucosaminyltransferase | Oncology	-0.0302990867261496	0.031095053880782	0.401722891790306
ukb-ppp-GDF15-OID20251	finngen_R12_DM_RETINOPATHY	Diabetic retinopathy || id:finngen_R12_DM_RETINOPATHY	Growth/differentiation factor 15 | Cardiometabolic	-0.0071321932013234	0.05505447202847	0.905122024535328
ukb-ppp-GDNF-OID20861	finngen_R12_DM_RETINOPATHY	Diabetic retinopathy || id:finngen_R12_DM_RETINOPATHY	Glial cell line-derived neurotrophic factor | Neurology	-0.0581650404939996	0.0357773771111639	0.245513672766126
ukb-ppp-GFAP-OID21247	finngen_R12_DM_RETINOPATHY	Diabetic retinopathy || id:finngen_R12_DM_RETINOPATHY	Glial fibrillary acidic protein | Oncology	0.0707151909020141	0.0459218141488624	0.263473900085731
ukb-ppp-GFRA1-OID21457	finngen_R12_DM_RETINOPATHY	Diabetic retinopathy || id:finngen_R12_DM_RETINOPATHY	GDNF family receptor alpha-1 | Oncology
ukb-ppp-GFRA2-OID21330	finngen_R12_DM_RETINOPATHY	Diabetic retinopathy || id:finngen_R12_DM_RETINOPATHY	GDNF family receptor alpha-2 | Oncology	0.0146301799668599	0.0276909725442142	0.633854710829373
ukb-ppp-GFRAL-OID31091	finngen_R12_DM_RETINOPATHY	Diabetic retinopathy || id:finngen_R12_DM_RETINOPATHY	GDNF family receptor alpha-like | Neurology_II	0.0122416587442267	0.0198456107614041	0.57071550590278
ukb-ppp-GGACT-OID30290	finngen_R12_DM_RETINOPATHY	Diabetic retinopathy || id:finngen_R12_DM_RETINOPATHY	Gamma-glutamylaminecyclotransferase | Cardiometabolic_II	-0.0637502494315298	0.0921650458636591	0.538852221817223
ukb-ppp-GGH-OID20416	finngen_R12_DM_RETINOPATHY	Diabetic retinopathy || id:finngen_R12_DM_RETINOPATHY	Gamma-glutamyl hydrolase | Cardiometabolic	-0.0153290451868752	0.0251338790347844	0.55885209712702
ukb-ppp-GGT1-OID21075	finngen_R12_DM_RETINOPATHY	Diabetic retinopathy || id:finngen_R12_DM_RETINOPATHY	Glutathione hydrolase 1 proenzyme | Neurology
ukb-ppp-GGT5-OID20909	finngen_R12_DM_RETINOPATHY	Diabetic retinopathy || id:finngen_R12_DM_RETINOPATHY	Glutathione hydrolase 5 proenzyme | Neurology	0.0897517108079346	0.154259628417311	0.601522555203373
ukb-ppp-GHR-OID30574	finngen_R12_DM_RETINOPATHY	Diabetic retinopathy || id:finngen_R12_DM_RETINOPATHY	Growth hormone receptor | Inflammation_II	-0.0784918521217611	0.059723779258011	0.414079956490693
ukb-ppp-GHRL-OID20175	finngen_R12_DM_RETINOPATHY	Diabetic retinopathy || id:finngen_R12_DM_RETINOPATHY	Appetite-regulating hormone | Cardiometabolic
ukb-ppp-GIMAP7-OID30639	finngen_R12_DM_RETINOPATHY	Diabetic retinopathy || id:finngen_R12_DM_RETINOPATHY	GTPase IMAP family member 7 | Inflammation_II	0.0126952220108768	0.0168146893800448	0.50510953965287
ukb-ppp-GIPC2-OID31153	finngen_R12_DM_RETINOPATHY	Diabetic retinopathy || id:finngen_R12_DM_RETINOPATHY	PDZ domain-containing protein GIPC2 | Neurology_II	0.0405149433203588	0.129215186126721	0.806570851679422
ukb-ppp-GLB1-OID20949	finngen_R12_DM_RETINOPATHY	Diabetic retinopathy || id:finngen_R12_DM_RETINOPATHY	Beta-galactosidase | Neurology
ukb-ppp-GLO1-OID20107	finngen_R12_DM_RETINOPATHY	Diabetic retinopathy || id:finngen_R12_DM_RETINOPATHY	Lactoylglutathione lyase | Cardiometabolic	0.00640963880998502	0.0153969407862994	0.748870882932345
ukb-ppp-GLRX-OID20195	finngen_R12_DM_RETINOPATHY	Diabetic retinopathy || id:finngen_R12_DM_RETINOPATHY	Glutaredoxin-1 | Cardiometabolic	0.0360632712347873	0.0307517578481389	0.325552550986289
ukb-ppp-GLRX5-OID30663	finngen_R12_DM_RETINOPATHY	Diabetic retinopathy || id:finngen_R12_DM_RETINOPATHY	Glutaredoxin-related protein 5, mitochondrial | Inflammation_II
ukb-ppp-GLT8D2-OID20825	finngen_R12_DM_RETINOPATHY	Diabetic retinopathy || id:finngen_R12_DM_RETINOPATHY	Glycosyltransferase 8 domain-containing protein 2 | Neurology
ukb-ppp-GM2A-OID30413	finngen_R12_DM_RETINOPATHY	Diabetic retinopathy || id:finngen_R12_DM_RETINOPATHY	Ganglioside GM2 activator | Cardiometabolic_II	0.0458886040851294	0.0227431243134084	0.0901883917319027
ukb-ppp-GMPR-OID20641	finngen_R12_DM_RETINOPATHY	Diabetic retinopathy || id:finngen_R12_DM_RETINOPATHY	GMP reductase 1 | Inflammation
ukb-ppp-GMPR2-OID30623	finngen_R12_DM_RETINOPATHY	Diabetic retinopathy || id:finngen_R12_DM_RETINOPATHY	GMP reductase 2 | Inflammation_II
ukb-ppp-GNLY-OID21132	finngen_R12_DM_RETINOPATHY	Diabetic retinopathy || id:finngen_R12_DM_RETINOPATHY	Granulysin | Neurology	-0.00236425386209007	0.0232857465575192	0.92401392632125
ukb-ppp-GNPDA1-OID30197	finngen_R12_DM_RETINOPATHY	Diabetic retinopathy || id:finngen_R12_DM_RETINOPATHY	Glucosamine-6-phosphate isomerase 1 | Cardiometabolic_II
ukb-ppp-GNPDA2-OID30597	finngen_R12_DM_RETINOPATHY	Diabetic retinopathy || id:finngen_R12_DM_RETINOPATHY	Glucosamine-6-phosphate isomerase 2 | Inflammation_II	0.0106921405430231	0.0351031067015933	0.811774013144811
ukb-ppp-GOLGA3-OID31026	finngen_R12_DM_RETINOPATHY	Diabetic retinopathy || id:finngen_R12_DM_RETINOPATHY	Golgin subfamily A member 3 | Neurology_II
ukb-ppp-GP6-OID21091	finngen_R12_DM_RETINOPATHY	Diabetic retinopathy || id:finngen_R12_DM_RETINOPATHY	Platelet glycoprotein VI | Neurology
ukb-ppp-GPA33-OID21376	finngen_R12_DM_RETINOPATHY	Diabetic retinopathy || id:finngen_R12_DM_RETINOPATHY	Cell surface A33 antigen | Oncology
ukb-ppp-GPC1-OID21438	finngen_R12_DM_RETINOPATHY	Diabetic retinopathy || id:finngen_R12_DM_RETINOPATHY	Glypican-1 [Cleaved into: Secreted glypican-1] | Oncology	0.00347538994476614	0.028431834555519	0.922566366482249
ukb-ppp-GPC5-OID20944	finngen_R12_DM_RETINOPATHY	Diabetic retinopathy || id:finngen_R12_DM_RETINOPATHY	Glypican-5 [Cleaved into: Secreted glypican-5] | Neurology	-0.0181451172732541	0.0204905203547258	0.441087808147393
ukb-ppp-GPHA2-OID31437	finngen_R12_DM_RETINOPATHY	Diabetic retinopathy || id:finngen_R12_DM_RETINOPATHY	Glycoprotein hormone alpha-2 | Oncology_II	-0.0939976892744397	0.0657409389610003	0.388539042883934
ukb-ppp-GPIHBP1-OID31469	finngen_R12_DM_RETINOPATHY	Diabetic retinopathy || id:finngen_R12_DM_RETINOPATHY	Glycosylphosphatidylinositol-anchored high density lipoprotein-binding protein 1 | Oncology_II	-0.0412076635565871	0.0234537279718269	0.32940859814994
ukb-ppp-GPNMB-OID20173	finngen_R12_DM_RETINOPATHY	Diabetic retinopathy || id:finngen_R12_DM_RETINOPATHY	Transmembrane glycoprotein NMB | Cardiometabolic	0.0384362480191514	0.0233368696239223	0.198109850987408
ukb-ppp-GPR15L-OID31511	finngen_R12_DM_RETINOPATHY	Diabetic retinopathy || id:finngen_R12_DM_RETINOPATHY	Protein GPR15L | Oncology_II	0.030633604469048	0.0265911566546628	0.36842586487848
ukb-ppp-GPR37-OID20095	finngen_R12_DM_RETINOPATHY	Diabetic retinopathy || id:finngen_R12_DM_RETINOPATHY	Prosaposin receptor GPR37 | Cardiometabolic	0.0238490973778951	0.0389148524498544	0.583303538469063
ukb-ppp-GRHPR-OID30289	finngen_R12_DM_RETINOPATHY	Diabetic retinopathy || id:finngen_R12_DM_RETINOPATHY	Glyoxylate reductase/hydroxypyruvate reductase | Cardiometabolic_II	0.000577189876953134	0.0249499485591969	0.985275121598028
ukb-ppp-GRIK2-OID30977	finngen_R12_DM_RETINOPATHY	Diabetic retinopathy || id:finngen_R12_DM_RETINOPATHY	Glutamate receptor ionotropic, kainate 2 | Neurology_II	-0.00124909033271835	0.0132366130274837	0.94010191822776
ukb-ppp-GRK5-OID20066	finngen_R12_DM_RETINOPATHY	Diabetic retinopathy || id:finngen_R12_DM_RETINOPATHY	G protein-coupled receptor kinase 5 | Cardiometabolic
ukb-ppp-GRP-OID30264	finngen_R12_DM_RETINOPATHY	Diabetic retinopathy || id:finngen_R12_DM_RETINOPATHY	Gastrin-releasing peptide | Cardiometabolic_II	-0.0203148954089177	0.0235989512104112	0.480047208265909
ukb-ppp-GSN-OID30714	finngen_R12_DM_RETINOPATHY	Diabetic retinopathy || id:finngen_R12_DM_RETINOPATHY	Gelsolin | Inflammation_II	-0.0342270375248314	0.0349448621216589	0.506606222044639
ukb-ppp-GSTM4-OID30164	finngen_R12_DM_RETINOPATHY	Diabetic retinopathy || id:finngen_R12_DM_RETINOPATHY	Glutathione S-transferase Mu 4 | Cardiometabolic_II
ukb-ppp-GSTT2B-OID31097	finngen_R12_DM_RETINOPATHY	Diabetic retinopathy || id:finngen_R12_DM_RETINOPATHY	Glutathione S-transferase theta-2B | Neurology_II	-0.0167699287361455	0.0232462982524866	0.510576608331248
ukb-ppp-GUCA2A-OID21101	finngen_R12_DM_RETINOPATHY	Diabetic retinopathy || id:finngen_R12_DM_RETINOPATHY	Guanylin | Neurology
ukb-ppp-GUSB-OID20296	finngen_R12_DM_RETINOPATHY	Diabetic retinopathy || id:finngen_R12_DM_RETINOPATHY	Beta-glucuronidase | Cardiometabolic	0.0184645213313602	0.0436053523554406	0.71316042069912
ukb-ppp-GZMA-OID20663	finngen_R12_DM_RETINOPATHY	Diabetic retinopathy || id:finngen_R12_DM_RETINOPATHY	Granzyme A | Inflammation
ukb-ppp-GZMB-OID20604	finngen_R12_DM_RETINOPATHY	Diabetic retinopathy || id:finngen_R12_DM_RETINOPATHY	Granzyme B | Inflammation
ukb-ppp-GZMH-OID20096	finngen_R12_DM_RETINOPATHY	Diabetic retinopathy || id:finngen_R12_DM_RETINOPATHY	Granzyme H | Cardiometabolic	0.00857133879646391	0.0369806368240792	0.855005106550819
ukb-ppp-HAGH-OID21459	finngen_R12_DM_RETINOPATHY	Diabetic retinopathy || id:finngen_R12_DM_RETINOPATHY	Hydroxyacylglutathione hydrolase, mitochondrial | Oncology
ukb-ppp-HAVCR1-OID21422	finngen_R12_DM_RETINOPATHY	Diabetic retinopathy || id:finngen_R12_DM_RETINOPATHY	Hepatitis A virus cellular receptor 1 | Oncology	0.00204989751546072	0.0281372462699338	0.944290623412287
ukb-ppp-HCG22-OID30088	finngen_R12_DM_RETINOPATHY	Diabetic retinopathy || id:finngen_R12_DM_RETINOPATHY	Protein PBMUCL2 | Cardiometabolic_II	-0.0198277508810223	0.0671212855586334	0.795532315309728
ukb-ppp-HDDC2-OID31447	finngen_R12_DM_RETINOPATHY	Diabetic retinopathy || id:finngen_R12_DM_RETINOPATHY	5'-deoxynucleotidase HDDC2 | Oncology_II	0.07300330675526	0.0307396877977441	0.0980696431811256
ukb-ppp-HDGF-OID21455	finngen_R12_DM_RETINOPATHY	Diabetic retinopathy || id:finngen_R12_DM_RETINOPATHY	Hepatoma-derived growth factor | Oncology	0.0133923474399147	0.0314764305532166	0.68170681738542
ukb-ppp-HEG1-OID30579	finngen_R12_DM_RETINOPATHY	Diabetic retinopathy || id:finngen_R12_DM_RETINOPATHY	Protein HEG homolog 1 | Inflammation_II
ukb-ppp-HGFAC-OID30718	finngen_R12_DM_RETINOPATHY	Diabetic retinopathy || id:finngen_R12_DM_RETINOPATHY	Hepatocyte growth factor activator | Inflammation_II	0.0110009881584973	0.0458363956357359	0.816361428441028
ukb-ppp-HIP1R-OID31141	finngen_R12_DM_RETINOPATHY	Diabetic retinopathy || id:finngen_R12_DM_RETINOPATHY	Huntingtin-interacting protein 1-related protein | Neurology_II
ukb-ppp-HLA-A-OID31048	finngen_R12_DM_RETINOPATHY	Diabetic retinopathy || id:finngen_R12_DM_RETINOPATHY	HLA class I histocompatibility antigen, A alpha chain | Neurology_II	-0.286024970843932	0.151487215080148	0.117644697756639
ukb-ppp-HLA-DRA-OID20520	finngen_R12_DM_RETINOPATHY	Diabetic retinopathy || id:finngen_R12_DM_RETINOPATHY	HLA class II histocompatibility antigen, DR alpha chain | Inflammation	-0.144665438361235	0.0798346143327698	0.211667258529401
ukb-ppp-HLA-E-OID20532	finngen_R12_DM_RETINOPATHY	Diabetic retinopathy || id:finngen_R12_DM_RETINOPATHY	HLA class I histocompatibility antigen, alpha chain E | Inflammation	-0.407977647900669	0.174075045709069	0.066076445299265
ukb-ppp-HMBS-OID21385	finngen_R12_DM_RETINOPATHY	Diabetic retinopathy || id:finngen_R12_DM_RETINOPATHY	Porphobilinogen deaminase | Oncology
ukb-ppp-HMCN2-OID30592	finngen_R12_DM_RETINOPATHY	Diabetic retinopathy || id:finngen_R12_DM_RETINOPATHY	Hemicentin-2 | Inflammation_II	0.0162315601923626	0.0129665469321144	0.257230550947269
ukb-ppp-HNMT-OID20975	finngen_R12_DM_RETINOPATHY	Diabetic retinopathy || id:finngen_R12_DM_RETINOPATHY	Histamine N-methyltransferase | Neurology	0.0528429950210636	0.0519031726655969	0.366197290190871
ukb-ppp-HPGDS-OID21266	finngen_R12_DM_RETINOPATHY	Diabetic retinopathy || id:finngen_R12_DM_RETINOPATHY	Hematopoietic prostaglandin D synthase | Oncology	-0.010426408716363	0.0192793729040601	0.611853616038825
ukb-ppp-HRC-OID30211	finngen_R12_DM_RETINOPATHY	Diabetic retinopathy || id:finngen_R12_DM_RETINOPATHY	Sarcoplasmic reticulum histidine-rich calcium-binding protein | Cardiometabolic_II
ukb-ppp-HRG-OID30770	finngen_R12_DM_RETINOPATHY	Diabetic retinopathy || id:finngen_R12_DM_RETINOPATHY	Histidine-rich glycoprotein | Inflammation_II	-0.0163231422482786	0.0144336291819155	0.340330213701239
ukb-ppp-HS1BP3-OID30243	finngen_R12_DM_RETINOPATHY	Diabetic retinopathy || id:finngen_R12_DM_RETINOPATHY	HCLS1-binding protein 3 | Cardiometabolic_II
ukb-ppp-HS3ST3B1-OID21303	finngen_R12_DM_RETINOPATHY	Diabetic retinopathy || id:finngen_R12_DM_RETINOPATHY	Heparan sulfate glucosamine 3-O-sulfotransferase 3B1 | Oncology	0.0021651773828183	0.013444360965112	0.886853679988504
ukb-ppp-HS6ST1-OID21441	finngen_R12_DM_RETINOPATHY	Diabetic retinopathy || id:finngen_R12_DM_RETINOPATHY	Heparan-sulfate 6-O-sulfotransferase 1 | Oncology	-0.056359573607001	0.0385248590265608	0.381719421013955
ukb-ppp-HSBP1-OID30232	finngen_R12_DM_RETINOPATHY	Diabetic retinopathy || id:finngen_R12_DM_RETINOPATHY	Heat shock factor-binding protein 1 | Cardiometabolic_II	-0.0371181100652349	0.0209968226770071	0.175254622359382
ukb-ppp-HSD17B14-OID31098	finngen_R12_DM_RETINOPATHY	Diabetic retinopathy || id:finngen_R12_DM_RETINOPATHY	17-beta-hydroxysteroid dehydrogenase 14 | Neurology_II	0.0130671445058112	0.017700432543035	0.501338416651305
ukb-ppp-HSDL2-OID30256	finngen_R12_DM_RETINOPATHY	Diabetic retinopathy || id:finngen_R12_DM_RETINOPATHY	Hydroxysteroid dehydrogenase-like protein 2 | Cardiometabolic_II	-0.0833156948680071	0.121026929325292	0.616180365437983
ukb-ppp-HSPB1-OID20230	finngen_R12_DM_RETINOPATHY	Diabetic retinopathy || id:finngen_R12_DM_RETINOPATHY	Heat shock protein beta-1 | Cardiometabolic	-0.016939439472859	0.0154191929738706	0.35220824428875
ukb-ppp-HSPG2-OID20383	finngen_R12_DM_RETINOPATHY	Diabetic retinopathy || id:finngen_R12_DM_RETINOPATHY	Basement membrane-specific heparan sulfate proteoglycan core protein | Cardiometabolic	0.0218484787033842	0.02174083971903	0.498427941318837
ukb-ppp-HYAL1-OID20357	finngen_R12_DM_RETINOPATHY	Diabetic retinopathy || id:finngen_R12_DM_RETINOPATHY	Hyaluronidase-1 | Cardiometabolic
ukb-ppp-ICAM1-OID20411	finngen_R12_DM_RETINOPATHY	Diabetic retinopathy || id:finngen_R12_DM_RETINOPATHY	Intercellular adhesion molecule 1 | Cardiometabolic	0.00653441467000722	0.0160554738394799	0.723439368162503
ukb-ppp-ICAM3-OID20277	finngen_R12_DM_RETINOPATHY	Diabetic retinopathy || id:finngen_R12_DM_RETINOPATHY	Intercellular adhesion molecule 3 | Cardiometabolic	-0.0174179591236318	0.0248267163173173	0.555588671283834
ukb-ppp-ICAM5-OID20145	finngen_R12_DM_RETINOPATHY	Diabetic retinopathy || id:finngen_R12_DM_RETINOPATHY	Intercellular adhesion molecule 5 | Cardiometabolic	0.00594176817414399	0.0319134846279059	0.856429658036454
ukb-ppp-ICOSLG-OID21351	finngen_R12_DM_RETINOPATHY	Diabetic retinopathy || id:finngen_R12_DM_RETINOPATHY	ICOS ligand | Oncology	0.0504203633996902	0.0513960949423832	0.506100693227723
ukb-ppp-IDI2-OID20823	finngen_R12_DM_RETINOPATHY	Diabetic retinopathy || id:finngen_R12_DM_RETINOPATHY	Isopentenyl-diphosphate delta-isomerase 2 | Neurology	-0.0294249219187566	0.0394463029927585	0.533457464668878
ukb-ppp-IDO1-OID30230	finngen_R12_DM_RETINOPATHY	Diabetic retinopathy || id:finngen_R12_DM_RETINOPATHY	Indoleamine 2,3-dioxygenase 1 | Cardiometabolic_II
ukb-ppp-IDO1-OID30563	finngen_R12_DM_RETINOPATHY	Diabetic retinopathy || id:finngen_R12_DM_RETINOPATHY	Indoleamine 2,3-dioxygenase 1 | Inflammation_II	-0.00388817905214626	0.0209637096400926	0.869965088826477
ukb-ppp-IDO1-OID31050	finngen_R12_DM_RETINOPATHY	Diabetic retinopathy || id:finngen_R12_DM_RETINOPATHY	Indoleamine 2,3-dioxygenase 1 | Neurology_II
ukb-ppp-IDO1-OID31474	finngen_R12_DM_RETINOPATHY	Diabetic retinopathy || id:finngen_R12_DM_RETINOPATHY	Indoleamine 2,3-dioxygenase 1 | Oncology_II	-0.000273061253327197	0.0191321063515537	0.989908396480014
ukb-ppp-IFI30-OID31505	finngen_R12_DM_RETINOPATHY	Diabetic retinopathy || id:finngen_R12_DM_RETINOPATHY	Gamma-interferon-inducible lysosomal thiol reductase | Oncology_II	-0.0113803789634837	0.0290268429876834	0.732845256353613
ukb-ppp-IFNAR1-OID31491	finngen_R12_DM_RETINOPATHY	Diabetic retinopathy || id:finngen_R12_DM_RETINOPATHY	Interferon alpha/beta receptor 1 | Oncology_II	-0.00551779645520528	0.0299665457507488	0.865653255912093
ukb-ppp-IFNGR1-OID20678	finngen_R12_DM_RETINOPATHY	Diabetic retinopathy || id:finngen_R12_DM_RETINOPATHY	Interferon gamma receptor 1 | Inflammation
ukb-ppp-IFNGR2-OID20941	finngen_R12_DM_RETINOPATHY	Diabetic retinopathy || id:finngen_R12_DM_RETINOPATHY	Interferon gamma receptor 2 | Neurology	-0.00099402372308018	0.0205717208275349	0.962811032583739
ukb-ppp-IFNLR1-OID20506	finngen_R12_DM_RETINOPATHY	Diabetic retinopathy || id:finngen_R12_DM_RETINOPATHY	Interferon lambda receptor 1 | Inflammation	0.00309841225177279	0.0114083976319583	0.811402835449003
ukb-ppp-IGDCC4-OID30402	finngen_R12_DM_RETINOPATHY	Diabetic retinopathy || id:finngen_R12_DM_RETINOPATHY	Immunoglobulin superfamily DCC subclass member 4 | Cardiometabolic_II	0.00892899531282025	0.0297258555767723	0.774024529199436
ukb-ppp-IGF1R-OID21274	finngen_R12_DM_RETINOPATHY	Diabetic retinopathy || id:finngen_R12_DM_RETINOPATHY	Insulin-like growth factor 1 receptor | Oncology
ukb-ppp-IGF2R-OID21146	finngen_R12_DM_RETINOPATHY	Diabetic retinopathy || id:finngen_R12_DM_RETINOPATHY	Cation-independent mannose-6-phosphate receptor | Neurology	-0.00542352626963754	0.0129200110742281	0.702898134187179
ukb-ppp-IGFBP3-OID20398	finngen_R12_DM_RETINOPATHY	Diabetic retinopathy || id:finngen_R12_DM_RETINOPATHY	Insulin-like growth factor-binding protein 3 | Cardiometabolic	-0.0140412194308861	0.02438919087746	0.595646828218058
ukb-ppp-IGFBP6-OID20413	finngen_R12_DM_RETINOPATHY	Diabetic retinopathy || id:finngen_R12_DM_RETINOPATHY	Insulin-like growth factor-binding protein 6 | Cardiometabolic
ukb-ppp-IGFBP7-OID20236	finngen_R12_DM_RETINOPATHY	Diabetic retinopathy || id:finngen_R12_DM_RETINOPATHY	Insulin-like growth factor-binding protein 7 | Cardiometabolic	0.00487986833213031	0.0247447979598426	0.861889341980348
ukb-ppp-IGFBPL1-OID20155	finngen_R12_DM_RETINOPATHY	Diabetic retinopathy || id:finngen_R12_DM_RETINOPATHY	Insulin-like growth factor-binding protein-like 1 | Cardiometabolic	-0.00802564511586077	0.0149536504757495	0.628722503921854
ukb-ppp-IGLC2-OID30740	finngen_R12_DM_RETINOPATHY	Diabetic retinopathy || id:finngen_R12_DM_RETINOPATHY	Immunoglobulin lambda constant 2 | Inflammation_II	-0.0103590016737015	0.0192588948943603	0.685833532754469
ukb-ppp-IGSF21-OID30210	finngen_R12_DM_RETINOPATHY	Diabetic retinopathy || id:finngen_R12_DM_RETINOPATHY	Immunoglobulin superfamily member 21 | Cardiometabolic_II	0.00982493486177901	0.0200967133842232	0.673279047303975
ukb-ppp-IGSF3-OID21312	finngen_R12_DM_RETINOPATHY	Diabetic retinopathy || id:finngen_R12_DM_RETINOPATHY	Immunoglobulin superfamily member 3 | Oncology
ukb-ppp-IGSF9-OID30330	finngen_R12_DM_RETINOPATHY	Diabetic retinopathy || id:finngen_R12_DM_RETINOPATHY	Protein turtle homolog A | Cardiometabolic_II	-0.031223868964466	0.0418111337794947	0.591646974723485
ukb-ppp-IL10RB-OID20696	finngen_R12_DM_RETINOPATHY	Diabetic retinopathy || id:finngen_R12_DM_RETINOPATHY	Interleukin-10 receptor subunit beta | Inflammation	0.00125620882665909	0.02790598824287	0.966252437549937
ukb-ppp-IL12B-OID20666	finngen_R12_DM_RETINOPATHY	Diabetic retinopathy || id:finngen_R12_DM_RETINOPATHY	Interleukin-12 subunit beta | Inflammation	0.00719084744011639	0.0150591828533488	0.653145306867556
ukb-ppp-IL12RB1-OID20486	finngen_R12_DM_RETINOPATHY	Diabetic retinopathy || id:finngen_R12_DM_RETINOPATHY	Interleukin-12 receptor subunit beta-1 | Inflammation	-0.00417148276745946	0.0377618099530083	0.929957692259489
ukb-ppp-IL15RA-OID20498	finngen_R12_DM_RETINOPATHY	Diabetic retinopathy || id:finngen_R12_DM_RETINOPATHY	Interleukin-15 receptor subunit alpha | Inflammation	-0.0151975734614658	0.0162148584503146	0.52060959426645
ukb-ppp-IL16-OID20633	finngen_R12_DM_RETINOPATHY	Diabetic retinopathy || id:finngen_R12_DM_RETINOPATHY	Pro-interleukin-16 [Cleaved into: Interleukin-16 | Inflammation	-0.00966083188208813	0.0137259737969359	0.512952222391591
ukb-ppp-IL17D-OID20481	finngen_R12_DM_RETINOPATHY	Diabetic retinopathy || id:finngen_R12_DM_RETINOPATHY	Interleukin-17D | Inflammation	0.0292156443294302	0.0951292390172478	0.774080330802682
ukb-ppp-IL17F-OID20456	finngen_R12_DM_RETINOPATHY	Diabetic retinopathy || id:finngen_R12_DM_RETINOPATHY	Interleukin-17F | Inflammation	-0.0207713211008468	0.0896509889930944	0.855058377316015
ukb-ppp-IL17RA-OID21089	finngen_R12_DM_RETINOPATHY	Diabetic retinopathy || id:finngen_R12_DM_RETINOPATHY	Interleukin-17 receptor A | Neurology	0.00903549297913227	0.034236571870519	0.802378576798799
ukb-ppp-IL17RB-OID20585	finngen_R12_DM_RETINOPATHY	Diabetic retinopathy || id:finngen_R12_DM_RETINOPATHY	Interleukin-17 receptor B | Inflammation	-0.00570057190765847	0.0286361997809585	0.850050922584856
ukb-ppp-IL18-OID20694	finngen_R12_DM_RETINOPATHY	Diabetic retinopathy || id:finngen_R12_DM_RETINOPATHY	Interleukin-18 | Inflammation	-0.0124637714409882	0.0242611506633686	0.697876724409763
ukb-ppp-IL18BP-OID20348	finngen_R12_DM_RETINOPATHY	Diabetic retinopathy || id:finngen_R12_DM_RETINOPATHY	Interleukin-18-binding protein | Cardiometabolic
ukb-ppp-IL18R1-OID20652	finngen_R12_DM_RETINOPATHY	Diabetic retinopathy || id:finngen_R12_DM_RETINOPATHY	Interleukin-18 receptor 1 | Inflammation	0.00150946166766727	0.0460798839851064	0.975437367875002
ukb-ppp-IL19-OID20158	finngen_R12_DM_RETINOPATHY	Diabetic retinopathy || id:finngen_R12_DM_RETINOPATHY	Interleukin-19 | Cardiometabolic
ukb-ppp-IL1R1-OID21116	finngen_R12_DM_RETINOPATHY	Diabetic retinopathy || id:finngen_R12_DM_RETINOPATHY	Interleukin-1 receptor type 1 | Neurology	0.0340339174233481	0.0417946583153427	0.564929324158246
ukb-ppp-IL1R2-OID20757	finngen_R12_DM_RETINOPATHY	Diabetic retinopathy || id:finngen_R12_DM_RETINOPATHY	Interleukin-1 receptor type 2 | Inflammation	0.0139703976283821	0.0348665340005141	0.70913351209621
ukb-ppp-IL1RAP-OID21126	finngen_R12_DM_RETINOPATHY	Diabetic retinopathy || id:finngen_R12_DM_RETINOPATHY	Interleukin-1 receptor accessory protein | Neurology	-0.0131299936783909	0.00879819707444826	0.209888595308182
ukb-ppp-IL1RL1-OID20250	finngen_R12_DM_RETINOPATHY	Diabetic retinopathy || id:finngen_R12_DM_RETINOPATHY	Interleukin-1 receptor-like 1 | Cardiometabolic	0.0120281830412992	0.015276789055367	0.466741512805935
ukb-ppp-IL1RL2-OID20487	finngen_R12_DM_RETINOPATHY	Diabetic retinopathy || id:finngen_R12_DM_RETINOPATHY	Interleukin-1 receptor-like 2 | Inflammation	-0.0385466966499805	0.0214740182112636	0.14708519547088
ukb-ppp-IL1RN-OID20700	finngen_R12_DM_RETINOPATHY	Diabetic retinopathy || id:finngen_R12_DM_RETINOPATHY	Interleukin-1 receptor antagonist protein | Inflammation	-0.0507118155248273	0.065838321694226	0.582164671794428
ukb-ppp-IL22-OID31407	finngen_R12_DM_RETINOPATHY	Diabetic retinopathy || id:finngen_R12_DM_RETINOPATHY	Interleukin-22 | Oncology_II
ukb-ppp-IL22RA1-OID20449	finngen_R12_DM_RETINOPATHY	Diabetic retinopathy || id:finngen_R12_DM_RETINOPATHY	Interleukin-22 receptor subunit alpha-1 | Inflammation	-0.00966163290396237	0.0119128584615649	0.5661895950848
ukb-ppp-IL2RA-OID20267	finngen_R12_DM_RETINOPATHY	Diabetic retinopathy || id:finngen_R12_DM_RETINOPATHY	Interleukin-2 receptor subunit alpha | Cardiometabolic	0.0438261793915158	0.0863659220965484	0.646793794424459
ukb-ppp-IL31RA-OID30475	finngen_R12_DM_RETINOPATHY	Diabetic retinopathy || id:finngen_R12_DM_RETINOPATHY	Interleukin-31 receptor subunit alpha | Inflammation_II	0.00407651951216289	0.0392834358624513	0.919904651053118
ukb-ppp-IL32-OID20605	finngen_R12_DM_RETINOPATHY	Diabetic retinopathy || id:finngen_R12_DM_RETINOPATHY	Interleukin-32 | Inflammation	-0.0260744269305897	0.0323439701403127	0.568062401174086
ukb-ppp-IL34-OID20809	finngen_R12_DM_RETINOPATHY	Diabetic retinopathy || id:finngen_R12_DM_RETINOPATHY	Interleukin-34 | Neurology	-0.0445323212911047	0.0295268331952778	0.169935854362924
ukb-ppp-IL4R-OID20576	finngen_R12_DM_RETINOPATHY	Diabetic retinopathy || id:finngen_R12_DM_RETINOPATHY	Interleukin-4 receptor subunit alpha | Inflammation	-0.0189519029950627	0.0391416938912332	0.676086433686741
ukb-ppp-IL5RA-OID20601	finngen_R12_DM_RETINOPATHY	Diabetic retinopathy || id:finngen_R12_DM_RETINOPATHY	Interleukin-5 receptor subunit alpha | Inflammation	-0.00693289865486866	0.0149949620278567	0.724295648606191
ukb-ppp-IL6R-OID20385	finngen_R12_DM_RETINOPATHY	Diabetic retinopathy || id:finngen_R12_DM_RETINOPATHY	Interleukin-6 receptor subunit alpha | Cardiometabolic	-0.0291308132702105	0.0196945287462748	0.199168239413729
ukb-ppp-IL7-OID20535	finngen_R12_DM_RETINOPATHY	Diabetic retinopathy || id:finngen_R12_DM_RETINOPATHY	Interleukin-7 | Inflammation
ukb-ppp-IL7R-OID21136	finngen_R12_DM_RETINOPATHY	Diabetic retinopathy || id:finngen_R12_DM_RETINOPATHY	Interleukin-7 receptor subunit alpha | Neurology	0.0412992545805496	0.0785263608694453	0.635338057419251
ukb-ppp-INHBB-OID30625	finngen_R12_DM_RETINOPATHY	Diabetic retinopathy || id:finngen_R12_DM_RETINOPATHY	Inhibin beta B chain | Inflammation_II	0.0212133207043885	0.0254865834384356	0.558091952280213
ukb-ppp-INHBC-OID21093	finngen_R12_DM_RETINOPATHY	Diabetic retinopathy || id:finngen_R12_DM_RETINOPATHY	Inhibin beta C chain | Neurology	-0.0237608825001782	0.0279647195752695	0.434294095941486
ukb-ppp-INSL4-OID31370	finngen_R12_DM_RETINOPATHY	Diabetic retinopathy || id:finngen_R12_DM_RETINOPATHY	Early placenta insulin-like peptide | Oncology_II
ukb-ppp-INSL5-OID31448	finngen_R12_DM_RETINOPATHY	Diabetic retinopathy || id:finngen_R12_DM_RETINOPATHY	Insulin-like peptide INSL5 | Oncology_II
ukb-ppp-IPCEF1-OID20977	finngen_R12_DM_RETINOPATHY	Diabetic retinopathy || id:finngen_R12_DM_RETINOPATHY	Interactor protein for cytohesin exchange factors 1 | Neurology
ukb-ppp-ISLR2-OID20889	finngen_R12_DM_RETINOPATHY	Diabetic retinopathy || id:finngen_R12_DM_RETINOPATHY	Immunoglobulin superfamily containing leucine-rich repeat protein 2 | Neurology	-0.0322305615602984	0.0605047709299023	0.647505220532917
ukb-ppp-ISM1-OID20538	finngen_R12_DM_RETINOPATHY	Diabetic retinopathy || id:finngen_R12_DM_RETINOPATHY	Isthmin-1 | Inflammation	0.0353986686373984	0.0171458649792925	0.130922432249874
ukb-ppp-ITGA11-OID20581	finngen_R12_DM_RETINOPATHY	Diabetic retinopathy || id:finngen_R12_DM_RETINOPATHY	Integrin alpha-11 | Inflammation	0.015646283485682	0.0523191979397748	0.793111743252297
ukb-ppp-ITGA2-OID30570	finngen_R12_DM_RETINOPATHY	Diabetic retinopathy || id:finngen_R12_DM_RETINOPATHY	Integrin alpha-2 | Inflammation_II	-0.0015620980675122	0.014541792229666	0.918632019837851
ukb-ppp-ITGA6-OID20528	finngen_R12_DM_RETINOPATHY	Diabetic retinopathy || id:finngen_R12_DM_RETINOPATHY	Integrin alpha-6 | Inflammation	0.0317498144256207	0.0424376995429561	0.532380875920317
ukb-ppp-ITGAV-OID21416	finngen_R12_DM_RETINOPATHY	Diabetic retinopathy || id:finngen_R12_DM_RETINOPATHY	Integrin alpha-V | Oncology
ukb-ppp-ITGB6-OID20493	finngen_R12_DM_RETINOPATHY	Diabetic retinopathy || id:finngen_R12_DM_RETINOPATHY	Integrin beta-6 | Inflammation	0.02182982705181	0.0301748722811996	0.601293021482268
ukb-ppp-ITGB7-OID21393	finngen_R12_DM_RETINOPATHY	Diabetic retinopathy || id:finngen_R12_DM_RETINOPATHY	Integrin beta-7 | Oncology
ukb-ppp-ITGBL1-OID30408	finngen_R12_DM_RETINOPATHY	Diabetic retinopathy || id:finngen_R12_DM_RETINOPATHY	Integrin beta-like protein 1 | Cardiometabolic_II	0.010794805735737	0.107213646805894	0.936117229332806
ukb-ppp-ITIH3-OID20352	finngen_R12_DM_RETINOPATHY	Diabetic retinopathy || id:finngen_R12_DM_RETINOPATHY	Inter-alpha-trypsin inhibitor heavy chain H3 | Cardiometabolic	-0.0124060664240398	0.0150837486448258	0.49725994559758
ukb-ppp-ITIH4-OID30762	finngen_R12_DM_RETINOPATHY	Diabetic retinopathy || id:finngen_R12_DM_RETINOPATHY	Inter-alpha-trypsin inhibitor heavy chain H4 | Inflammation_II	0.0150104975587735	0.0500825545515941	0.814619255458957
ukb-ppp-ITPA-OID30082	finngen_R12_DM_RETINOPATHY	Diabetic retinopathy || id:finngen_R12_DM_RETINOPATHY	Inosine triphosphate pyrophosphatase | Cardiometabolic_II	-0.010641409994234	0.0738638829040147	0.908910319683246
ukb-ppp-JAM2-OID21064	finngen_R12_DM_RETINOPATHY	Diabetic retinopathy || id:finngen_R12_DM_RETINOPATHY	Junctional adhesion molecule B | Neurology
ukb-ppp-JAM3-OID30586	finngen_R12_DM_RETINOPATHY	Diabetic retinopathy || id:finngen_R12_DM_RETINOPATHY	Junctional adhesion molecule C | Inflammation_II	0.0251130594560076	0.0286346279477073	0.541652029678172
ukb-ppp-KAZALD1-OID21339	finngen_R12_DM_RETINOPATHY	Diabetic retinopathy || id:finngen_R12_DM_RETINOPATHY	Kazal-type serine protease inhibitor domain-containing protein 1 | Oncology	0.000562237918912603	0.0185588475078229	0.976677543199
ukb-ppp-KDR-OID21497	finngen_R12_DM_RETINOPATHY	Diabetic retinopathy || id:finngen_R12_DM_RETINOPATHY	Vascular endothelial growth factor receptor 2 | Oncology	0.00196896410355948	0.0108925496162515	0.865343184291209
ukb-ppp-KEL-OID20881	finngen_R12_DM_RETINOPATHY	Diabetic retinopathy || id:finngen_R12_DM_RETINOPATHY	Kell blood group glycoprotein | Neurology	-0.0853846145904948	0.0305989235090358	0.219066019041348
ukb-ppp-KHK-OID30241	finngen_R12_DM_RETINOPATHY	Diabetic retinopathy || id:finngen_R12_DM_RETINOPATHY	Ketohexokinase | Cardiometabolic_II	-0.00261176496039681	0.0164846479491786	0.88866519315795
ukb-ppp-KIAA0319-OID31094	finngen_R12_DM_RETINOPATHY	Diabetic retinopathy || id:finngen_R12_DM_RETINOPATHY	Dyslexia-associated protein KIAA0319 | Neurology_II	-0.00546606356778901	0.0182398400964391	0.783987000827547
ukb-ppp-KIR2DL3-OID21196	finngen_R12_DM_RETINOPATHY	Diabetic retinopathy || id:finngen_R12_DM_RETINOPATHY	Killer cell immunoglobulin-like receptor 2DL3 | Oncology	-0.0340812170834669	0.0261301666490256	0.322040372807751
ukb-ppp-KIR2DS4-OID31432	finngen_R12_DM_RETINOPATHY	Diabetic retinopathy || id:finngen_R12_DM_RETINOPATHY	Killer cell immunoglobulin-like receptor 2DS4 | Oncology_II	0.0159388927897283	0.0120301156423414	0.277076063374824
ukb-ppp-KIR3DL1-OID21185	finngen_R12_DM_RETINOPATHY	Diabetic retinopathy || id:finngen_R12_DM_RETINOPATHY	Killer cell immunoglobulin-like receptor 3DL1 | Oncology	-0.0106448755676758	0.0351173958033329	0.790420132974174
ukb-ppp-KIRREL2-OID20873	finngen_R12_DM_RETINOPATHY	Diabetic retinopathy || id:finngen_R12_DM_RETINOPATHY	Kin of IRRE-like protein 2 | Neurology
ukb-ppp-KIT-OID20370	finngen_R12_DM_RETINOPATHY	Diabetic retinopathy || id:finngen_R12_DM_RETINOPATHY	Mast/stem cell growth factor receptor Kit | Cardiometabolic
ukb-ppp-KLB-OID20888	finngen_R12_DM_RETINOPATHY	Diabetic retinopathy || id:finngen_R12_DM_RETINOPATHY	Beta-klotho | Neurology	0.0107548193346762	0.0242055382142812	0.675388066228416
ukb-ppp-KLK1-OID21499	finngen_R12_DM_RETINOPATHY	Diabetic retinopathy || id:finngen_R12_DM_RETINOPATHY	Kallikrein-1 | Oncology	-0.0573849720368134	0.0253868578879013	0.265159851282734
ukb-ppp-KLK10-OID21523	finngen_R12_DM_RETINOPATHY	Diabetic retinopathy || id:finngen_R12_DM_RETINOPATHY	Kallikrein-10 | Oncology	0.0149908680467947	0.0272657941099917	0.620738235408124
ukb-ppp-KLK11-OID21518	finngen_R12_DM_RETINOPATHY	Diabetic retinopathy || id:finngen_R12_DM_RETINOPATHY	Kallikrein-11 | Oncology	-0.00883561710365651	0.0212842038120849	0.749504588428241
ukb-ppp-KLK12-OID21201	finngen_R12_DM_RETINOPATHY	Diabetic retinopathy || id:finngen_R12_DM_RETINOPATHY	Kallikrein-12 | Oncology	0.0119517992536362	0.013696758406172	0.447100842445493
ukb-ppp-KLK13-OID21291	finngen_R12_DM_RETINOPATHY	Diabetic retinopathy || id:finngen_R12_DM_RETINOPATHY	Kallikrein-13 | Oncology	0.00180019593451611	0.0215384163727194	0.94100246513852
ukb-ppp-KLK14-OID21407	finngen_R12_DM_RETINOPATHY	Diabetic retinopathy || id:finngen_R12_DM_RETINOPATHY	Kallikrein-14 | Oncology	-0.00834628110321533	0.0172739900174572	0.713461559404335
ukb-ppp-KLK15-OID31427	finngen_R12_DM_RETINOPATHY	Diabetic retinopathy || id:finngen_R12_DM_RETINOPATHY	Kallikrein-15 | Oncology_II	-0.0046696853848166	0.0109330726420336	0.698095006952461
ukb-ppp-KLK4-OID21391	finngen_R12_DM_RETINOPATHY	Diabetic retinopathy || id:finngen_R12_DM_RETINOPATHY	Kallikrein-4 | Oncology	-0.0155972851221481	0.022985140797719	0.567393952408123
ukb-ppp-KLK6-OID21526	finngen_R12_DM_RETINOPATHY	Diabetic retinopathy || id:finngen_R12_DM_RETINOPATHY	Kallikrein-6 | Oncology
ukb-ppp-KLK7-OID30652	finngen_R12_DM_RETINOPATHY	Diabetic retinopathy || id:finngen_R12_DM_RETINOPATHY	Kallikrein-7 | Inflammation_II
ukb-ppp-KLK8-OID21517	finngen_R12_DM_RETINOPATHY	Diabetic retinopathy || id:finngen_R12_DM_RETINOPATHY	Kallikrein-8 | Oncology	0.00544832508206819	0.0504190800988237	0.919150975629331
ukb-ppp-KLKB1-OID30760	finngen_R12_DM_RETINOPATHY	Diabetic retinopathy || id:finngen_R12_DM_RETINOPATHY	Plasma kallikrein | Inflammation_II	-0.00440120657766393	0.0329679995285931	0.915511231229614
ukb-ppp-KLRB1-OID20629	finngen_R12_DM_RETINOPATHY	Diabetic retinopathy || id:finngen_R12_DM_RETINOPATHY	Killer cell lectin-like receptor subfamily B member 1 | Inflammation
ukb-ppp-KLRD1-OID20632	finngen_R12_DM_RETINOPATHY	Diabetic retinopathy || id:finngen_R12_DM_RETINOPATHY	Natural killer cells antigen CD94 | Inflammation	0.043009713913015	0.0226619901231367	0.153953109690414
ukb-ppp-KLRF1-OID30464	finngen_R12_DM_RETINOPATHY	Diabetic retinopathy || id:finngen_R12_DM_RETINOPATHY	Killer cell lectin-like receptor subfamily F member 1 | Inflammation_II
ukb-ppp-KLRK1-OID31082	finngen_R12_DM_RETINOPATHY	Diabetic retinopathy || id:finngen_R12_DM_RETINOPATHY	NKG2-D type II integral membrane protein | Neurology_II	0.0202578313412258	0.0223644541043686	0.460647187259727
ukb-ppp-KYNU-OID20669	finngen_R12_DM_RETINOPATHY	Diabetic retinopathy || id:finngen_R12_DM_RETINOPATHY	Kynureninase | Inflammation	-0.00299609849063543	0.0228883913186304	0.907833447301842
ukb-ppp-LACTB2-OID20150	finngen_R12_DM_RETINOPATHY	Diabetic retinopathy || id:finngen_R12_DM_RETINOPATHY	Endoribonuclease LACTB2 | Cardiometabolic
ukb-ppp-LAG3-OID21315	finngen_R12_DM_RETINOPATHY	Diabetic retinopathy || id:finngen_R12_DM_RETINOPATHY	Lymphocyte activation gene 3 protein | Oncology
ukb-ppp-LAIR1-OID20737	finngen_R12_DM_RETINOPATHY	Diabetic retinopathy || id:finngen_R12_DM_RETINOPATHY	Leukocyte-associated immunoglobulin-like receptor 1 | Inflammation	-0.00166390544949187	0.0759809140871428	0.983903652375561
ukb-ppp-LAIR2-OID20965	finngen_R12_DM_RETINOPATHY	Diabetic retinopathy || id:finngen_R12_DM_RETINOPATHY	Leukocyte-associated immunoglobulin-like receptor 2 | Neurology	-0.00476180136151854	0.0140465846928435	0.75695128878282
ukb-ppp-LAMA4-OID20769	finngen_R12_DM_RETINOPATHY	Diabetic retinopathy || id:finngen_R12_DM_RETINOPATHY	Laminin subunit alpha-4 | Inflammation
ukb-ppp-LAMB1-OID30280	finngen_R12_DM_RETINOPATHY	Diabetic retinopathy || id:finngen_R12_DM_RETINOPATHY	Laminin subunit beta-1 | Cardiometabolic_II	-0.0283640441014457	0.0280476053576961	0.386363332760476
ukb-ppp-LAYN-OID20970	finngen_R12_DM_RETINOPATHY	Diabetic retinopathy || id:finngen_R12_DM_RETINOPATHY	Layilin | Neurology	0.00820193631614918	0.0358262120796171	0.85672342525665
ukb-ppp-LBP-OID20355	finngen_R12_DM_RETINOPATHY	Diabetic retinopathy || id:finngen_R12_DM_RETINOPATHY	Lipopolysaccharide-binding protein | Cardiometabolic	-0.0470189564768975	0.0154582940783985	0.0932202471751599
ukb-ppp-LCAT-OID30677	finngen_R12_DM_RETINOPATHY	Diabetic retinopathy || id:finngen_R12_DM_RETINOPATHY	Phosphatidylcholine-sterol acyltransferase | Inflammation_II	0.0322438321919737	0.0732642847700042	0.702856219104959
ukb-ppp-LCN15-OID31032	finngen_R12_DM_RETINOPATHY	Diabetic retinopathy || id:finngen_R12_DM_RETINOPATHY	Lipocalin-15 | Neurology_II	-0.00588428094438046	0.0285198009530325	0.870468519028203
ukb-ppp-LCP1-OID30367	finngen_R12_DM_RETINOPATHY	Diabetic retinopathy || id:finngen_R12_DM_RETINOPATHY	Plastin-2 | Cardiometabolic_II	-0.00609366898008264	0.018157280629069	0.750792868980299
ukb-ppp-LECT2-OID30320	finngen_R12_DM_RETINOPATHY	Diabetic retinopathy || id:finngen_R12_DM_RETINOPATHY	Leukocyte cell-derived chemotaxin-2 | Cardiometabolic_II	-0.0228099817425883	0.0297218257474099	0.471925380263228
ukb-ppp-LEFTY2-OID21454	finngen_R12_DM_RETINOPATHY	Diabetic retinopathy || id:finngen_R12_DM_RETINOPATHY	Left-right determination factor 2 | Oncology	-0.0134095650181673	0.0151121972675572	0.4250319324446
ukb-ppp-LEG1-OID30608	finngen_R12_DM_RETINOPATHY	Diabetic retinopathy || id:finngen_R12_DM_RETINOPATHY	Protein LEG1 homolog | Inflammation_II	0.00362512547454905	0.0199559411358131	0.872596241756193
ukb-ppp-LEPR-OID20128	finngen_R12_DM_RETINOPATHY	Diabetic retinopathy || id:finngen_R12_DM_RETINOPATHY	Leptin receptor | Cardiometabolic	0.0215218324464729	0.0407175897570454	0.690452262388255
ukb-ppp-LGALS1-OID20154	finngen_R12_DM_RETINOPATHY	Diabetic retinopathy || id:finngen_R12_DM_RETINOPATHY	Galectin-1 | Cardiometabolic	0.0146196949948074	0.0350683597531058	0.717243088772211
ukb-ppp-LGALS3-OID20284	finngen_R12_DM_RETINOPATHY	Diabetic retinopathy || id:finngen_R12_DM_RETINOPATHY	Galectin-3 | Cardiometabolic	0.00748314716299808	0.0159762654489658	0.663889365429935
ukb-ppp-LGALS3BP-OID30765	finngen_R12_DM_RETINOPATHY	Diabetic retinopathy || id:finngen_R12_DM_RETINOPATHY	Galectin-3-binding protein | Inflammation_II	-0.0229991943933069	0.0249282743342471	0.52561011285213
ukb-ppp-LGALS4-OID20748	finngen_R12_DM_RETINOPATHY	Diabetic retinopathy || id:finngen_R12_DM_RETINOPATHY	Galectin-4 | Inflammation	-0.00657699976999764	0.0214328217880831	0.8104504605273
ukb-ppp-LGALS7_LGALS7B-OID21406	finngen_R12_DM_RETINOPATHY	Diabetic retinopathy || id:finngen_R12_DM_RETINOPATHY	Galectin-7 | Oncology	0.00464318704446435	0.0168838957473366	0.829148707588372
ukb-ppp-LGALS8-OID21041	finngen_R12_DM_RETINOPATHY	Diabetic retinopathy || id:finngen_R12_DM_RETINOPATHY	Galectin-8 | Neurology
ukb-ppp-LGALS9-OID20781	finngen_R12_DM_RETINOPATHY	Diabetic retinopathy || id:finngen_R12_DM_RETINOPATHY	Galectin-9 | Inflammation	-0.0440726032613403	0.026469963902849	0.194501121008491
ukb-ppp-LGMN-OID20773	finngen_R12_DM_RETINOPATHY	Diabetic retinopathy || id:finngen_R12_DM_RETINOPATHY	Legumain | Inflammation	0.0282557502389882	0.0177620144521118	0.357268026259355
ukb-ppp-LHPP-OID20749	finngen_R12_DM_RETINOPATHY	Diabetic retinopathy || id:finngen_R12_DM_RETINOPATHY	Phospholysine phosphohistidine inorganic pyrophosphate phosphatase | Inflammation	-0.0117181809706891	0.0190577634653479	0.601273034171548
ukb-ppp-LIFR-OID20606	finngen_R12_DM_RETINOPATHY	Diabetic retinopathy || id:finngen_R12_DM_RETINOPATHY	Leukemia inhibitory factor receptor | Inflammation	0.00903515986173134	0.0156152969708601	0.621329238212845
ukb-ppp-LILRA2-OID21152	finngen_R12_DM_RETINOPATHY	Diabetic retinopathy || id:finngen_R12_DM_RETINOPATHY	Leukocyte immunoglobulin-like receptor subfamily A member 2 | Neurology	-0.0650302005377122	0.0257905787558334	0.0530792777434628
ukb-ppp-LILRA3-OID30376	finngen_R12_DM_RETINOPATHY	Diabetic retinopathy || id:finngen_R12_DM_RETINOPATHY	Leukocyte immunoglobulin-like receptor subfamily A member 3 | Cardiometabolic_II	0.0213624232304122	0.0137539349725939	0.195338593733086
ukb-ppp-LILRA5-OID20209	finngen_R12_DM_RETINOPATHY	Diabetic retinopathy || id:finngen_R12_DM_RETINOPATHY	Leukocyte immunoglobulin-like receptor subfamily A member 5 | Cardiometabolic	0.0147833939896334	0.0394446982045839	0.743828180408556
ukb-ppp-LILRA6-OID30346	finngen_R12_DM_RETINOPATHY	Diabetic retinopathy || id:finngen_R12_DM_RETINOPATHY	Leukocyte immunoglobulin-like receptor subfamily A member 6 | Cardiometabolic_II	-0.0601697112690911	0.0424131072206972	0.193759682490322
ukb-ppp-LILRB1-OID20323	finngen_R12_DM_RETINOPATHY	Diabetic retinopathy || id:finngen_R12_DM_RETINOPATHY	Leukocyte immunoglobulin-like receptor subfamily B member 1 | Cardiometabolic	0.016400824692333	0.0214624950396569	0.524616660127333
ukb-ppp-LILRB2-OID20301	finngen_R12_DM_RETINOPATHY	Diabetic retinopathy || id:finngen_R12_DM_RETINOPATHY	Leukocyte immunoglobulin-like receptor subfamily B member 2 | Cardiometabolic	-0.0129971520111859	0.0318293228395007	0.710421918420462
ukb-ppp-LILRB4-OID20429	finngen_R12_DM_RETINOPATHY	Diabetic retinopathy || id:finngen_R12_DM_RETINOPATHY	Leukocyte immunoglobulin-like receptor subfamily B member 4 | Inflammation	-0.0878201129418205	0.0317398526507469	0.220786842463872
ukb-ppp-LILRB5-OID20324	finngen_R12_DM_RETINOPATHY	Diabetic retinopathy || id:finngen_R12_DM_RETINOPATHY	Leukocyte immunoglobulin-like receptor subfamily B member 5 | Cardiometabolic	-0.0120110862188323	0.0122180213195981	0.398065033044276
ukb-ppp-LIPF-OID30266	finngen_R12_DM_RETINOPATHY	Diabetic retinopathy || id:finngen_R12_DM_RETINOPATHY	Gastric triacylglycerol lipase | Cardiometabolic_II	-0.0220233609757819	0.0368454234596627	0.657025151558705
ukb-ppp-LPA-OID30747	finngen_R12_DM_RETINOPATHY	Diabetic retinopathy || id:finngen_R12_DM_RETINOPATHY	Apolipoprotein(a) | Inflammation_II	-0.00850836899927644	0.055048301693928	0.884651930500352
ukb-ppp-LPL-OID20188	finngen_R12_DM_RETINOPATHY	Diabetic retinopathy || id:finngen_R12_DM_RETINOPATHY	Lipoprotein lipase | Cardiometabolic	0.0306508946527706	0.041963025408509	0.541104306606724
ukb-ppp-LPO-OID20963	finngen_R12_DM_RETINOPATHY	Diabetic retinopathy || id:finngen_R12_DM_RETINOPATHY	Lactoperoxidase | Neurology
ukb-ppp-LRG1-OID30751	finngen_R12_DM_RETINOPATHY	Diabetic retinopathy || id:finngen_R12_DM_RETINOPATHY	Leucine-rich alpha-2-glycoprotein | Inflammation_II
ukb-ppp-LRIG1-OID21429	finngen_R12_DM_RETINOPATHY	Diabetic retinopathy || id:finngen_R12_DM_RETINOPATHY	Leucine-rich repeats and immunoglobulin-like domains protein 1 | Oncology	-0.00603890576168277	0.0347283500866311	0.868773178623466
ukb-ppp-LRP11-OID20185	finngen_R12_DM_RETINOPATHY	Diabetic retinopathy || id:finngen_R12_DM_RETINOPATHY	Low-density lipoprotein receptor-related protein 11 | Cardiometabolic	0.00469561703804512	0.0146185796631647	0.769129219196399
ukb-ppp-LRPAP1-OID21059	finngen_R12_DM_RETINOPATHY	Diabetic retinopathy || id:finngen_R12_DM_RETINOPATHY	Alpha-2-macroglobulin receptor-associated protein | Neurology	-0.0109861056651054	0.0291047837279789	0.742118109887425
ukb-ppp-LRRC25-OID21333	finngen_R12_DM_RETINOPATHY	Diabetic retinopathy || id:finngen_R12_DM_RETINOPATHY	Leucine-rich repeat-containing protein 25 | Oncology	0.00310919042682673	0.013228678212418	0.853039972179919
ukb-ppp-LRRC37A2-OID31440	finngen_R12_DM_RETINOPATHY	Diabetic retinopathy || id:finngen_R12_DM_RETINOPATHY	Leucine-rich repeat-containing protein 37A2 | Oncology_II	-0.0380646312498349	0.0279817981277148	0.210812711945333
ukb-ppp-LRRC38-OID30924	finngen_R12_DM_RETINOPATHY	Diabetic retinopathy || id:finngen_R12_DM_RETINOPATHY	Leucine-rich repeat-containing protein 38 | Neurology_II
ukb-ppp-LRRN1-OID20438	finngen_R12_DM_RETINOPATHY	Diabetic retinopathy || id:finngen_R12_DM_RETINOPATHY	Leucine-rich repeat neuronal protein 1 | Inflammation	0.0370182980460859	0.12387398423773	0.793254776013515
ukb-ppp-LRTM2-OID31020	finngen_R12_DM_RETINOPATHY	Diabetic retinopathy || id:finngen_R12_DM_RETINOPATHY	Leucine-rich repeat and transmembrane domain-containing protein 2 | Neurology_II
ukb-ppp-LTA-OID20586	finngen_R12_DM_RETINOPATHY	Diabetic retinopathy || id:finngen_R12_DM_RETINOPATHY	Lymphotoxin-alpha | Inflammation	-0.01694691470171	0.096695527328972	0.872036414837565
ukb-ppp-LTB-OID31383	finngen_R12_DM_RETINOPATHY	Diabetic retinopathy || id:finngen_R12_DM_RETINOPATHY	Lymphotoxin-beta | Oncology_II
ukb-ppp-LTBP2-OID20254	finngen_R12_DM_RETINOPATHY	Diabetic retinopathy || id:finngen_R12_DM_RETINOPATHY	Latent-transforming growth factor beta-binding protein 2 | Cardiometabolic
ukb-ppp-LTBP3-OID21191	finngen_R12_DM_RETINOPATHY	Diabetic retinopathy || id:finngen_R12_DM_RETINOPATHY	Latent-transforming growth factor beta-binding protein 3 | Oncology	0.00615035869577887	0.030480965651963	0.845127410849726
ukb-ppp-LUZP2-OID31402	finngen_R12_DM_RETINOPATHY	Diabetic retinopathy || id:finngen_R12_DM_RETINOPATHY	Leucine zipper protein 2 | Oncology_II	-0.0217384379069934	0.0270308232291195	0.50567520599876
ukb-ppp-LXN-OID21003	finngen_R12_DM_RETINOPATHY	Diabetic retinopathy || id:finngen_R12_DM_RETINOPATHY	Latexin | Neurology
ukb-ppp-LY6D-OID20708	finngen_R12_DM_RETINOPATHY	Diabetic retinopathy || id:finngen_R12_DM_RETINOPATHY	Lymphocyte antigen 6D | Inflammation	-0.0239996199133717	0.0706296489587227	0.756409567709066
ukb-ppp-LY75-OID20580	finngen_R12_DM_RETINOPATHY	Diabetic retinopathy || id:finngen_R12_DM_RETINOPATHY	Lymphocyte antigen 75 | Inflammation	-0.00318120997541652	0.0563058145740896	0.95633008798225
ukb-ppp-LY9-OID20670	finngen_R12_DM_RETINOPATHY	Diabetic retinopathy || id:finngen_R12_DM_RETINOPATHY	T-lymphocyte surface antigen Ly-9 | Inflammation	0.0050710683977274	0.0256535033855065	0.86156811838786
ukb-ppp-LY96-OID20945	finngen_R12_DM_RETINOPATHY	Diabetic retinopathy || id:finngen_R12_DM_RETINOPATHY	Lymphocyte antigen 96 | Neurology
ukb-ppp-LYPD3-OID21530	finngen_R12_DM_RETINOPATHY	Diabetic retinopathy || id:finngen_R12_DM_RETINOPATHY	Ly6/PLAUR domain-containing protein 3 | Oncology	0.056188894732359	0.0512403699025141	0.387233122326601
ukb-ppp-LYPD8-OID21251	finngen_R12_DM_RETINOPATHY	Diabetic retinopathy || id:finngen_R12_DM_RETINOPATHY	Ly6/PLAUR domain-containing protein 8 | Oncology	-0.00703589103246138	0.100546650077465	0.955524150444014
ukb-ppp-LYVE1-OID30728	finngen_R12_DM_RETINOPATHY	Diabetic retinopathy || id:finngen_R12_DM_RETINOPATHY	Lymphatic vessel endothelial hyaluronic acid receptor 1 | Inflammation_II	-0.185015043330722	0.107692432159455	0.335584098965893
ukb-ppp-MAD1L1-OID20904	finngen_R12_DM_RETINOPATHY	Diabetic retinopathy || id:finngen_R12_DM_RETINOPATHY	Mitotic spindle assembly checkpoint protein MAD1 | Neurology
ukb-ppp-MAMDC2-OID30309	finngen_R12_DM_RETINOPATHY	Diabetic retinopathy || id:finngen_R12_DM_RETINOPATHY	MAM domain-containing protein 2 | Cardiometabolic_II
ukb-ppp-MAMDC4-OID31342	finngen_R12_DM_RETINOPATHY	Diabetic retinopathy || id:finngen_R12_DM_RETINOPATHY	Apical endosomal glycoprotein | Oncology_II	-0.0450107657650848	0.145890795633902	0.809486295194775
ukb-ppp-MAN1A2-OID30262	finngen_R12_DM_RETINOPATHY	Diabetic retinopathy || id:finngen_R12_DM_RETINOPATHY	Mannosyl-oligosaccharide 1,2-alpha-mannosidase IB | Cardiometabolic_II	0.0320546004431054	0.0508007993709101	0.59254257415829
ukb-ppp-MAN2B2-OID30306	finngen_R12_DM_RETINOPATHY	Diabetic retinopathy || id:finngen_R12_DM_RETINOPATHY	Epididymis-specific alpha-mannosidase | Cardiometabolic_II	-0.00728949728544735	0.0255368772491325	0.793873309897037
ukb-ppp-MANSC4-OID30141	finngen_R12_DM_RETINOPATHY	Diabetic retinopathy || id:finngen_R12_DM_RETINOPATHY	MANSC domain-containing protein 4 | Cardiometabolic_II	-0.0131445641033928	0.0151792056659276	0.450216272830945
ukb-ppp-MAP2-OID31138	finngen_R12_DM_RETINOPATHY	Diabetic retinopathy || id:finngen_R12_DM_RETINOPATHY	Microtubule-associated protein 2 | Neurology_II
ukb-ppp-MAP2K1-OID31468	finngen_R12_DM_RETINOPATHY	Diabetic retinopathy || id:finngen_R12_DM_RETINOPATHY	Dual specificity mitogen-activated protein kinase kinase 1 | Oncology_II
ukb-ppp-MAP4K5-OID20899	finngen_R12_DM_RETINOPATHY	Diabetic retinopathy || id:finngen_R12_DM_RETINOPATHY	Mitogen-activated protein kinase kinase kinase kinase 5 | Neurology
ukb-ppp-MAPKAPK2-OID31293	finngen_R12_DM_RETINOPATHY	Diabetic retinopathy || id:finngen_R12_DM_RETINOPATHY	MAP kinase-activated protein kinase 2 | Oncology_II
ukb-ppp-MARCO-OID20210	finngen_R12_DM_RETINOPATHY	Diabetic retinopathy || id:finngen_R12_DM_RETINOPATHY	Macrophage receptor MARCO | Cardiometabolic	0.0196201291152913	0.0191153752979593	0.491704817602118
ukb-ppp-MASP1-OID20954	finngen_R12_DM_RETINOPATHY	Diabetic retinopathy || id:finngen_R12_DM_RETINOPATHY	Mannan-binding lectin serine protease 1 | Neurology	-0.0318162722440295	0.0225644419916769	0.293944414682592
ukb-ppp-MATN2-OID20767	finngen_R12_DM_RETINOPATHY	Diabetic retinopathy || id:finngen_R12_DM_RETINOPATHY	Matrilin-2 | Inflammation	0.000430935228850879	0.0218264426892775	0.987432388683431
ukb-ppp-MATN3-OID20979	finngen_R12_DM_RETINOPATHY	Diabetic retinopathy || id:finngen_R12_DM_RETINOPATHY	Matrilin-3 | Neurology	0.0390338774600495	0.0350895913513569	0.298270946252412
ukb-ppp-MBL2-OID30759	finngen_R12_DM_RETINOPATHY	Diabetic retinopathy || id:finngen_R12_DM_RETINOPATHY	Mannose-binding protein C | Inflammation_II	0.0655605933269259	0.0415246020290898	0.359436087883703
ukb-ppp-MCAM-OID20343	finngen_R12_DM_RETINOPATHY	Diabetic retinopathy || id:finngen_R12_DM_RETINOPATHY	Cell surface glycoprotein MUC18 | Cardiometabolic
ukb-ppp-MCEMP1-OID30501	finngen_R12_DM_RETINOPATHY	Diabetic retinopathy || id:finngen_R12_DM_RETINOPATHY	Mast cell-expressed membrane protein 1 | Inflammation_II	-0.0337557533165555	0.0178652748201808	0.199414085322085
ukb-ppp-MDGA1-OID20951	finngen_R12_DM_RETINOPATHY	Diabetic retinopathy || id:finngen_R12_DM_RETINOPATHY	MAM domain-containing glycosylphosphatidylinositol anchor protein 1 | Neurology	0.0676849426454384	0.0298829930093868	0.049768301399135
ukb-ppp-MDK-OID21489	finngen_R12_DM_RETINOPATHY	Diabetic retinopathy || id:finngen_R12_DM_RETINOPATHY	Midkine | Oncology	-0.198585401679219	0.168220267399546	0.447418840880491
ukb-ppp-MECR-OID30274	finngen_R12_DM_RETINOPATHY	Diabetic retinopathy || id:finngen_R12_DM_RETINOPATHY	Enoyl-[acyl-carrier-protein] reductase, mitochondrial | Cardiometabolic_II
ukb-ppp-MEGF10-OID20746	finngen_R12_DM_RETINOPATHY	Diabetic retinopathy || id:finngen_R12_DM_RETINOPATHY	Multiple epidermal growth factor-like domains protein 10 | Inflammation	-0.0362368096100828	0.0970949583305471	0.744836306560434
ukb-ppp-MEGF9-OID20285	finngen_R12_DM_RETINOPATHY	Diabetic retinopathy || id:finngen_R12_DM_RETINOPATHY	Multiple epidermal growth factor-like domains protein 9 | Cardiometabolic	0.0104888045350893	0.0126413417844501	0.559074949402167
ukb-ppp-MELTF-OID30347	finngen_R12_DM_RETINOPATHY	Diabetic retinopathy || id:finngen_R12_DM_RETINOPATHY	Melanotransferrin | Cardiometabolic_II	0.0189531137417241	0.0136730901796409	0.237961707484437
ukb-ppp-MEP1A-OID31459	finngen_R12_DM_RETINOPATHY	Diabetic retinopathy || id:finngen_R12_DM_RETINOPATHY	Meprin A subunit alpha | Oncology_II	0.010944055226777	0.0161985420119251	0.621736242938334
ukb-ppp-MEP1B-OID20168	finngen_R12_DM_RETINOPATHY	Diabetic retinopathy || id:finngen_R12_DM_RETINOPATHY	Meprin A subunit beta | Cardiometabolic	-0.0321825358117776	0.0207338532952828	0.171607052813389
ukb-ppp-MEPE-OID20753	finngen_R12_DM_RETINOPATHY	Diabetic retinopathy || id:finngen_R12_DM_RETINOPATHY	Matrix extracellular phosphoglycoprotein | Inflammation	0.0487450011904088	0.0291034815423218	0.342661720892428
ukb-ppp-MERTK-OID20657	finngen_R12_DM_RETINOPATHY	Diabetic retinopathy || id:finngen_R12_DM_RETINOPATHY	Tyrosine-protein kinase Mer | Inflammation
ukb-ppp-MFAP4-OID30598	finngen_R12_DM_RETINOPATHY	Diabetic retinopathy || id:finngen_R12_DM_RETINOPATHY	Microfibril-associated glycoprotein 4 | Inflammation_II	-0.0337616260509196	0.0415415786646769	0.565539858214186
ukb-ppp-MFGE8-OID21134	finngen_R12_DM_RETINOPATHY	Diabetic retinopathy || id:finngen_R12_DM_RETINOPATHY	Lactadherin | Neurology	-0.0163615425842785	0.0233364407517642	0.555825435764754
ukb-ppp-MGMT-OID20588	finngen_R12_DM_RETINOPATHY	Diabetic retinopathy || id:finngen_R12_DM_RETINOPATHY	Methylated-DNA--protein-cysteine methyltransferase | Inflammation	-0.0158288228367324	0.0236096560002891	0.571627761516301
ukb-ppp-MIA-OID21531	finngen_R12_DM_RETINOPATHY	Diabetic retinopathy || id:finngen_R12_DM_RETINOPATHY	Melanoma-derived growth regulatory protein | Oncology	-0.00817427912544002	0.0121834678617423	0.571370339109731
ukb-ppp-MICB_MICA-OID20593	finngen_R12_DM_RETINOPATHY	Diabetic retinopathy || id:finngen_R12_DM_RETINOPATHY	MHC class I polypeptide-related sequence B_A | Inflammation	-0.0697244197781257	0.0584603622243206	0.298907413944673
ukb-ppp-MIF-OID21073	finngen_R12_DM_RETINOPATHY	Diabetic retinopathy || id:finngen_R12_DM_RETINOPATHY	Macrophage migration inhibitory factor | Neurology
ukb-ppp-MILR1-OID20482	finngen_R12_DM_RETINOPATHY	Diabetic retinopathy || id:finngen_R12_DM_RETINOPATHY	Allergin-1 | Inflammation	-0.000985481837513117	0.0263109736814652	0.970793188994344
ukb-ppp-MINDY1-OID31399	finngen_R12_DM_RETINOPATHY	Diabetic retinopathy || id:finngen_R12_DM_RETINOPATHY	Ubiquitin carboxyl-terminal hydrolase MINDY-1 | Oncology_II
ukb-ppp-MINK1-OID31156	finngen_R12_DM_RETINOPATHY	Diabetic retinopathy || id:finngen_R12_DM_RETINOPATHY	Misshapen-like kinase 1 | Neurology_II
ukb-ppp-MLN-OID20541	finngen_R12_DM_RETINOPATHY	Diabetic retinopathy || id:finngen_R12_DM_RETINOPATHY	Promotilin [Cleaved into: Motilin; Motilin-associated peptide | Inflammation	-0.0306981858680889	0.0244995805191365	0.27845183858947
ukb-ppp-MME-OID21307	finngen_R12_DM_RETINOPATHY	Diabetic retinopathy || id:finngen_R12_DM_RETINOPATHY	Neprilysin | Oncology
ukb-ppp-MMP1-OID20672	finngen_R12_DM_RETINOPATHY	Diabetic retinopathy || id:finngen_R12_DM_RETINOPATHY	Interstitial collagenase | Inflammation	-0.0977264212032336	0.0426628238984145	0.0837952799038437
ukb-ppp-MMP10-OID20687	finngen_R12_DM_RETINOPATHY	Diabetic retinopathy || id:finngen_R12_DM_RETINOPATHY	Stromelysin-2 | Inflammation	0.0135606109778963	0.0137690136988726	0.397308233843076
ukb-ppp-MMP12-OID21439	finngen_R12_DM_RETINOPATHY	Diabetic retinopathy || id:finngen_R12_DM_RETINOPATHY	Macrophage metalloelastase | Oncology	-0.0152101898818739	0.0127261637911333	0.31788040449013
ukb-ppp-MMP3-OID21083	finngen_R12_DM_RETINOPATHY	Diabetic retinopathy || id:finngen_R12_DM_RETINOPATHY	Stromelysin-1 | Neurology	0.0788138159519692	0.0567565631286106	0.214300471160098
ukb-ppp-MMP7-OID20087	finngen_R12_DM_RETINOPATHY	Diabetic retinopathy || id:finngen_R12_DM_RETINOPATHY	Matrilysin | Cardiometabolic	-0.0291171035282295	0.0201112053712504	0.384809631969853
ukb-ppp-MMP8-OID21019	finngen_R12_DM_RETINOPATHY	Diabetic retinopathy || id:finngen_R12_DM_RETINOPATHY	Neutrophil collagenase | Neurology	-0.0133146305728917	0.0347014541610704	0.720729729021767
ukb-ppp-MOCS2-OID30638	finngen_R12_DM_RETINOPATHY	Diabetic retinopathy || id:finngen_R12_DM_RETINOPATHY	Molybdopterin synthase catalytic subunit | Inflammation_II	0.0197120956963777	0.0437383424820896	0.671089391087887
ukb-ppp-MOG-OID21384	finngen_R12_DM_RETINOPATHY	Diabetic retinopathy || id:finngen_R12_DM_RETINOPATHY	Myelin-oligodendrocyte glycoprotein | Oncology	-0.0400490606743618	0.098875852063949	0.754998797210173
ukb-ppp-MPI-OID21288	finngen_R12_DM_RETINOPATHY	Diabetic retinopathy || id:finngen_R12_DM_RETINOPATHY	Mannose-6-phosphate isomerase | Oncology	0.0129082091574725	0.138807419766207	0.940968176073914
ukb-ppp-MPO-OID21100	finngen_R12_DM_RETINOPATHY	Diabetic retinopathy || id:finngen_R12_DM_RETINOPATHY	Myeloperoxidase | Neurology	-0.0120416857064836	0.0952350495148154	0.919929590829015
ukb-ppp-MRC1-OID30694	finngen_R12_DM_RETINOPATHY	Diabetic retinopathy || id:finngen_R12_DM_RETINOPATHY	Macrophage mannose receptor 1 | Inflammation_II	0.0225599524926222	0.0199446341967749	0.460877941439536
ukb-ppp-MRI1-OID30891	finngen_R12_DM_RETINOPATHY	Diabetic retinopathy || id:finngen_R12_DM_RETINOPATHY	Methylthioribose-1-phosphate isomerase | Neurology_II
ukb-ppp-MSMB-OID20275	finngen_R12_DM_RETINOPATHY	Diabetic retinopathy || id:finngen_R12_DM_RETINOPATHY	Beta-microseminoprotein | Cardiometabolic	0.00776225480841251	0.0557055209100778	0.901943437392158
ukb-ppp-MSR1-OID21063	finngen_R12_DM_RETINOPATHY	Diabetic retinopathy || id:finngen_R12_DM_RETINOPATHY	Macrophage scavenger receptor types I and II | Neurology	0.0485262961995913	0.0393573166062959	0.433820290971945
ukb-ppp-MST1-OID30713	finngen_R12_DM_RETINOPATHY	Diabetic retinopathy || id:finngen_R12_DM_RETINOPATHY	Hepatocyte growth factor-like protein | Inflammation_II	0.00158571811460848	0.0415775935346284	0.970641935882496
ukb-ppp-MTHFD2-OID31078	finngen_R12_DM_RETINOPATHY	Diabetic retinopathy || id:finngen_R12_DM_RETINOPATHY	Bifunctional methylenetetrahydrofolate dehydrogenase/cyclohydrolase, mitochondrial | Neurology_II	0.0534421752542321	0.0573522437091189	0.522457757946285
ukb-ppp-MTHFSD-OID31305	finngen_R12_DM_RETINOPATHY	Diabetic retinopathy || id:finngen_R12_DM_RETINOPATHY	Methenyltetrahydrofolate synthase domain-containing protein | Oncology_II
ukb-ppp-MTIF3-OID31513	finngen_R12_DM_RETINOPATHY	Diabetic retinopathy || id:finngen_R12_DM_RETINOPATHY	Translation initiation factor IF-3, mitochondrial | Oncology_II
ukb-ppp-MTUS1-OID31315	finngen_R12_DM_RETINOPATHY	Diabetic retinopathy || id:finngen_R12_DM_RETINOPATHY	Microtubule-associated tumor suppressor 1 | Oncology_II	0.0011179384586911	0.0129122008926387	0.936460368954799
ukb-ppp-MUC13-OID20866	finngen_R12_DM_RETINOPATHY	Diabetic retinopathy || id:finngen_R12_DM_RETINOPATHY	Mucin-13 | Neurology	-0.00804123017421459	0.0220753046539213	0.777612872103477
ukb-ppp-MUC16-OID21378	finngen_R12_DM_RETINOPATHY	Diabetic retinopathy || id:finngen_R12_DM_RETINOPATHY	Mucin-16 | Oncology
ukb-ppp-MUC2-OID30377	finngen_R12_DM_RETINOPATHY	Diabetic retinopathy || id:finngen_R12_DM_RETINOPATHY	Mucin-2 | Cardiometabolic_II	0.029243385014255	0.0198151771268522	0.379126423945406
ukb-ppp-MYOC-OID21121	finngen_R12_DM_RETINOPATHY	Diabetic retinopathy || id:finngen_R12_DM_RETINOPATHY	Myocilin | Neurology	-0.00582266323811508	0.41382951118725	0.991043224660729
ukb-ppp-NAAA-OID20931	finngen_R12_DM_RETINOPATHY	Diabetic retinopathy || id:finngen_R12_DM_RETINOPATHY	N-acylethanolamine-hydrolyzing acid amidase | Neurology	0.0406597733861742	0.0244226512663966	0.17127598089314
ukb-ppp-NAGA-OID30509	finngen_R12_DM_RETINOPATHY	Diabetic retinopathy || id:finngen_R12_DM_RETINOPATHY	Alpha-N-acetylgalactosaminidase | Inflammation_II	0.0433590553880731	0.0292833673026142	0.378154187447793
ukb-ppp-NAGK-OID30271	finngen_R12_DM_RETINOPATHY	Diabetic retinopathy || id:finngen_R12_DM_RETINOPATHY	N-acetyl-D-glucosamine kinase | Cardiometabolic_II
ukb-ppp-NAGPA-OID30643	finngen_R12_DM_RETINOPATHY	Diabetic retinopathy || id:finngen_R12_DM_RETINOPATHY	N-acetylglucosamine-1-phosphodiester alpha-N-acetylglucosaminidase | Inflammation_II
ukb-ppp-NAP1L4-OID31475	finngen_R12_DM_RETINOPATHY	Diabetic retinopathy || id:finngen_R12_DM_RETINOPATHY	Nucleosome assembly protein 1-like 4 | Oncology_II	-0.0109297670719952	0.0198423686683954	0.67947465428813
ukb-ppp-NAPRT-OID31114	finngen_R12_DM_RETINOPATHY	Diabetic retinopathy || id:finngen_R12_DM_RETINOPATHY	Nicotinate phosphoribosyltransferase | Neurology_II	-0.00271733587185961	0.0162981723346734	0.894826076948849
ukb-ppp-NCAM1-OID20354	finngen_R12_DM_RETINOPATHY	Diabetic retinopathy || id:finngen_R12_DM_RETINOPATHY	Neural cell adhesion molecule 1 | Cardiometabolic	0.0260491881794564	0.0165201578550721	0.212934050248218
ukb-ppp-NCAM2-OID21095	finngen_R12_DM_RETINOPATHY	Diabetic retinopathy || id:finngen_R12_DM_RETINOPATHY	Neural cell adhesion molecule 2 | Neurology	-0.0184422729615355	0.0131288422419412	0.232799516695419
ukb-ppp-NCR1-OID20566	finngen_R12_DM_RETINOPATHY	Diabetic retinopathy || id:finngen_R12_DM_RETINOPATHY	Natural cytotoxicity triggering receptor 1 | Inflammation	0.0906059983355087	0.065907268654958	0.400359278613074
ukb-ppp-NCR3LG1-OID31490	finngen_R12_DM_RETINOPATHY	Diabetic retinopathy || id:finngen_R12_DM_RETINOPATHY	Natural cytotoxicity triggering receptor 3 ligand 1 | Oncology_II	0.0316212414065839	0.0155306476245261	0.134556789646791
ukb-ppp-NCS1-OID21458	finngen_R12_DM_RETINOPATHY	Diabetic retinopathy || id:finngen_R12_DM_RETINOPATHY	Neuronal calcium sensor 1 | Oncology
ukb-ppp-NECTIN2-OID20222	finngen_R12_DM_RETINOPATHY	Diabetic retinopathy || id:finngen_R12_DM_RETINOPATHY	Nectin-2 | Cardiometabolic
ukb-ppp-NECTIN4-OID21490	finngen_R12_DM_RETINOPATHY	Diabetic retinopathy || id:finngen_R12_DM_RETINOPATHY	Nectin-4 | Oncology	-0.0132305304719984	0.042999852136339	0.809972291942015
ukb-ppp-NELL1-OID21494	finngen_R12_DM_RETINOPATHY	Diabetic retinopathy || id:finngen_R12_DM_RETINOPATHY	Protein kinase C-binding protein NELL1 | Oncology	0.0178041647331733	0.0155555681111836	0.457153763150539
ukb-ppp-NELL2-OID20706	finngen_R12_DM_RETINOPATHY	Diabetic retinopathy || id:finngen_R12_DM_RETINOPATHY	Protein kinase C-binding protein NELL2 | Inflammation
ukb-ppp-NFASC-OID20634	finngen_R12_DM_RETINOPATHY	Diabetic retinopathy || id:finngen_R12_DM_RETINOPATHY	Neurofascin | Inflammation	0.00845901016693303	0.0221513064807872	0.73931096487854
ukb-ppp-NFATC1-OID20545	finngen_R12_DM_RETINOPATHY	Diabetic retinopathy || id:finngen_R12_DM_RETINOPATHY	Nuclear factor of activated T-cells, cytoplasmic 1 | Inflammation	-0.0871653553641819	0.0703701015864963	0.432383763535573
ukb-ppp-NHLRC3-OID30614	finngen_R12_DM_RETINOPATHY	Diabetic retinopathy || id:finngen_R12_DM_RETINOPATHY	NHL repeat-containing protein 3 | Inflammation_II	0.0273209457773549	0.0381435729144126	0.548170155362732
ukb-ppp-NID1-OID20362	finngen_R12_DM_RETINOPATHY	Diabetic retinopathy || id:finngen_R12_DM_RETINOPATHY	Nidogen-1 | Cardiometabolic	-0.0050882028229512	0.107820506748545	0.969979281378208
ukb-ppp-NID2-OID21085	finngen_R12_DM_RETINOPATHY	Diabetic retinopathy || id:finngen_R12_DM_RETINOPATHY	Nidogen-2 | Neurology	-0.0538872224224916	0.0631250362663577	0.483222433313603
ukb-ppp-NINJ1-OID21167	finngen_R12_DM_RETINOPATHY	Diabetic retinopathy || id:finngen_R12_DM_RETINOPATHY	Ninjurin-1 | Oncology
ukb-ppp-NME3-OID20789	finngen_R12_DM_RETINOPATHY	Diabetic retinopathy || id:finngen_R12_DM_RETINOPATHY	Nucleoside diphosphate kinase 3 | Inflammation
ukb-ppp-NMI-OID31378	finngen_R12_DM_RETINOPATHY	Diabetic retinopathy || id:finngen_R12_DM_RETINOPATHY	N-myc-interactor | Oncology_II	0.00694376080390202	0.0231277893568851	0.783600796829563
ukb-ppp-NMNAT1-OID20913	finngen_R12_DM_RETINOPATHY	Diabetic retinopathy || id:finngen_R12_DM_RETINOPATHY	Nicotinamide/nicotinic acid mononucleotide adenylyltransferase 1 | Neurology	-0.0234300676240723	0.0430003255474551	0.682387395129239
ukb-ppp-NOS1-OID20863	finngen_R12_DM_RETINOPATHY	Diabetic retinopathy || id:finngen_R12_DM_RETINOPATHY	Nitric oxide synthase, brain | Neurology
ukb-ppp-NOS2-OID30087	finngen_R12_DM_RETINOPATHY	Diabetic retinopathy || id:finngen_R12_DM_RETINOPATHY	Nitric oxide synthase, inducible | Cardiometabolic_II
ukb-ppp-NOTCH1-OID20311	finngen_R12_DM_RETINOPATHY	Diabetic retinopathy || id:finngen_R12_DM_RETINOPATHY	Neurogenic locus notch homolog protein 1 | Cardiometabolic
ukb-ppp-NOTCH2-OID30407	finngen_R12_DM_RETINOPATHY	Diabetic retinopathy || id:finngen_R12_DM_RETINOPATHY	Neurogenic locus notch homolog protein 2 | Cardiometabolic_II
ukb-ppp-NOTCH3-OID20253	finngen_R12_DM_RETINOPATHY	Diabetic retinopathy || id:finngen_R12_DM_RETINOPATHY	Neurogenic locus notch homolog protein 3 | Cardiometabolic
ukb-ppp-NPC2-OID30418	finngen_R12_DM_RETINOPATHY	Diabetic retinopathy || id:finngen_R12_DM_RETINOPATHY	NPC intracellular cholesterol transporter 2 | Cardiometabolic_II	-0.0427791936654238	0.0207938064824112	0.288034781635203
ukb-ppp-NPHS1-OID30540	finngen_R12_DM_RETINOPATHY	Diabetic retinopathy || id:finngen_R12_DM_RETINOPATHY	Nephrin | Inflammation_II	-0.0422082499513552	0.0264806433918039	0.154981009885547
ukb-ppp-NPL-OID30329	finngen_R12_DM_RETINOPATHY	Diabetic retinopathy || id:finngen_R12_DM_RETINOPATHY	N-acetylneuraminate lyase | Cardiometabolic_II	0.0120291427473512	0.0394518285803102	0.789240960054991
ukb-ppp-NPPC-OID20568	finngen_R12_DM_RETINOPATHY	Diabetic retinopathy || id:finngen_R12_DM_RETINOPATHY	C-type natriuretic peptide [Cleaved into: CNP-22; CNP-29; CNP-53] | Inflammation
ukb-ppp-NPTX1-OID21074	finngen_R12_DM_RETINOPATHY	Diabetic retinopathy || id:finngen_R12_DM_RETINOPATHY	Neuronal pentraxin-1 | Neurology	0.00489913144602675	0.0187379185659501	0.810663762627176
ukb-ppp-NPTX2-OID30390	finngen_R12_DM_RETINOPATHY	Diabetic retinopathy || id:finngen_R12_DM_RETINOPATHY	Neuronal pentraxin-2 | Cardiometabolic_II	-0.0157803775296814	0.0167508713336464	0.399500504914242
ukb-ppp-NPTXR-OID20191	finngen_R12_DM_RETINOPATHY	Diabetic retinopathy || id:finngen_R12_DM_RETINOPATHY	Neuronal pentraxin receptor | Cardiometabolic	-0.0284846197093235	0.0329694056679421	0.427097365017666
ukb-ppp-NRCAM-OID20229	finngen_R12_DM_RETINOPATHY	Diabetic retinopathy || id:finngen_R12_DM_RETINOPATHY	Neuronal cell adhesion molecule | Cardiometabolic	-0.0156204548132382	0.0449979536763837	0.745983119713919
ukb-ppp-NRP1-OID20390	finngen_R12_DM_RETINOPATHY	Diabetic retinopathy || id:finngen_R12_DM_RETINOPATHY	Neuropilin-1 | Cardiometabolic	0.00539628610479116	0.0143529981749868	0.743073904868489
ukb-ppp-NRP2-OID21081	finngen_R12_DM_RETINOPATHY	Diabetic retinopathy || id:finngen_R12_DM_RETINOPATHY	Neuropilin-2 | Neurology	-0.0151586137844647	0.0216951311709032	0.557049807798012
ukb-ppp-NT5C-OID30294	finngen_R12_DM_RETINOPATHY	Diabetic retinopathy || id:finngen_R12_DM_RETINOPATHY	5'(3')-deoxyribonucleotidase, cytosolic type | Cardiometabolic_II	-0.00898109937826551	0.0116009575071473	0.580600901389115
ukb-ppp-NT5E-OID21498	finngen_R12_DM_RETINOPATHY	Diabetic retinopathy || id:finngen_R12_DM_RETINOPATHY	5'-nucleotidase | Oncology	-0.0181667559917927	0.0487095856780773	0.720214898041405
ukb-ppp-NTF3-OID20591	finngen_R12_DM_RETINOPATHY	Diabetic retinopathy || id:finngen_R12_DM_RETINOPATHY	Neurotrophin-3 | Inflammation	-0.0048403884665727	0.0155548725286114	0.776032548304142
ukb-ppp-NTproBNP-OID20125	finngen_R12_DM_RETINOPATHY	Diabetic retinopathy || id:finngen_R12_DM_RETINOPATHY	NT-proBNP | Cardiometabolic
ukb-ppp-NTRK3-OID21057	finngen_R12_DM_RETINOPATHY	Diabetic retinopathy || id:finngen_R12_DM_RETINOPATHY	NT-3 growth factor receptor | Neurology	-0.00528335413167276	0.0300794941683153	0.889309159197599
ukb-ppp-NUB1-OID20510	finngen_R12_DM_RETINOPATHY	Diabetic retinopathy || id:finngen_R12_DM_RETINOPATHY	NEDD8 ultimate buster 1 | Inflammation	-0.00196326863166483	0.0202388068743581	0.938437218990666
ukb-ppp-NUCB2-OID21448	finngen_R12_DM_RETINOPATHY	Diabetic retinopathy || id:finngen_R12_DM_RETINOPATHY	Nucleobindin-2 | Oncology	-0.0277198806475599	0.0232725855212364	0.444617503493824
ukb-ppp-NUDT2-OID21308	finngen_R12_DM_RETINOPATHY	Diabetic retinopathy || id:finngen_R12_DM_RETINOPATHY	Diadenosine tetraphosphatase | Oncology	-0.0108876376596297	0.0137291558962105	0.51089396382463
ukb-ppp-NUMB-OID30568	finngen_R12_DM_RETINOPATHY	Diabetic retinopathy || id:finngen_R12_DM_RETINOPATHY	Protein numb homolog | Inflammation_II
ukb-ppp-NXPH3-OID30565	finngen_R12_DM_RETINOPATHY	Diabetic retinopathy || id:finngen_R12_DM_RETINOPATHY	Neurexophilin-3 | Inflammation_II	-0.00573041693697887	0.0230584985961911	0.819775959974077
ukb-ppp-OBP2B-OID20980	finngen_R12_DM_RETINOPATHY	Diabetic retinopathy || id:finngen_R12_DM_RETINOPATHY	Odorant-binding protein 2b | Neurology	-0.101399242874872	0.040421133671443	0.0870470489718475
ukb-ppp-ODAM-OID20793	finngen_R12_DM_RETINOPATHY	Diabetic retinopathy || id:finngen_R12_DM_RETINOPATHY	Odontogenic ameloblast-associated protein | Neurology	0.0390881653034459	0.0640125685100989	0.584593949669907
ukb-ppp-OGN-OID21123	finngen_R12_DM_RETINOPATHY	Diabetic retinopathy || id:finngen_R12_DM_RETINOPATHY	Mimecan | Neurology	0.00868644993618107	0.0257976271992534	0.758510516267969
ukb-ppp-OLFM4-OID30665	finngen_R12_DM_RETINOPATHY	Diabetic retinopathy || id:finngen_R12_DM_RETINOPATHY	Olfactomedin-4 | Inflammation_II	0.00801140520044859	0.0206090644742629	0.734955472027236
ukb-ppp-OPTC-OID21362	finngen_R12_DM_RETINOPATHY	Diabetic retinopathy || id:finngen_R12_DM_RETINOPATHY	Opticin | Oncology	0.0215264653700064	0.0273781055702782	0.514077754879468
ukb-ppp-ORM1-OID30768	finngen_R12_DM_RETINOPATHY	Diabetic retinopathy || id:finngen_R12_DM_RETINOPATHY	Alpha-1-acid glycoprotein 1 | Inflammation_II
ukb-ppp-OSCAR-OID20776	finngen_R12_DM_RETINOPATHY	Diabetic retinopathy || id:finngen_R12_DM_RETINOPATHY	Osteoclast-associated immunoglobulin-like receptor | Inflammation	0.0173343566748861	0.0279502828381784	0.579057753432594
ukb-ppp-OSMR-OID20356	finngen_R12_DM_RETINOPATHY	Diabetic retinopathy || id:finngen_R12_DM_RETINOPATHY	Oncostatin-M-specific receptor subunit beta | Cardiometabolic	-0.00757261277820114	0.0279396438898848	0.79719766296155
ukb-ppp-PADI4-OID20832	finngen_R12_DM_RETINOPATHY	Diabetic retinopathy || id:finngen_R12_DM_RETINOPATHY	Protein-arginine deiminase type-4 | Neurology
ukb-ppp-PAEP-OID20925	finngen_R12_DM_RETINOPATHY	Diabetic retinopathy || id:finngen_R12_DM_RETINOPATHY	Glycodelin | Neurology	0.00137464252895966	0.0147634914211647	0.931685192000674
ukb-ppp-PALM2-OID31096	finngen_R12_DM_RETINOPATHY	Diabetic retinopathy || id:finngen_R12_DM_RETINOPATHY	Paralemmin-2 | Neurology_II	0.00113431883238335	0.0129625343303189	0.938240978919747
ukb-ppp-PAM-OID20291	finngen_R12_DM_RETINOPATHY	Diabetic retinopathy || id:finngen_R12_DM_RETINOPATHY	Peptidyl-glycine alpha-amidating monooxygenase | Cardiometabolic	0.0276250221689969	0.0399362045382442	0.560617885216188
ukb-ppp-PAMR1-OID21153	finngen_R12_DM_RETINOPATHY	Diabetic retinopathy || id:finngen_R12_DM_RETINOPATHY	Inactive serine protease PAMR1 | Neurology	-0.0003872008962263	0.0122627027774586	0.976793831583319
ukb-ppp-PAPPA-OID20421	finngen_R12_DM_RETINOPATHY	Diabetic retinopathy || id:finngen_R12_DM_RETINOPATHY	Pappalysin-1 | Inflammation
ukb-ppp-PBLD-OID20839	finngen_R12_DM_RETINOPATHY	Diabetic retinopathy || id:finngen_R12_DM_RETINOPATHY	Phenazine biosynthesis-like domain-containing protein | Neurology	-0.0107268575274595	0.028826894313404	0.725059054605599
ukb-ppp-PCDH12-OID31045	finngen_R12_DM_RETINOPATHY	Diabetic retinopathy || id:finngen_R12_DM_RETINOPATHY	Protocadherin-12 | Neurology_II	-0.0312677343977573	0.0551555192910096	0.627921485839921
ukb-ppp-PCDH17-OID20132	finngen_R12_DM_RETINOPATHY	Diabetic retinopathy || id:finngen_R12_DM_RETINOPATHY	Protocadherin-17 | Cardiometabolic
ukb-ppp-PCDH9-OID31516	finngen_R12_DM_RETINOPATHY	Diabetic retinopathy || id:finngen_R12_DM_RETINOPATHY	Protocadherin-9 | Oncology_II	0.0247863025324083	0.0162353360807125	0.201545094456978
ukb-ppp-PCDHB15-OID31377	finngen_R12_DM_RETINOPATHY	Diabetic retinopathy || id:finngen_R12_DM_RETINOPATHY	Protocadherin beta-15 | Oncology_II	0.0405578175506869	0.038617539100419	0.328506378893056
ukb-ppp-PCSK7-OID31410	finngen_R12_DM_RETINOPATHY	Diabetic retinopathy || id:finngen_R12_DM_RETINOPATHY	Proprotein convertase subtilisin/kexin type 7 | Oncology_II	0.0202481792966889	0.0256077599793286	0.574071198961148
ukb-ppp-PCSK9-OID20235	finngen_R12_DM_RETINOPATHY	Diabetic retinopathy || id:finngen_R12_DM_RETINOPATHY	Proprotein convertase subtilisin/kexin type 9 | Cardiometabolic	-0.0486394056602131	0.015747243481382	0.199329019449547
ukb-ppp-PDCD1-OID21396	finngen_R12_DM_RETINOPATHY	Diabetic retinopathy || id:finngen_R12_DM_RETINOPATHY	Programmed cell death protein 1 | Oncology	0.0237710646814211	0.0220000525890729	0.39288927635414
ukb-ppp-PDCD1LG2-OID21273	finngen_R12_DM_RETINOPATHY	Diabetic retinopathy || id:finngen_R12_DM_RETINOPATHY	Programmed cell death 1 ligand 2 | Oncology	-0.00161420370567583	0.0204593305894509	0.940902988500209
ukb-ppp-PDCD5-OID21021	finngen_R12_DM_RETINOPATHY	Diabetic retinopathy || id:finngen_R12_DM_RETINOPATHY	Programmed cell death protein 5 | Neurology	-0.0131308205922321	0.0401047324733113	0.774449692481545
ukb-ppp-PDGFRA-OID20133	finngen_R12_DM_RETINOPATHY	Diabetic retinopathy || id:finngen_R12_DM_RETINOPATHY	Platelet-derived growth factor receptor alpha | Cardiometabolic	0.00185683027387219	0.0157467232812712	0.925275806005038
ukb-ppp-PDGFRB-OID20268	finngen_R12_DM_RETINOPATHY	Diabetic retinopathy || id:finngen_R12_DM_RETINOPATHY	Platelet-derived growth factor receptor beta | Cardiometabolic	-0.0129041261979399	0.0202325515159564	0.55829127221792
ukb-ppp-PDIA5-OID31209	finngen_R12_DM_RETINOPATHY	Diabetic retinopathy || id:finngen_R12_DM_RETINOPATHY	Protein disulfide-isomerase A5 | Oncology_II
ukb-ppp-PDZD2-OID30151	finngen_R12_DM_RETINOPATHY	Diabetic retinopathy || id:finngen_R12_DM_RETINOPATHY	PDZ domain-containing protein 2 | Cardiometabolic_II	0.00219663433988185	0.0210738195114351	0.933880566418228
ukb-ppp-PEAR1-OID20257	finngen_R12_DM_RETINOPATHY	Diabetic retinopathy || id:finngen_R12_DM_RETINOPATHY	Platelet endothelial aggregation receptor 1 | Cardiometabolic
ukb-ppp-PECR-OID30228	finngen_R12_DM_RETINOPATHY	Diabetic retinopathy || id:finngen_R12_DM_RETINOPATHY	Peroxisomal trans-2-enoyl-CoA reductase | Cardiometabolic_II
ukb-ppp-PENK-OID30666	finngen_R12_DM_RETINOPATHY	Diabetic retinopathy || id:finngen_R12_DM_RETINOPATHY	Proenkephalin-A | Inflammation_II	0.0366110815475385	0.0146487842479983	0.242303112619294
ukb-ppp-PEPD-OID30688	finngen_R12_DM_RETINOPATHY	Diabetic retinopathy || id:finngen_R12_DM_RETINOPATHY	Xaa-Pro dipeptidase | Inflammation_II	-0.0084244726786894	0.0174383988840392	0.676738221526858
ukb-ppp-PER3-OID30511	finngen_R12_DM_RETINOPATHY	Diabetic retinopathy || id:finngen_R12_DM_RETINOPATHY	Period circadian protein homolog 3 | Inflammation_II	-0.0153429414901772	0.0149686186156229	0.413144139222088
ukb-ppp-PGD-OID30344	finngen_R12_DM_RETINOPATHY	Diabetic retinopathy || id:finngen_R12_DM_RETINOPATHY	6-phosphogluconate dehydrogenase, decarboxylating | Cardiometabolic_II
ukb-ppp-PGLYRP1-OID20338	finngen_R12_DM_RETINOPATHY	Diabetic retinopathy || id:finngen_R12_DM_RETINOPATHY	Peptidoglycan recognition protein 1 | Cardiometabolic
ukb-ppp-PGLYRP2-OID30742	finngen_R12_DM_RETINOPATHY	Diabetic retinopathy || id:finngen_R12_DM_RETINOPATHY	N-acetylmuramoyl-L-alanine amidase | Inflammation_II	-0.000134074467978696	0.0619317004325731	0.998469203110049
ukb-ppp-PGLYRP4-OID30101	finngen_R12_DM_RETINOPATHY	Diabetic retinopathy || id:finngen_R12_DM_RETINOPATHY	Peptidoglycan recognition protein 4 | Cardiometabolic_II	0.00065798150317553	0.0389246738942094	0.988047942262698
ukb-ppp-PHACTR2-OID31009	finngen_R12_DM_RETINOPATHY	Diabetic retinopathy || id:finngen_R12_DM_RETINOPATHY	Phosphatase and actin regulator 2 | Neurology_II
ukb-ppp-PHYKPL-OID30634	finngen_R12_DM_RETINOPATHY	Diabetic retinopathy || id:finngen_R12_DM_RETINOPATHY	5-phosphohydroxy-L-lysine phospho-lyase | Inflammation_II	-0.00360392260958449	0.0203058124380928	0.870436559431628
ukb-ppp-PI16-OID30676	finngen_R12_DM_RETINOPATHY	Diabetic retinopathy || id:finngen_R12_DM_RETINOPATHY	Peptidase inhibitor 16 | Inflammation_II	0.183481356865107	0.248360239485206	0.594934265988035
ukb-ppp-PI3-OID20326	finngen_R12_DM_RETINOPATHY	Diabetic retinopathy || id:finngen_R12_DM_RETINOPATHY	Elafin | Cardiometabolic
ukb-ppp-PIGR-OID21102	finngen_R12_DM_RETINOPATHY	Diabetic retinopathy || id:finngen_R12_DM_RETINOPATHY	Polymeric immunoglobulin receptor | Neurology
ukb-ppp-PIK3AP1-OID20587	finngen_R12_DM_RETINOPATHY	Diabetic retinopathy || id:finngen_R12_DM_RETINOPATHY	Phosphoinositide 3-kinase adapter protein 1 | Inflammation	-5.93786127418057	2.18025895011158	0.224024257941867
ukb-ppp-PIK3IP1-OID21094	finngen_R12_DM_RETINOPATHY	Diabetic retinopathy || id:finngen_R12_DM_RETINOPATHY	Phosphoinositide-3-kinase-interacting protein 1 | Neurology
ukb-ppp-PILRA-OID21129	finngen_R12_DM_RETINOPATHY	Diabetic retinopathy || id:finngen_R12_DM_RETINOPATHY	Paired immunoglobulin-like type 2 receptor alpha | Neurology	-0.0914047134236752	0.0680171588590453	0.236754041975732
ukb-ppp-PILRB-OID20197	finngen_R12_DM_RETINOPATHY	Diabetic retinopathy || id:finngen_R12_DM_RETINOPATHY	Paired immunoglobulin-like type 2 receptor beta | Cardiometabolic	0.00960093529893588	0.0202474679227624	0.655356446306606
ukb-ppp-PINLYP-OID30651	finngen_R12_DM_RETINOPATHY	Diabetic retinopathy || id:finngen_R12_DM_RETINOPATHY	phospholipase A2 inhibitor and Ly6/PLAUR domain-containing protein | Inflammation_II	0.0560926757588501	0.0385585671392574	0.282976349176163
ukb-ppp-PKD1-OID30328	finngen_R12_DM_RETINOPATHY	Diabetic retinopathy || id:finngen_R12_DM_RETINOPATHY	Polycystin-1 | Cardiometabolic_II
ukb-ppp-PKLR-OID20682	finngen_R12_DM_RETINOPATHY	Diabetic retinopathy || id:finngen_R12_DM_RETINOPATHY	Pyruvate kinase PKLR | Inflammation
ukb-ppp-PLA2G10-OID21002	finngen_R12_DM_RETINOPATHY	Diabetic retinopathy || id:finngen_R12_DM_RETINOPATHY	Group 10 secretory phospholipase A2 | Neurology
ukb-ppp-PLA2G15-OID21473	finngen_R12_DM_RETINOPATHY	Diabetic retinopathy || id:finngen_R12_DM_RETINOPATHY	Group XV phospholipase A2 | Oncology	0.132593425870309	0.125865725993997	0.369485467601239
ukb-ppp-PLA2G2A-OID20274	finngen_R12_DM_RETINOPATHY	Diabetic retinopathy || id:finngen_R12_DM_RETINOPATHY	Phospholipase A2, membrane associated | Cardiometabolic	-0.0258649550042537	0.0268274050448633	0.372216545399244
ukb-ppp-PLAU-OID21124	finngen_R12_DM_RETINOPATHY	Diabetic retinopathy || id:finngen_R12_DM_RETINOPATHY	Urokinase-type plasminogen activator | Neurology
ukb-ppp-PLAUR-OID20764	finngen_R12_DM_RETINOPATHY	Diabetic retinopathy || id:finngen_R12_DM_RETINOPATHY	Urokinase plasminogen activator surface receptor | Inflammation	0.015795893837135	0.0178375005238134	0.53859659003447
ukb-ppp-PLB1-OID31110	finngen_R12_DM_RETINOPATHY	Diabetic retinopathy || id:finngen_R12_DM_RETINOPATHY	Phospholipase B1, membrane-associated | Neurology_II	-0.00269127239451416	0.0289500269040245	0.92895960820669
ukb-ppp-PLCB2-OID31155	finngen_R12_DM_RETINOPATHY	Diabetic retinopathy || id:finngen_R12_DM_RETINOPATHY	1-phosphatidylinositol 4,5-bisphosphate phosphodiesterase beta-2 | Neurology_II
ukb-ppp-PLG-OID30785	finngen_R12_DM_RETINOPATHY	Diabetic retinopathy || id:finngen_R12_DM_RETINOPATHY	Plasminogen | Inflammation_II	0.00121612269889334	0.0214527379423923	0.956377554009198
ukb-ppp-PLTP-OID20238	finngen_R12_DM_RETINOPATHY	Diabetic retinopathy || id:finngen_R12_DM_RETINOPATHY	Phospholipid transfer protein | Cardiometabolic	0.000581880241730415	0.010914977861183	0.960836084004528
ukb-ppp-PLXDC1-OID21258	finngen_R12_DM_RETINOPATHY	Diabetic retinopathy || id:finngen_R12_DM_RETINOPATHY	Plexin domain-containing protein 1 | Oncology	-0.0334012450413566	0.0377414353476681	0.538790086501093
ukb-ppp-PLXDC2-OID31101	finngen_R12_DM_RETINOPATHY	Diabetic retinopathy || id:finngen_R12_DM_RETINOPATHY	Plexin domain-containing protein 2 | Neurology_II	-0.0753805153463308	0.0379263504890871	0.296760357639427
ukb-ppp-PLXNB2-OID20317	finngen_R12_DM_RETINOPATHY	Diabetic retinopathy || id:finngen_R12_DM_RETINOPATHY	Plexin-B2 | Cardiometabolic	-0.00801557737782802	0.0184362496083487	0.706142590651357
ukb-ppp-PM20D1-OID20149	finngen_R12_DM_RETINOPATHY	Diabetic retinopathy || id:finngen_R12_DM_RETINOPATHY	N-fatty-acyl-amino acid synthase/hydrolase PM20D1 | Cardiometabolic	0.0182879576382659	0.0322739805801714	0.610577914753323
ukb-ppp-PMM2-OID30125	finngen_R12_DM_RETINOPATHY	Diabetic retinopathy || id:finngen_R12_DM_RETINOPATHY	Phosphomannomutase 2 | Cardiometabolic_II	0.0485359716613417	0.122681600538641	0.760166492833496
ukb-ppp-PNLIPRP1-OID31122	finngen_R12_DM_RETINOPATHY	Diabetic retinopathy || id:finngen_R12_DM_RETINOPATHY	Inactive pancreatic lipase-related protein 1 | Neurology_II	-0.0257937079436581	0.0210677624541384	0.43601369579171
ukb-ppp-PNLIPRP2-OID20775	finngen_R12_DM_RETINOPATHY	Diabetic retinopathy || id:finngen_R12_DM_RETINOPATHY	Pancreatic lipase-related protein 2 | Inflammation	-0.00876936645012739	0.0259157761012294	0.752092714010003
ukb-ppp-PNMA1-OID30194	finngen_R12_DM_RETINOPATHY	Diabetic retinopathy || id:finngen_R12_DM_RETINOPATHY	Paraneoplastic antigen Ma1 | Cardiometabolic_II
ukb-ppp-PODXL-OID21358	finngen_R12_DM_RETINOPATHY	Diabetic retinopathy || id:finngen_R12_DM_RETINOPATHY	Podocalyxin | Oncology	-0.0145137287040634	0.0356135724852406	0.753638351214456
ukb-ppp-PODXL2-OID21487	finngen_R12_DM_RETINOPATHY	Diabetic retinopathy || id:finngen_R12_DM_RETINOPATHY	Podocalyxin-like protein 2 | Oncology	-0.00773578821379998	0.0253271404408363	0.788892494127263
ukb-ppp-POMC-OID30282	finngen_R12_DM_RETINOPATHY	Diabetic retinopathy || id:finngen_R12_DM_RETINOPATHY	Pro-opiomelanocortin | Cardiometabolic_II
ukb-ppp-PON1-OID30704	finngen_R12_DM_RETINOPATHY	Diabetic retinopathy || id:finngen_R12_DM_RETINOPATHY	Serum paraoxonase/arylesterase 1 | Inflammation_II	-0.000920805168082624	0.0237166265258506	0.970890165086384
ukb-ppp-PON2-OID20088	finngen_R12_DM_RETINOPATHY	Diabetic retinopathy || id:finngen_R12_DM_RETINOPATHY	Serum paraoxonase/arylesterase 2 | Cardiometabolic	0.0149604653970366	0.0221927424403143	0.530141119551706
ukb-ppp-PON3-OID20777	finngen_R12_DM_RETINOPATHY	Diabetic retinopathy || id:finngen_R12_DM_RETINOPATHY	Serum paraoxonase/lactonase 3 | Inflammation	0.126890803941106	0.0521370138950102	0.0930140558952472
ukb-ppp-POSTN-OID30410	finngen_R12_DM_RETINOPATHY	Diabetic retinopathy || id:finngen_R12_DM_RETINOPATHY	Periostin | Cardiometabolic_II	-0.00117339630808274	0.0144477548695936	0.94840919460621
ukb-ppp-PPCDC-OID21027	finngen_R12_DM_RETINOPATHY	Diabetic retinopathy || id:finngen_R12_DM_RETINOPATHY	Phosphopantothenoylcysteine decarboxylase | Neurology	-0.004247013898433	0.0688655661656835	0.956433365343672
ukb-ppp-PPP1R14A-OID31011	finngen_R12_DM_RETINOPATHY	Diabetic retinopathy || id:finngen_R12_DM_RETINOPATHY	Protein phosphatase 1 regulatory subunit 14A | Neurology_II	0.00555993632466904	0.0365601031825083	0.893082006334665
ukb-ppp-PRAP1-OID30391	finngen_R12_DM_RETINOPATHY	Diabetic retinopathy || id:finngen_R12_DM_RETINOPATHY	Proline-rich acidic protein 1 | Cardiometabolic_II	0.000340331343667428	0.0295509727979571	0.991534222360628
ukb-ppp-PRDX2-OID30668	finngen_R12_DM_RETINOPATHY	Diabetic retinopathy || id:finngen_R12_DM_RETINOPATHY	Peroxiredoxin-2 | Inflammation_II
ukb-ppp-PRDX5-OID20644	finngen_R12_DM_RETINOPATHY	Diabetic retinopathy || id:finngen_R12_DM_RETINOPATHY	Peroxiredoxin-5, mitochondrial | Inflammation
ukb-ppp-PRELP-OID20766	finngen_R12_DM_RETINOPATHY	Diabetic retinopathy || id:finngen_R12_DM_RETINOPATHY	Prolargin | Inflammation	-0.0632382747559588	0.0439865717091116	0.287100898525465
ukb-ppp-PRG3-OID30383	finngen_R12_DM_RETINOPATHY	Diabetic retinopathy || id:finngen_R12_DM_RETINOPATHY	Proteoglycan 3 | Cardiometabolic_II
ukb-ppp-PRND-OID31124	finngen_R12_DM_RETINOPATHY	Diabetic retinopathy || id:finngen_R12_DM_RETINOPATHY	Prion-like protein doppel | Neurology_II	0.00696094653223387	0.0122190790408947	0.608761467522121
ukb-ppp-PROCR-OID30149	finngen_R12_DM_RETINOPATHY	Diabetic retinopathy || id:finngen_R12_DM_RETINOPATHY	Endothelial protein C receptor | Cardiometabolic_II	0.0322461630476076	0.0594985061415201	0.683820180556582
ukb-ppp-PROK1-OID20543	finngen_R12_DM_RETINOPATHY	Diabetic retinopathy || id:finngen_R12_DM_RETINOPATHY	Prokineticin-1 | Inflammation	-0.00966322402871729	0.0185118234000061	0.65372419209446
ukb-ppp-PROS1-OID30737	finngen_R12_DM_RETINOPATHY	Diabetic retinopathy || id:finngen_R12_DM_RETINOPATHY	Vitamin K-dependent protein S | Inflammation_II	-0.0556581204448271	0.0782754837645497	0.55079243818649
ukb-ppp-PRR4-OID30607	finngen_R12_DM_RETINOPATHY	Diabetic retinopathy || id:finngen_R12_DM_RETINOPATHY	Proline-rich protein 4 | Inflammation_II	-0.00917175956766313	0.025514276255854	0.75364642786591
ukb-ppp-PRRT3-OID30276	finngen_R12_DM_RETINOPATHY	Diabetic retinopathy || id:finngen_R12_DM_RETINOPATHY	Proline-rich transmembrane protein 3 | Cardiometabolic_II	-0.0252956427114705	0.0248497510513909	0.49433934116852
ukb-ppp-PRSS2-OID20364	finngen_R12_DM_RETINOPATHY	Diabetic retinopathy || id:finngen_R12_DM_RETINOPATHY	Trypsin-2 | Cardiometabolic
ukb-ppp-PRSS22-OID30483	finngen_R12_DM_RETINOPATHY	Diabetic retinopathy || id:finngen_R12_DM_RETINOPATHY	Brain-specific serine protease 4 | Inflammation_II
ukb-ppp-PRSS27-OID20212	finngen_R12_DM_RETINOPATHY	Diabetic retinopathy || id:finngen_R12_DM_RETINOPATHY	Serine protease 27 | Cardiometabolic	0.00375928693563035	0.0149589306242837	0.825039920784828
ukb-ppp-PRSS53-OID31093	finngen_R12_DM_RETINOPATHY	Diabetic retinopathy || id:finngen_R12_DM_RETINOPATHY	Serine protease 53 | Neurology_II	0.0191540690236025	0.0360819445110907	0.618247407251553
ukb-ppp-PRTFDC1-OID20867	finngen_R12_DM_RETINOPATHY	Diabetic retinopathy || id:finngen_R12_DM_RETINOPATHY	Phosphoribosyltransferase domain-containing protein 1 | Neurology
ukb-ppp-PRTG-OID21443	finngen_R12_DM_RETINOPATHY	Diabetic retinopathy || id:finngen_R12_DM_RETINOPATHY	Protogenin | Oncology	0.021770319774102	0.0226830888734907	0.438452506231462
ukb-ppp-PSAP-OID30419	finngen_R12_DM_RETINOPATHY	Diabetic retinopathy || id:finngen_R12_DM_RETINOPATHY	Prosaposin | Cardiometabolic_II	-0.106624054135558	0.116472137033291	0.528083925633544
ukb-ppp-PSAPL1-OID31473	finngen_R12_DM_RETINOPATHY	Diabetic retinopathy || id:finngen_R12_DM_RETINOPATHY	Proactivator polypeptide-like 1 | Oncology_II	0.0014742873582218	0.0179614002357535	0.939752080339136
ukb-ppp-PSCA-OID31493	finngen_R12_DM_RETINOPATHY	Diabetic retinopathy || id:finngen_R12_DM_RETINOPATHY	Prostate stem cell antigen | Oncology_II	-0.0114457280612746	0.012264248531055	0.403518331659654
ukb-ppp-PSG1-OID20916	finngen_R12_DM_RETINOPATHY	Diabetic retinopathy || id:finngen_R12_DM_RETINOPATHY	Pregnancy-specific beta-1-glycoprotein 1 | Neurology	-0.0237228458529392	0.0434863803053137	0.602335109203341
ukb-ppp-PSRC1-OID21169	finngen_R12_DM_RETINOPATHY	Diabetic retinopathy || id:finngen_R12_DM_RETINOPATHY	Proline/serine-rich coiled-coil protein 1 | Oncology
ukb-ppp-PTGR1-OID30297	finngen_R12_DM_RETINOPATHY	Diabetic retinopathy || id:finngen_R12_DM_RETINOPATHY	Prostaglandin reductase 1 | Cardiometabolic_II	-0.0253308326433105	0.0279489608921785	0.388384460558474
ukb-ppp-PTH1R-OID20571	finngen_R12_DM_RETINOPATHY	Diabetic retinopathy || id:finngen_R12_DM_RETINOPATHY	Parathyroid hormone/parathyroid hormone-related peptide receptor | Inflammation	0.107604670759437	0.0383375644150958	0.0376915209983706
ukb-ppp-PTPRB-OID30324	finngen_R12_DM_RETINOPATHY	Diabetic retinopathy || id:finngen_R12_DM_RETINOPATHY	Receptor-type tyrosine-protein phosphatase beta | Cardiometabolic_II	-0.016029908408227	0.0206256936564285	0.518383831803696
ukb-ppp-PTPRC-OID30380	finngen_R12_DM_RETINOPATHY	Diabetic retinopathy || id:finngen_R12_DM_RETINOPATHY	Receptor-type tyrosine-protein phosphatase C | Cardiometabolic_II	-0.139419596399495	0.0550975970411336	0.23959518431599
ukb-ppp-PTPRH-OID31433	finngen_R12_DM_RETINOPATHY	Diabetic retinopathy || id:finngen_R12_DM_RETINOPATHY	Receptor-type tyrosine-protein phosphatase H | Oncology_II	-0.00971957433254287	0.0563351639874989	0.869786285209755
ukb-ppp-PTPRM-OID20598	finngen_R12_DM_RETINOPATHY	Diabetic retinopathy || id:finngen_R12_DM_RETINOPATHY	Receptor-type tyrosine-protein phosphatase mu | Inflammation	-0.0395401345350628	0.0398536638212945	0.425689676945052
ukb-ppp-PTPRN2-OID20912	finngen_R12_DM_RETINOPATHY	Diabetic retinopathy || id:finngen_R12_DM_RETINOPATHY	Receptor-type tyrosine-protein phosphatase N2 | Neurology
ukb-ppp-PTPRS-OID20306	finngen_R12_DM_RETINOPATHY	Diabetic retinopathy || id:finngen_R12_DM_RETINOPATHY	Receptor-type tyrosine-protein phosphatase S | Cardiometabolic	-0.0244603859854782	0.0267505117549655	0.528450363029822
ukb-ppp-PTPRZ1-OID30343	finngen_R12_DM_RETINOPATHY	Diabetic retinopathy || id:finngen_R12_DM_RETINOPATHY	Receptor-type tyrosine-protein phosphatase zeta | Cardiometabolic_II	-0.0113553030803698	0.0185836548488804	0.650816897950601
ukb-ppp-PVALB-OID21420	finngen_R12_DM_RETINOPATHY	Diabetic retinopathy || id:finngen_R12_DM_RETINOPATHY	Parvalbumin alpha | Oncology	-0.0178791045077357	0.0142506087611262	0.298464707409084
ukb-ppp-PVR-OID21011	finngen_R12_DM_RETINOPATHY	Diabetic retinopathy || id:finngen_R12_DM_RETINOPATHY	Poliovirus receptor | Neurology	0.0548670331483638	0.0595764271444859	0.424996109336286
ukb-ppp-PXDNL-OID31405	finngen_R12_DM_RETINOPATHY	Diabetic retinopathy || id:finngen_R12_DM_RETINOPATHY	Peroxidasin-like protein | Oncology_II	-5.27129725639002e-05	0.0417538260841649	0.999196286761885
ukb-ppp-PXN-OID20822	finngen_R12_DM_RETINOPATHY	Diabetic retinopathy || id:finngen_R12_DM_RETINOPATHY	Paxillin | Neurology	0.0122605248735639	0.0245380428424262	0.666871881577702
ukb-ppp-PYDC1-OID30202	finngen_R12_DM_RETINOPATHY	Diabetic retinopathy || id:finngen_R12_DM_RETINOPATHY	Pyrin domain-containing protein 1 | Cardiometabolic_II	-0.130791814562792	0.102575237657914	0.330371229268967
ukb-ppp-PZP-OID30730	finngen_R12_DM_RETINOPATHY	Diabetic retinopathy || id:finngen_R12_DM_RETINOPATHY	Pregnancy zone protein | Inflammation_II
ukb-ppp-QDPR-OID20174	finngen_R12_DM_RETINOPATHY	Diabetic retinopathy || id:finngen_R12_DM_RETINOPATHY	Dihydropteridine reductase | Cardiometabolic	-0.00245824255091253	0.0214852295237427	0.92747622189903
ukb-ppp-QPCT-OID20320	finngen_R12_DM_RETINOPATHY	Diabetic retinopathy || id:finngen_R12_DM_RETINOPATHY	Glutaminyl-peptide cyclotransferase | Cardiometabolic	-0.00601838891355625	0.0170448961960347	0.747373786571818
ukb-ppp-QSOX1-OID30729	finngen_R12_DM_RETINOPATHY	Diabetic retinopathy || id:finngen_R12_DM_RETINOPATHY	Sulfhydryl oxidase 1 | Inflammation_II	-0.0116977859473118	0.0218796010556873	0.629982694267104
ukb-ppp-RARRES1-OID21177	finngen_R12_DM_RETINOPATHY	Diabetic retinopathy || id:finngen_R12_DM_RETINOPATHY	Retinoic acid receptor responder protein 1 | Oncology	-0.00825984693710724	0.0206672245983287	0.716160954419725
ukb-ppp-RASSF2-OID21194	finngen_R12_DM_RETINOPATHY	Diabetic retinopathy || id:finngen_R12_DM_RETINOPATHY	Ras association domain-containing protein 2 | Oncology	0.0492325610603762	0.0604589258028615	0.564928721351906
ukb-ppp-RBKS-OID20986	finngen_R12_DM_RETINOPATHY	Diabetic retinopathy || id:finngen_R12_DM_RETINOPATHY	Ribokinase | Neurology	0.0108473451817426	0.0147705827611569	0.59674300155429
ukb-ppp-RBPMS2-OID30257	finngen_R12_DM_RETINOPATHY	Diabetic retinopathy || id:finngen_R12_DM_RETINOPATHY	RNA-binding protein with multiple splicing 2 | Cardiometabolic_II
ukb-ppp-RECK-OID30234	finngen_R12_DM_RETINOPATHY	Diabetic retinopathy || id:finngen_R12_DM_RETINOPATHY	Reversion-inducing cysteine-rich protein with Kazal motifs | Cardiometabolic_II
ukb-ppp-REG1A-OID20415	finngen_R12_DM_RETINOPATHY	Diabetic retinopathy || id:finngen_R12_DM_RETINOPATHY	Lithostathine-1-alpha | Cardiometabolic	0.041374698016877	0.103175472145989	0.757206406778355
ukb-ppp-REG1B-OID20266	finngen_R12_DM_RETINOPATHY	Diabetic retinopathy || id:finngen_R12_DM_RETINOPATHY	Lithostathine-1-beta | Cardiometabolic	0.0318568492149244	0.0399940788423472	0.571792290633414
ukb-ppp-REG3A-OID20258	finngen_R12_DM_RETINOPATHY	Diabetic retinopathy || id:finngen_R12_DM_RETINOPATHY	Regenerating islet-derived protein 3-alpha | Cardiometabolic	-0.0273577178718919	0.0182480120241802	0.27257208336374
ukb-ppp-REG3G-OID31408	finngen_R12_DM_RETINOPATHY	Diabetic retinopathy || id:finngen_R12_DM_RETINOPATHY	Regenerating islet-derived protein 3-gamma | Oncology_II
ukb-ppp-REG4-OID20784	finngen_R12_DM_RETINOPATHY	Diabetic retinopathy || id:finngen_R12_DM_RETINOPATHY	Regenerating islet-derived protein 4 | Inflammation	0.0379493320941739	0.0283073674717399	0.408002103477913
ukb-ppp-RELT-OID21142	finngen_R12_DM_RETINOPATHY	Diabetic retinopathy || id:finngen_R12_DM_RETINOPATHY	Tumor necrosis factor receptor superfamily member 19L | Neurology	-0.00907158772309174	0.0153571737127159	0.596265233201777
ukb-ppp-REN-OID20201	finngen_R12_DM_RETINOPATHY	Diabetic retinopathy || id:finngen_R12_DM_RETINOPATHY	Renin | Cardiometabolic
ukb-ppp-RET-OID21346	finngen_R12_DM_RETINOPATHY	Diabetic retinopathy || id:finngen_R12_DM_RETINOPATHY	Proto-oncogene tyrosine-protein kinase receptor Ret | Oncology	0.0456994636812177	0.0268227601851001	0.230539920657083
ukb-ppp-RETN-OID20327	finngen_R12_DM_RETINOPATHY	Diabetic retinopathy || id:finngen_R12_DM_RETINOPATHY	Resistin | Cardiometabolic	0.0126611453745576	0.0236986030849917	0.646600255425335
ukb-ppp-RGMA-OID21065	finngen_R12_DM_RETINOPATHY	Diabetic retinopathy || id:finngen_R12_DM_RETINOPATHY	Repulsive guidance molecule A | Neurology	-0.00673602013151088	0.0119428820696398	0.612155364642793
ukb-ppp-RGMB-OID21045	finngen_R12_DM_RETINOPATHY	Diabetic retinopathy || id:finngen_R12_DM_RETINOPATHY	RGM domain family member B | Neurology
ukb-ppp-RIDA-OID30635	finngen_R12_DM_RETINOPATHY	Diabetic retinopathy || id:finngen_R12_DM_RETINOPATHY	2-iminobutanoate/2-iminopropanoate deaminase | Inflammation_II
ukb-ppp-RLN2-OID30601	finngen_R12_DM_RETINOPATHY	Diabetic retinopathy || id:finngen_R12_DM_RETINOPATHY	Prorelaxin H2 | Inflammation_II	-0.0394925374709173	0.0331593282382247	0.444644505950862
ukb-ppp-RNASE1-OID30672	finngen_R12_DM_RETINOPATHY	Diabetic retinopathy || id:finngen_R12_DM_RETINOPATHY	Ribonuclease pancreatic | Inflammation_II	-0.0358627453594754	0.0191607648414874	0.312385779480779
ukb-ppp-RNASE10-OID30238	finngen_R12_DM_RETINOPATHY	Diabetic retinopathy || id:finngen_R12_DM_RETINOPATHY	Inactive ribonuclease-like protein 10 | Cardiometabolic_II	-0.0214194283500803	0.0144289013469067	0.234342198026783
ukb-ppp-RNASE3-OID20203	finngen_R12_DM_RETINOPATHY	Diabetic retinopathy || id:finngen_R12_DM_RETINOPATHY	Eosinophil cationic protein | Cardiometabolic	0.00556293885980461	0.029485861718474	0.867765479369623
ukb-ppp-RNASE4-OID30705	finngen_R12_DM_RETINOPATHY	Diabetic retinopathy || id:finngen_R12_DM_RETINOPATHY	Ribonuclease 4 | Inflammation_II
ukb-ppp-RNASE6-OID30689	finngen_R12_DM_RETINOPATHY	Diabetic retinopathy || id:finngen_R12_DM_RETINOPATHY	Ribonuclease K6 | Inflammation_II
ukb-ppp-RNASET2-OID20321	finngen_R12_DM_RETINOPATHY	Diabetic retinopathy || id:finngen_R12_DM_RETINOPATHY	Ribonuclease T2 | Cardiometabolic	0.0236232676674179	0.0251775355888332	0.447153702424025
ukb-ppp-RNF149-OID30235	finngen_R12_DM_RETINOPATHY	Diabetic retinopathy || id:finngen_R12_DM_RETINOPATHY	E3 ubiquitin-protein ligase RNF149 | Cardiometabolic_II
ukb-ppp-RNF43-OID31291	finngen_R12_DM_RETINOPATHY	Diabetic retinopathy || id:finngen_R12_DM_RETINOPATHY	E3 ubiquitin-protein ligase RNF43 | Oncology_II
ukb-ppp-ROBO1-OID20734	finngen_R12_DM_RETINOPATHY	Diabetic retinopathy || id:finngen_R12_DM_RETINOPATHY	Roundabout homolog 1 | Inflammation	-0.0238116217225217	0.015221568634305	0.258196159467265
ukb-ppp-ROBO2-OID21007	finngen_R12_DM_RETINOPATHY	Diabetic retinopathy || id:finngen_R12_DM_RETINOPATHY	Roundabout homolog 2 | Neurology	0.0189312622212956	0.01748014893162	0.358079763891544
ukb-ppp-ROR1-OID20224	finngen_R12_DM_RETINOPATHY	Diabetic retinopathy || id:finngen_R12_DM_RETINOPATHY	Inactive tyrosine-protein kinase transmembrane receptor ROR1 | Cardiometabolic
ukb-ppp-RSPO1-OID20938	finngen_R12_DM_RETINOPATHY	Diabetic retinopathy || id:finngen_R12_DM_RETINOPATHY	R-spondin-1 | Neurology	0.0689809520821976	0.1443634112733	0.67990177780407
ukb-ppp-RSPO3-OID21415	finngen_R12_DM_RETINOPATHY	Diabetic retinopathy || id:finngen_R12_DM_RETINOPATHY	R-spondin-3 | Oncology
ukb-ppp-RTBDN-OID21343	finngen_R12_DM_RETINOPATHY	Diabetic retinopathy || id:finngen_R12_DM_RETINOPATHY	Retbindin | Oncology
ukb-ppp-RTN4R-OID21424	finngen_R12_DM_RETINOPATHY	Diabetic retinopathy || id:finngen_R12_DM_RETINOPATHY	Reticulon-4 receptor | Oncology	0.00588742996133922	0.0276047181663715	0.844782987397534
ukb-ppp-S100A12-OID21374	finngen_R12_DM_RETINOPATHY	Diabetic retinopathy || id:finngen_R12_DM_RETINOPATHY	Protein S100-A12 | Oncology
ukb-ppp-S100A13-OID30529	finngen_R12_DM_RETINOPATHY	Diabetic retinopathy || id:finngen_R12_DM_RETINOPATHY	Protein S100-A13 | Inflammation_II	0.0793091445500788	0.0502185370934942	0.359355377021171
ukb-ppp-S100A4-OID21519	finngen_R12_DM_RETINOPATHY	Diabetic retinopathy || id:finngen_R12_DM_RETINOPATHY	Protein S100-A4 | Oncology
ukb-ppp-S100P-OID20103	finngen_R12_DM_RETINOPATHY	Diabetic retinopathy || id:finngen_R12_DM_RETINOPATHY	Protein S100-P | Cardiometabolic	-0.0104778985102801	0.014525541466889	0.602171840215424
ukb-ppp-SAA4-OID30726	finngen_R12_DM_RETINOPATHY	Diabetic retinopathy || id:finngen_R12_DM_RETINOPATHY	Serum amyloid A-4 protein | Inflammation_II	0.0203122986454113	0.0330479945411806	0.601407608183065
ukb-ppp-SAMD9L-OID20536	finngen_R12_DM_RETINOPATHY	Diabetic retinopathy || id:finngen_R12_DM_RETINOPATHY	Sterile alpha motif domain-containing protein 9-like | Inflammation	-0.0186672886901306	0.0489663496698513	0.768131208925067
ukb-ppp-SAT2-OID31306	finngen_R12_DM_RETINOPATHY	Diabetic retinopathy || id:finngen_R12_DM_RETINOPATHY	Thialysine N-epsilon-acetyltransferase | Oncology_II	-0.00474996992416181	0.0220915443689753	0.834078769711833
ukb-ppp-SBSN-OID30398	finngen_R12_DM_RETINOPATHY	Diabetic retinopathy || id:finngen_R12_DM_RETINOPATHY	Suprabasin | Cardiometabolic_II	-0.0413403997130466	0.0242411049732704	0.186667016038766
ukb-ppp-SCARA5-OID21058	finngen_R12_DM_RETINOPATHY	Diabetic retinopathy || id:finngen_R12_DM_RETINOPATHY	Scavenger receptor class A member 5 | Neurology	0.0137680603423507	0.0265944737512442	0.695880280722861
ukb-ppp-SCARB2-OID20943	finngen_R12_DM_RETINOPATHY	Diabetic retinopathy || id:finngen_R12_DM_RETINOPATHY	Lysosome membrane protein 2 | Neurology	-0.0163756790618332	0.063659413635768	0.821041033684933
ukb-ppp-SCARF1-OID20297	finngen_R12_DM_RETINOPATHY	Diabetic retinopathy || id:finngen_R12_DM_RETINOPATHY	Scavenger receptor class F member 1 | Cardiometabolic
ukb-ppp-SCARF2-OID21048	finngen_R12_DM_RETINOPATHY	Diabetic retinopathy || id:finngen_R12_DM_RETINOPATHY	Scavenger receptor class F member 2 | Neurology
ukb-ppp-SCG3-OID20728	finngen_R12_DM_RETINOPATHY	Diabetic retinopathy || id:finngen_R12_DM_RETINOPATHY	Secretogranin-3 | Inflammation	0.0506197394944295	0.0440913901409007	0.456187695600112
ukb-ppp-SCGB1A1-OID20688	finngen_R12_DM_RETINOPATHY	Diabetic retinopathy || id:finngen_R12_DM_RETINOPATHY	Uteroglobin | Inflammation	-0.0151977254572112	0.0137590931565994	0.384458288450196
ukb-ppp-SCGB3A1-OID30577	finngen_R12_DM_RETINOPATHY	Diabetic retinopathy || id:finngen_R12_DM_RETINOPATHY	Secretoglobin family 3A member 1 | Inflammation_II
ukb-ppp-SCGB3A2-OID20723	finngen_R12_DM_RETINOPATHY	Diabetic retinopathy || id:finngen_R12_DM_RETINOPATHY	Secretoglobin family 3A member 2 | Inflammation
ukb-ppp-SCLY-OID21425	finngen_R12_DM_RETINOPATHY	Diabetic retinopathy || id:finngen_R12_DM_RETINOPATHY	Selenocysteine lyase | Oncology
ukb-ppp-SCN4B-OID30277	finngen_R12_DM_RETINOPATHY	Diabetic retinopathy || id:finngen_R12_DM_RETINOPATHY	Sodium channel subunit beta-4 | Cardiometabolic_II	0.0427330317343005	0.0156065764410605	0.22291948153966
ukb-ppp-SCPEP1-OID30278	finngen_R12_DM_RETINOPATHY	Diabetic retinopathy || id:finngen_R12_DM_RETINOPATHY	Retinoid-inducible serine carboxypeptidase | Cardiometabolic_II
ukb-ppp-SCRN1-OID20542	finngen_R12_DM_RETINOPATHY	Diabetic retinopathy || id:finngen_R12_DM_RETINOPATHY	Secernin-1 | Inflammation
ukb-ppp-SDC1-OID20169	finngen_R12_DM_RETINOPATHY	Diabetic retinopathy || id:finngen_R12_DM_RETINOPATHY	Syndecan-1 | Cardiometabolic
ukb-ppp-SDC4-OID20216	finngen_R12_DM_RETINOPATHY	Diabetic retinopathy || id:finngen_R12_DM_RETINOPATHY	Syndecan-4 | Cardiometabolic	-0.0190595211547936	0.0427360305872284	0.73293295074239
ukb-ppp-SDCCAG8-OID31423	finngen_R12_DM_RETINOPATHY	Diabetic retinopathy || id:finngen_R12_DM_RETINOPATHY	Serologically defined colon cancer antigen 8 | Oncology_II
ukb-ppp-SDK2-OID30662	finngen_R12_DM_RETINOPATHY	Diabetic retinopathy || id:finngen_R12_DM_RETINOPATHY	Protein sidekick-2 | Inflammation_II	0.0196560326695516	0.0143492242364295	0.264259619362024
ukb-ppp-SELL-OID30752	finngen_R12_DM_RETINOPATHY	Diabetic retinopathy || id:finngen_R12_DM_RETINOPATHY	L-selectin | Inflammation_II	-0.00243773932959125	0.0495871198186488	0.968728479033512
ukb-ppp-SELP-OID20379	finngen_R12_DM_RETINOPATHY	Diabetic retinopathy || id:finngen_R12_DM_RETINOPATHY	P-selectin | Cardiometabolic	-0.0102173172796111	0.018879640962614	0.62598476546455
ukb-ppp-SELPLG-OID20560	finngen_R12_DM_RETINOPATHY	Diabetic retinopathy || id:finngen_R12_DM_RETINOPATHY	P-selectin glycoprotein ligand 1 | Inflammation	0.00892430721639669	0.0181023927284041	0.708412685505597
ukb-ppp-SEMA3F-OID20186	finngen_R12_DM_RETINOPATHY	Diabetic retinopathy || id:finngen_R12_DM_RETINOPATHY	Semaphorin-3F | Cardiometabolic	0.157773993246047	0.165417595560489	0.515053490176497
ukb-ppp-SEMA7A-OID20283	finngen_R12_DM_RETINOPATHY	Diabetic retinopathy || id:finngen_R12_DM_RETINOPATHY	Semaphorin-7A | Cardiometabolic
ukb-ppp-SEPTIN9-OID21279	finngen_R12_DM_RETINOPATHY	Diabetic retinopathy || id:finngen_R12_DM_RETINOPATHY	Septin-9 | Oncology
ukb-ppp-SERPINA1-OID30750	finngen_R12_DM_RETINOPATHY	Diabetic retinopathy || id:finngen_R12_DM_RETINOPATHY	Alpha-1-antitrypsin | Inflammation_II
ukb-ppp-SERPINA11-OID20281	finngen_R12_DM_RETINOPATHY	Diabetic retinopathy || id:finngen_R12_DM_RETINOPATHY	Serpin A11 | Cardiometabolic	-0.0126311702684278	0.0120307792415453	0.353006550711612
ukb-ppp-SERPINA12-OID20219	finngen_R12_DM_RETINOPATHY	Diabetic retinopathy || id:finngen_R12_DM_RETINOPATHY	Serpin A12 | Cardiometabolic	0.00695861712450251	0.0229178355914128	0.812332946673324
ukb-ppp-SERPINA3-OID30786	finngen_R12_DM_RETINOPATHY	Diabetic retinopathy || id:finngen_R12_DM_RETINOPATHY	Alpha-1-antichymotrypsin | Inflammation_II	-0.00471121656986239	0.0140817513732688	0.754762964597311
ukb-ppp-SERPINA4-OID30774	finngen_R12_DM_RETINOPATHY	Diabetic retinopathy || id:finngen_R12_DM_RETINOPATHY	Kallistatin | Inflammation_II	-0.0106319569703569	0.0111916695614066	0.412203074266024
ukb-ppp-SERPINA5-OID30763	finngen_R12_DM_RETINOPATHY	Diabetic retinopathy || id:finngen_R12_DM_RETINOPATHY	Plasma serine protease inhibitor | Inflammation_II	-0.0454240202276573	0.0387393910836452	0.449542772086516
ukb-ppp-SERPINA6-OID30743	finngen_R12_DM_RETINOPATHY	Diabetic retinopathy || id:finngen_R12_DM_RETINOPATHY	Corticosteroid-binding globulin | Inflammation_II
ukb-ppp-SERPINA9-OID21284	finngen_R12_DM_RETINOPATHY	Diabetic retinopathy || id:finngen_R12_DM_RETINOPATHY	Serpin A9 | Oncology	-0.030663249413583	0.0520015238063228	0.615159437208653
ukb-ppp-SERPINB1-OID21088	finngen_R12_DM_RETINOPATHY	Diabetic retinopathy || id:finngen_R12_DM_RETINOPATHY	Leukocyte elastase inhibitor | Neurology
ukb-ppp-SERPINB8-OID20630	finngen_R12_DM_RETINOPATHY	Diabetic retinopathy || id:finngen_R12_DM_RETINOPATHY	Serpin B8 | Inflammation	0.00703048297957916	0.0104573571101396	0.549539703091144
ukb-ppp-SERPINB9-OID20932	finngen_R12_DM_RETINOPATHY	Diabetic retinopathy || id:finngen_R12_DM_RETINOPATHY	Serpin B9 | Neurology
ukb-ppp-SERPINC1-OID30789	finngen_R12_DM_RETINOPATHY	Diabetic retinopathy || id:finngen_R12_DM_RETINOPATHY	Antithrombin-III | Inflammation_II
ukb-ppp-SERPINE1-OID20342	finngen_R12_DM_RETINOPATHY	Diabetic retinopathy || id:finngen_R12_DM_RETINOPATHY	Plasminogen activator inhibitor 1 | Cardiometabolic
ukb-ppp-SERPINE2-OID30359	finngen_R12_DM_RETINOPATHY	Diabetic retinopathy || id:finngen_R12_DM_RETINOPATHY	Glia-derived nexin | Cardiometabolic_II	-0.0304705405172961	0.0358962288783291	0.551930145090387
ukb-ppp-SERPINF1-OID30757	finngen_R12_DM_RETINOPATHY	Diabetic retinopathy || id:finngen_R12_DM_RETINOPATHY	Pigment epithelium-derived factor | Inflammation_II	-0.0075039892779195	0.0192406513518319	0.763265186649543
ukb-ppp-SERPING1-OID30777	finngen_R12_DM_RETINOPATHY	Diabetic retinopathy || id:finngen_R12_DM_RETINOPATHY	Plasma protease C1 inhibitor | Inflammation_II
ukb-ppp-SERPINI1-OID30604	finngen_R12_DM_RETINOPATHY	Diabetic retinopathy || id:finngen_R12_DM_RETINOPATHY	Neuroserpin | Inflammation_II	-0.0236142020526338	0.0305988048872539	0.520981941664908
ukb-ppp-SERPINI2-OID31504	finngen_R12_DM_RETINOPATHY	Diabetic retinopathy || id:finngen_R12_DM_RETINOPATHY	Serpin I2 | Oncology_II	-0.0120576572612501	0.0171447467390225	0.554722809168724
ukb-ppp-SETMAR-OID20948	finngen_R12_DM_RETINOPATHY	Diabetic retinopathy || id:finngen_R12_DM_RETINOPATHY	Histone-lysine N-methyltransferase SETMAR | Neurology	-0.0103042422325118	0.0183191015379566	0.67380940107824
ukb-ppp-SEZ6L-OID21488	finngen_R12_DM_RETINOPATHY	Diabetic retinopathy || id:finngen_R12_DM_RETINOPATHY	Seizure 6-like protein | Oncology	0.00292746071789077	0.0123942463704116	0.828488862139717
ukb-ppp-SEZ6L2-OID21289	finngen_R12_DM_RETINOPATHY	Diabetic retinopathy || id:finngen_R12_DM_RETINOPATHY	Seizure 6-like protein 2 | Oncology	0.0354104355573083	0.0601186027940584	0.661127839423872
ukb-ppp-SFRP1-OID20984	finngen_R12_DM_RETINOPATHY	Diabetic retinopathy || id:finngen_R12_DM_RETINOPATHY	Secreted frizzled-related protein 1 | Neurology	-0.0184316938656293	0.0480721039524259	0.766914376437002
ukb-ppp-SFRP4-OID30648	finngen_R12_DM_RETINOPATHY	Diabetic retinopathy || id:finngen_R12_DM_RETINOPATHY	Secreted frizzled-related protein 4 | Inflammation_II
ukb-ppp-SFTPA1-OID21165	finngen_R12_DM_RETINOPATHY	Diabetic retinopathy || id:finngen_R12_DM_RETINOPATHY	Pulmonary surfactant-associated protein A1 | Oncology	0.0520952197962148	0.0319907585069241	0.350592824416997
ukb-ppp-SFTPA2-OID21218	finngen_R12_DM_RETINOPATHY	Diabetic retinopathy || id:finngen_R12_DM_RETINOPATHY	Pulmonary surfactant-associated protein A2 | Oncology	-0.023526754299668	0.0363509237243572	0.552763499395979
ukb-ppp-SFTPD-OID20214	finngen_R12_DM_RETINOPATHY	Diabetic retinopathy || id:finngen_R12_DM_RETINOPATHY	Pulmonary surfactant-associated protein D | Cardiometabolic	-0.00443265946614002	0.0158032250467204	0.79733163034633
ukb-ppp-SGSH-OID30341	finngen_R12_DM_RETINOPATHY	Diabetic retinopathy || id:finngen_R12_DM_RETINOPATHY	N-sulphoglucosamine sulphohydrolase | Cardiometabolic_II	-0.013115728983123	0.0169627527206575	0.482552437510986
ukb-ppp-SH3BP1-OID31439	finngen_R12_DM_RETINOPATHY	Diabetic retinopathy || id:finngen_R12_DM_RETINOPATHY	SH3 domain-binding protein 1 | Oncology_II	0.0831137927837959	0.07587702319605	0.471043025956364
ukb-ppp-SH3GLB2-OID31145	finngen_R12_DM_RETINOPATHY	Diabetic retinopathy || id:finngen_R12_DM_RETINOPATHY	Endophilin-B2 | Neurology_II	-0.023705225817414	0.101748843234102	0.854281063854222
ukb-ppp-SHBG-OID30685	finngen_R12_DM_RETINOPATHY	Diabetic retinopathy || id:finngen_R12_DM_RETINOPATHY	Sex hormone-binding globulin | Inflammation_II
ukb-ppp-SHISA5-OID30387	finngen_R12_DM_RETINOPATHY	Diabetic retinopathy || id:finngen_R12_DM_RETINOPATHY	Protein shisa-5 | Cardiometabolic_II	0.120344041868623	0.112762164331021	0.397626613028957
ukb-ppp-SHMT1-OID20714	finngen_R12_DM_RETINOPATHY	Diabetic retinopathy || id:finngen_R12_DM_RETINOPATHY	Serine hydroxymethyltransferase, cytosolic | Inflammation	0.0221151780152091	0.0401630444621629	0.620234784304131
ukb-ppp-SIAE-OID21503	finngen_R12_DM_RETINOPATHY	Diabetic retinopathy || id:finngen_R12_DM_RETINOPATHY	Sialate O-acetylesterase | Oncology
ukb-ppp-SIGLEC10-OID20537	finngen_R12_DM_RETINOPATHY	Diabetic retinopathy || id:finngen_R12_DM_RETINOPATHY	Sialic acid-binding Ig-like lectin 10 | Inflammation	-0.0157942594891255	0.0224419134193292	0.520377386866507
ukb-ppp-SIGLEC5-OID21082	finngen_R12_DM_RETINOPATHY	Diabetic retinopathy || id:finngen_R12_DM_RETINOPATHY	Sialic acid-binding Ig-like lectin 5 | Neurology	0.0230625029209484	0.0192151981347489	0.352933789133942
ukb-ppp-SIGLEC6-OID21394	finngen_R12_DM_RETINOPATHY	Diabetic retinopathy || id:finngen_R12_DM_RETINOPATHY	Sialic acid-binding Ig-like lectin 6 | Oncology	-0.0336019165232342	0.0325128037452139	0.359759213413391
ukb-ppp-SIGLEC7-OID20190	finngen_R12_DM_RETINOPATHY	Diabetic retinopathy || id:finngen_R12_DM_RETINOPATHY	Sialic acid-binding Ig-like lectin 7 | Cardiometabolic	-0.0166927584156646	0.0205075212648135	0.501156111500998
ukb-ppp-SIGLEC8-OID30261	finngen_R12_DM_RETINOPATHY	Diabetic retinopathy || id:finngen_R12_DM_RETINOPATHY	Sialic acid-binding Ig-like lectin 8 | Cardiometabolic_II	0.000149386334152155	0.0160380789316106	0.993153010816259
ukb-ppp-SIGLEC9-OID21390	finngen_R12_DM_RETINOPATHY	Diabetic retinopathy || id:finngen_R12_DM_RETINOPATHY	Sialic acid-binding Ig-like lectin 9 | Oncology	-0.0353143508653968	0.0268184299984456	0.413486325543192
ukb-ppp-SIRPA-OID20304	finngen_R12_DM_RETINOPATHY	Diabetic retinopathy || id:finngen_R12_DM_RETINOPATHY	Tyrosine-protein phosphatase non-receptor type substrate 1 | Cardiometabolic	0.00678241303762455	0.0218984028602678	0.772236993966878
ukb-ppp-SIRPB1-OID20739	finngen_R12_DM_RETINOPATHY	Diabetic retinopathy || id:finngen_R12_DM_RETINOPATHY	Signal-regulatory protein beta-1 | Inflammation
ukb-ppp-SLA2-OID31017	finngen_R12_DM_RETINOPATHY	Diabetic retinopathy || id:finngen_R12_DM_RETINOPATHY	Src-like-adapter 2 | Neurology_II
ukb-ppp-SLAMF6-OID21254	finngen_R12_DM_RETINOPATHY	Diabetic retinopathy || id:finngen_R12_DM_RETINOPATHY	SLAM family member 6 | Oncology	0.0993287256724496	0.0461854916640842	0.277081173429306
ukb-ppp-SLAMF7-OID20602	finngen_R12_DM_RETINOPATHY	Diabetic retinopathy || id:finngen_R12_DM_RETINOPATHY	SLAM family member 7 | Inflammation	0.00440701557321717	0.0174388773249473	0.816816927108993
ukb-ppp-SLAMF8-OID21214	finngen_R12_DM_RETINOPATHY	Diabetic retinopathy || id:finngen_R12_DM_RETINOPATHY	SLAM family member 8 | Oncology	-7.48045099836028e-05	0.0103005855292196	0.994553439130904
ukb-ppp-SLC39A5-OID20539	finngen_R12_DM_RETINOPATHY	Diabetic retinopathy || id:finngen_R12_DM_RETINOPATHY	Zinc transporter ZIP5 | Inflammation
ukb-ppp-SLITRK6-OID20094	finngen_R12_DM_RETINOPATHY	Diabetic retinopathy || id:finngen_R12_DM_RETINOPATHY	SLIT and NTRK-like protein 6 | Cardiometabolic	0.00857724769180451	0.0158118360344342	0.683578378368229
ukb-ppp-SLURP1-OID30404	finngen_R12_DM_RETINOPATHY	Diabetic retinopathy || id:finngen_R12_DM_RETINOPATHY	Secreted Ly-6/uPAR-related protein 1 | Cardiometabolic_II	0.0310778288658994	0.0172080927428105	0.212668881478959
ukb-ppp-SMAD3-OID31418	finngen_R12_DM_RETINOPATHY	Diabetic retinopathy || id:finngen_R12_DM_RETINOPATHY	Mothers against decapentaplegic homolog 3 | Oncology_II
ukb-ppp-SMOC1-OID21461	finngen_R12_DM_RETINOPATHY	Diabetic retinopathy || id:finngen_R12_DM_RETINOPATHY	SPARC-related modular calcium-binding protein 1 | Oncology	-0.0141265630294113	0.0399204958486045	0.757261637806136
ukb-ppp-SMOC2-OID20730	finngen_R12_DM_RETINOPATHY	Diabetic retinopathy || id:finngen_R12_DM_RETINOPATHY	SPARC-related modular calcium-binding protein 2 | Inflammation	0.0822744489798977	0.0525302782254554	0.192355930390043
ukb-ppp-SMPD1-OID21028	finngen_R12_DM_RETINOPATHY	Diabetic retinopathy || id:finngen_R12_DM_RETINOPATHY	Sphingomyelin phosphodiesterase | Neurology
ukb-ppp-SMPDL3A-OID20676	finngen_R12_DM_RETINOPATHY	Diabetic retinopathy || id:finngen_R12_DM_RETINOPATHY	Acid sphingomyelinase-like phosphodiesterase 3a | Inflammation	0.0188342093564062	0.0296498909540685	0.570422757260961
ukb-ppp-SNCG-OID20971	finngen_R12_DM_RETINOPATHY	Diabetic retinopathy || id:finngen_R12_DM_RETINOPATHY	Gamma-synuclein | Neurology	-0.00429664009448338	0.015116492143516	0.787625260963114
ukb-ppp-SNED1-OID30205	finngen_R12_DM_RETINOPATHY	Diabetic retinopathy || id:finngen_R12_DM_RETINOPATHY	Sushi, nidogen and EGF-like domain-containing protein 1 | Cardiometabolic_II	0.0465225939076152	0.0247099352786473	0.31082762861603
ukb-ppp-SNX15-OID30644	finngen_R12_DM_RETINOPATHY	Diabetic retinopathy || id:finngen_R12_DM_RETINOPATHY	Sorting nexin-15 | Inflammation_II	-0.0134316678505092	0.0209894316561001	0.587745498582423
ukb-ppp-SNX9-OID20135	finngen_R12_DM_RETINOPATHY	Diabetic retinopathy || id:finngen_R12_DM_RETINOPATHY	Sorting nexin-9 | Cardiometabolic
ukb-ppp-SOD2-OID21114	finngen_R12_DM_RETINOPATHY	Diabetic retinopathy || id:finngen_R12_DM_RETINOPATHY	Superoxide dismutase [Mn], mitochondrial | Neurology
ukb-ppp-SOD3-OID30683	finngen_R12_DM_RETINOPATHY	Diabetic retinopathy || id:finngen_R12_DM_RETINOPATHY	Extracellular superoxide dismutase | Inflammation_II	0.0020375290402725	0.0456219158325746	0.971586684776054
ukb-ppp-SORCS2-OID21262	finngen_R12_DM_RETINOPATHY	Diabetic retinopathy || id:finngen_R12_DM_RETINOPATHY	VPS10 domain-containing receptor SorCS2 [Cleaved into: SorCS2 122 kDa chain; SorCS2 104 kDa chain; SorCS2 18 kDa chain] | Oncology	0.00935612008620833	0.0138091070262505	0.535232991254694
ukb-ppp-SORD-OID21453	finngen_R12_DM_RETINOPATHY	Diabetic retinopathy || id:finngen_R12_DM_RETINOPATHY	Sorbitol dehydrogenase | Oncology
ukb-ppp-SORT1-OID20213	finngen_R12_DM_RETINOPATHY	Diabetic retinopathy || id:finngen_R12_DM_RETINOPATHY	Sortilin | Cardiometabolic
ukb-ppp-SPAG1-OID30979	finngen_R12_DM_RETINOPATHY	Diabetic retinopathy || id:finngen_R12_DM_RETINOPATHY	Sperm-associated antigen 1 | Neurology_II	-0.00411957005257413	0.0657185221540459	0.953960070650633
ukb-ppp-SPARCL1-OID20361	finngen_R12_DM_RETINOPATHY	Diabetic retinopathy || id:finngen_R12_DM_RETINOPATHY	SPARC-like protein 1 | Cardiometabolic	0.00445152630783783	0.0200942488060414	0.832025136128174
ukb-ppp-SPESP1-OID30298	finngen_R12_DM_RETINOPATHY	Diabetic retinopathy || id:finngen_R12_DM_RETINOPATHY	Sperm equatorial segment protein 1 | Cardiometabolic_II	-0.0731649060158196	0.0531952792989425	0.302798518044251
ukb-ppp-SPINK1-OID21097	finngen_R12_DM_RETINOPATHY	Diabetic retinopathy || id:finngen_R12_DM_RETINOPATHY	Serine protease inhibitor Kazal-type 1 | Neurology	0.0134104390333524	0.0469241198399447	0.789228269694403
ukb-ppp-SPINK2-OID30627	finngen_R12_DM_RETINOPATHY	Diabetic retinopathy || id:finngen_R12_DM_RETINOPATHY	Serine protease inhibitor Kazal-type 2 | Inflammation_II	-0.0164103415320703	0.0116801086962749	0.254671335707327
ukb-ppp-SPINK4-OID20509	finngen_R12_DM_RETINOPATHY	Diabetic retinopathy || id:finngen_R12_DM_RETINOPATHY	Serine protease inhibitor Kazal-type 4 | Inflammation	-0.00337496603347181	0.0300929300787947	0.91385162608305
ukb-ppp-SPINK5-OID21148	finngen_R12_DM_RETINOPATHY	Diabetic retinopathy || id:finngen_R12_DM_RETINOPATHY	Serine protease inhibitor Kazal-type 5 | Neurology	0.0411001332506359	0.0533201434320915	0.581936808683527
ukb-ppp-SPINK6-OID21450	finngen_R12_DM_RETINOPATHY	Diabetic retinopathy || id:finngen_R12_DM_RETINOPATHY	Serine protease inhibitor Kazal-type 6 | Oncology
ukb-ppp-SPINK8-OID30153	finngen_R12_DM_RETINOPATHY	Diabetic retinopathy || id:finngen_R12_DM_RETINOPATHY	Serine protease inhibitor Kazal-type 8 | Cardiometabolic_II	-0.0664150889778892	0.0523150773864897	0.42474952535823
ukb-ppp-SPINT1-OID21109	finngen_R12_DM_RETINOPATHY	Diabetic retinopathy || id:finngen_R12_DM_RETINOPATHY	Kunitz-type protease inhibitor 1 | Neurology	0.0416855131525369	0.0580053473839605	0.546974805230209
ukb-ppp-SPINT2-OID20720	finngen_R12_DM_RETINOPATHY	Diabetic retinopathy || id:finngen_R12_DM_RETINOPATHY	Kunitz-type protease inhibitor 2 | Inflammation	-0.0187280291762247	0.0532096397380052	0.784551350845581
ukb-ppp-SPOCK1-OID20924	finngen_R12_DM_RETINOPATHY	Diabetic retinopathy || id:finngen_R12_DM_RETINOPATHY	Testican-1 | Neurology	0.0151979167175297	0.0607780577800292	0.844008198883415
ukb-ppp-SPON1-OID20759	finngen_R12_DM_RETINOPATHY	Diabetic retinopathy || id:finngen_R12_DM_RETINOPATHY	Spondin-1 | Inflammation	-0.00751538341803401	0.0234053227207976	0.802203571299265
ukb-ppp-SPON2-OID20221	finngen_R12_DM_RETINOPATHY	Diabetic retinopathy || id:finngen_R12_DM_RETINOPATHY	Spondin-2 | Cardiometabolic
ukb-ppp-SPP1-OID20322	finngen_R12_DM_RETINOPATHY	Diabetic retinopathy || id:finngen_R12_DM_RETINOPATHY	Osteopontin | Cardiometabolic
ukb-ppp-SPRR3-OID31131	finngen_R12_DM_RETINOPATHY	Diabetic retinopathy || id:finngen_R12_DM_RETINOPATHY	Small proline-rich protein 3 | Neurology_II	-0.0179799009157785	0.0357081009842678	0.664580576370432
ukb-ppp-SPRY2-OID20475	finngen_R12_DM_RETINOPATHY	Diabetic retinopathy || id:finngen_R12_DM_RETINOPATHY	Protein sprouty homolog 2 | Inflammation
ukb-ppp-SPTLC1-OID31086	finngen_R12_DM_RETINOPATHY	Diabetic retinopathy || id:finngen_R12_DM_RETINOPATHY	Serine palmitoyltransferase 1 | Neurology_II
ukb-ppp-SSC4D-OID20182	finngen_R12_DM_RETINOPATHY	Diabetic retinopathy || id:finngen_R12_DM_RETINOPATHY	Scavenger receptor cysteine-rich domain-containing group B protein | Cardiometabolic	-0.0221807619051962	0.013686421644728	0.246537770316372
ukb-ppp-SSC5D-OID20351	finngen_R12_DM_RETINOPATHY	Diabetic retinopathy || id:finngen_R12_DM_RETINOPATHY	Soluble scavenger receptor cysteine-rich domain-containing protein SSC5D | Cardiometabolic	-0.0183633852280525	0.0193453039094432	0.516573570496888
ukb-ppp-ST3GAL1-OID21322	finngen_R12_DM_RETINOPATHY	Diabetic retinopathy || id:finngen_R12_DM_RETINOPATHY	CMP-N-acetylneuraminate-beta-galactosamide-alpha-2,3-sialyltransferase 1 | Oncology
ukb-ppp-ST6GAL1-OID20302	finngen_R12_DM_RETINOPATHY	Diabetic retinopathy || id:finngen_R12_DM_RETINOPATHY	Beta-galactoside alpha-2,6-sialyltransferase 1 | Cardiometabolic	0.0221575027915142	0.0444752616604131	0.705750989244447
ukb-ppp-STAB2-OID30401	finngen_R12_DM_RETINOPATHY	Diabetic retinopathy || id:finngen_R12_DM_RETINOPATHY	Stabilin-2 | Cardiometabolic_II	0.0121586723969287	0.020309151369607	0.581639949746624
ukb-ppp-STAT2-OID30536	finngen_R12_DM_RETINOPATHY	Diabetic retinopathy || id:finngen_R12_DM_RETINOPATHY	Signal transducer and activator of transcription 2 | Inflammation_II
ukb-ppp-STC2-OID21157	finngen_R12_DM_RETINOPATHY	Diabetic retinopathy || id:finngen_R12_DM_RETINOPATHY	Stanniocalcin-2 | Neurology
ukb-ppp-STX16-OID21170	finngen_R12_DM_RETINOPATHY	Diabetic retinopathy || id:finngen_R12_DM_RETINOPATHY	Syntaxin-16 | Oncology
ukb-ppp-STX7-OID30560	finngen_R12_DM_RETINOPATHY	Diabetic retinopathy || id:finngen_R12_DM_RETINOPATHY	Syntaxin-7 | Inflammation_II	-0.0164766201386691	0.00896209696102165	0.125392764962226
ukb-ppp-SULT1A1-OID21031	finngen_R12_DM_RETINOPATHY	Diabetic retinopathy || id:finngen_R12_DM_RETINOPATHY	Sulfotransferase 1A1 | Neurology
ukb-ppp-SUMF2-OID21032	finngen_R12_DM_RETINOPATHY	Diabetic retinopathy || id:finngen_R12_DM_RETINOPATHY	Inactive C-alpha-formylglycine-generating enzyme 2 | Neurology	-0.0252259051135813	0.0188588540612252	0.273386721328505
ukb-ppp-SUSD1-OID20072	finngen_R12_DM_RETINOPATHY	Diabetic retinopathy || id:finngen_R12_DM_RETINOPATHY	Sushi domain-containing protein 1 | Cardiometabolic
ukb-ppp-SUSD2-OID21098	finngen_R12_DM_RETINOPATHY	Diabetic retinopathy || id:finngen_R12_DM_RETINOPATHY	Sushi domain-containing protein 2 | Neurology	0.00934224423732837	0.0162246303866554	0.605101134406833
ukb-ppp-SUSD5-OID30650	finngen_R12_DM_RETINOPATHY	Diabetic retinopathy || id:finngen_R12_DM_RETINOPATHY	Sushi domain-containing protein 5 | Inflammation_II	-0.0545256769749595	0.0293106639335915	0.159787539191795
ukb-ppp-SWAP70-OID31477	finngen_R12_DM_RETINOPATHY	Diabetic retinopathy || id:finngen_R12_DM_RETINOPATHY	Switch-associated protein 70 | Oncology_II	0.00483759251445875	0.0627581165432616	0.951024199090582
ukb-ppp-TACC3-OID21285	finngen_R12_DM_RETINOPATHY	Diabetic retinopathy || id:finngen_R12_DM_RETINOPATHY	Transforming acidic coiled-coil-containing protein 3 | Oncology
ukb-ppp-TACSTD2-OID21447	finngen_R12_DM_RETINOPATHY	Diabetic retinopathy || id:finngen_R12_DM_RETINOPATHY	Tumor-associated calcium signal transducer 2 | Oncology	0.00101603102110809	0.015220260323025	0.950976460080581
ukb-ppp-TAFA5-OID21321	finngen_R12_DM_RETINOPATHY	Diabetic retinopathy || id:finngen_R12_DM_RETINOPATHY	Chemokine-like protein TAFA-5 | Oncology	-0.0162573663662598	0.0223643633719652	0.51985661636596
ukb-ppp-TBC1D17-OID20844	finngen_R12_DM_RETINOPATHY	Diabetic retinopathy || id:finngen_R12_DM_RETINOPATHY	TBC1 domain family member 17 | Neurology	-0.00146945076463623	0.0156616658540993	0.931163559834694
ukb-ppp-TBCC-OID20942	finngen_R12_DM_RETINOPATHY	Diabetic retinopathy || id:finngen_R12_DM_RETINOPATHY	Tubulin-specific chaperone C | Neurology
ukb-ppp-TCL1A-OID20987	finngen_R12_DM_RETINOPATHY	Diabetic retinopathy || id:finngen_R12_DM_RETINOPATHY	T-cell leukemia/lymphoma protein 1A | Neurology
ukb-ppp-TCN1-OID30687	finngen_R12_DM_RETINOPATHY	Diabetic retinopathy || id:finngen_R12_DM_RETINOPATHY	Transcobalamin-1 | Inflammation_II	-0.00601782515622347	0.0266128581582263	0.828610674385309
ukb-ppp-TCN2-OID20341	finngen_R12_DM_RETINOPATHY	Diabetic retinopathy || id:finngen_R12_DM_RETINOPATHY	Transcobalamin-2 | Cardiometabolic	-0.00377575314418566	0.0338172256301369	0.915443195255876
ukb-ppp-TCTN3-OID30326	finngen_R12_DM_RETINOPATHY	Diabetic retinopathy || id:finngen_R12_DM_RETINOPATHY	Tectonic-3 | Cardiometabolic_II	0.00287088883933827	0.0234585763452872	0.913785629589029
ukb-ppp-TDGF1-OID20816	finngen_R12_DM_RETINOPATHY	Diabetic retinopathy || id:finngen_R12_DM_RETINOPATHY	Teratocarcinoma-derived growth factor 1 | Neurology	0.0151234749676239	0.0158031020968077	0.361134034539813
ukb-ppp-TEK-OID21496	finngen_R12_DM_RETINOPATHY	Diabetic retinopathy || id:finngen_R12_DM_RETINOPATHY	Angiopoietin-1 receptor | Oncology	-0.0171559681388933	0.0203779130928707	0.447240107205381
ukb-ppp-TEX101-OID30971	finngen_R12_DM_RETINOPATHY	Diabetic retinopathy || id:finngen_R12_DM_RETINOPATHY	Testis-expressed protein 101 | Neurology_II
ukb-ppp-TF-OID30783	finngen_R12_DM_RETINOPATHY	Diabetic retinopathy || id:finngen_R12_DM_RETINOPATHY	Serotransferrin | Inflammation_II	-0.0136708768392039	0.0200657328102233	0.619257934131895
ukb-ppp-TFF1-OID21154	finngen_R12_DM_RETINOPATHY	Diabetic retinopathy || id:finngen_R12_DM_RETINOPATHY	Trefoil factor 1 | Neurology	-0.0487011910621619	0.0524138190598058	0.450893658518906
ukb-ppp-TFF2-OID20787	finngen_R12_DM_RETINOPATHY	Diabetic retinopathy || id:finngen_R12_DM_RETINOPATHY	Trefoil factor 2 | Inflammation
ukb-ppp-TFF3-OID20371	finngen_R12_DM_RETINOPATHY	Diabetic retinopathy || id:finngen_R12_DM_RETINOPATHY	Trefoil factor 3 | Cardiometabolic	0.00887928421773567	0.021972325271173	0.755508516896405
ukb-ppp-TFPI-OID20388	finngen_R12_DM_RETINOPATHY	Diabetic retinopathy || id:finngen_R12_DM_RETINOPATHY	Tissue factor pathway inhibitor | Cardiometabolic	-0.0471306240391773	0.0490672542954836	0.512814529964634
ukb-ppp-TFPI2-OID21512	finngen_R12_DM_RETINOPATHY	Diabetic retinopathy || id:finngen_R12_DM_RETINOPATHY	Tissue factor pathway inhibitor 2 | Oncology	-0.0287862100921561	0.0428622985468501	0.5710234446994
ukb-ppp-TFRC-OID20369	finngen_R12_DM_RETINOPATHY	Diabetic retinopathy || id:finngen_R12_DM_RETINOPATHY	Transferrin receptor protein 1 | Cardiometabolic	0.0472847292912951	0.0312679512640456	0.371949443217408
ukb-ppp-TG-OID31359	finngen_R12_DM_RETINOPATHY	Diabetic retinopathy || id:finngen_R12_DM_RETINOPATHY	Thyroglobulin | Oncology_II
ukb-ppp-TGFB1-OID20621	finngen_R12_DM_RETINOPATHY	Diabetic retinopathy || id:finngen_R12_DM_RETINOPATHY	Transforming growth factor beta-1 proprotein [Cleaved into: Latency-associated peptide | Inflammation
ukb-ppp-TGFBI-OID20417	finngen_R12_DM_RETINOPATHY	Diabetic retinopathy || id:finngen_R12_DM_RETINOPATHY	Transforming growth factor-beta-induced protein ig-h3 | Cardiometabolic	0.0193534709942212	0.015663149176324	0.433154837476921
ukb-ppp-TGFBR2-OID21493	finngen_R12_DM_RETINOPATHY	Diabetic retinopathy || id:finngen_R12_DM_RETINOPATHY	TGF-beta receptor type-2 | Oncology
ukb-ppp-TGFBR3-OID20255	finngen_R12_DM_RETINOPATHY	Diabetic retinopathy || id:finngen_R12_DM_RETINOPATHY	Transforming growth factor beta receptor type 3 | Cardiometabolic
ukb-ppp-TGOLN2-OID30691	finngen_R12_DM_RETINOPATHY	Diabetic retinopathy || id:finngen_R12_DM_RETINOPATHY	Trans-Golgi network integral membrane protein 2 | Inflammation_II	0.0305222578249908	0.0345707028773627	0.470428018774655
ukb-ppp-THBD-OID20231	finngen_R12_DM_RETINOPATHY	Diabetic retinopathy || id:finngen_R12_DM_RETINOPATHY	Thrombomodulin | Cardiometabolic
ukb-ppp-THBS2-OID21104	finngen_R12_DM_RETINOPATHY	Diabetic retinopathy || id:finngen_R12_DM_RETINOPATHY	Thrombospondin-2 | Neurology	-0.0130751921594639	0.017730563689732	0.53763730454943
ukb-ppp-THBS4-OID20368	finngen_R12_DM_RETINOPATHY	Diabetic retinopathy || id:finngen_R12_DM_RETINOPATHY	Thrombospondin-4 | Cardiometabolic	-0.0206161711724791	0.0176390855007832	0.450556876094993
ukb-ppp-THSD1-OID30476	finngen_R12_DM_RETINOPATHY	Diabetic retinopathy || id:finngen_R12_DM_RETINOPATHY	Thrombospondin type-1 domain-containing protein 1 | Inflammation_II	0.00906470876127886	0.110072239131613	0.941866567696649
ukb-ppp-THTPA-OID31375	finngen_R12_DM_RETINOPATHY	Diabetic retinopathy || id:finngen_R12_DM_RETINOPATHY	Thiamine-triphosphatase | Oncology_II
ukb-ppp-THY1-OID21050	finngen_R12_DM_RETINOPATHY	Diabetic retinopathy || id:finngen_R12_DM_RETINOPATHY	Thy-1 membrane glycoprotein | Neurology	0.0175984776133293	0.026035459121187	0.621595126744254
ukb-ppp-TIMD4-OID20375	finngen_R12_DM_RETINOPATHY	Diabetic retinopathy || id:finngen_R12_DM_RETINOPATHY	T-cell immunoglobulin and mucin domain-containing protein 4 | Cardiometabolic
ukb-ppp-TIMP2-OID30318	finngen_R12_DM_RETINOPATHY	Diabetic retinopathy || id:finngen_R12_DM_RETINOPATHY	Metalloproteinase inhibitor 2 | Cardiometabolic_II
ukb-ppp-TIMP3-OID20684	finngen_R12_DM_RETINOPATHY	Diabetic retinopathy || id:finngen_R12_DM_RETINOPATHY	Metalloproteinase inhibitor 3 | Inflammation	0.0100460810700755	0.0235866564681042	0.711622300401817
ukb-ppp-TIMP4-OID21147	finngen_R12_DM_RETINOPATHY	Diabetic retinopathy || id:finngen_R12_DM_RETINOPATHY	Metalloproteinase inhibitor 4 | Neurology	0.0397824226875436	0.0283434935194532	0.255045939872589
ukb-ppp-TINAGL1-OID20180	finngen_R12_DM_RETINOPATHY	Diabetic retinopathy || id:finngen_R12_DM_RETINOPATHY	Tubulointerstitial nephritis antigen-like | Cardiometabolic
ukb-ppp-TLR1-OID30532	finngen_R12_DM_RETINOPATHY	Diabetic retinopathy || id:finngen_R12_DM_RETINOPATHY	Toll-like receptor 1 | Inflammation_II	0.0320390339292802	0.0397077272184314	0.450531969260704
ukb-ppp-TLR3-OID20612	finngen_R12_DM_RETINOPATHY	Diabetic retinopathy || id:finngen_R12_DM_RETINOPATHY	Toll-like receptor 3 | Inflammation	0.0115310611606091	0.0223415819539746	0.696673172972373
ukb-ppp-TLR4-OID30428	finngen_R12_DM_RETINOPATHY	Diabetic retinopathy || id:finngen_R12_DM_RETINOPATHY	Toll-like receptor 4 | Inflammation_II
ukb-ppp-TMEM132A-OID30287	finngen_R12_DM_RETINOPATHY	Diabetic retinopathy || id:finngen_R12_DM_RETINOPATHY	Transmembrane protein 132A | Cardiometabolic_II	-0.0277873280714287	0.0191264699184643	0.283436410391603
ukb-ppp-TMEM25-OID31015	finngen_R12_DM_RETINOPATHY	Diabetic retinopathy || id:finngen_R12_DM_RETINOPATHY	Transmembrane protein 25 | Neurology_II	0.0232758915258958	0.0530180922903752	0.690344870966403
ukb-ppp-TMPRSS11D-OID31103	finngen_R12_DM_RETINOPATHY	Diabetic retinopathy || id:finngen_R12_DM_RETINOPATHY	Transmembrane protease serine 11D | Neurology_II
ukb-ppp-TMPRSS15-OID21364	finngen_R12_DM_RETINOPATHY	Diabetic retinopathy || id:finngen_R12_DM_RETINOPATHY	Enteropeptidase | Oncology
ukb-ppp-TMPRSS5-OID20947	finngen_R12_DM_RETINOPATHY	Diabetic retinopathy || id:finngen_R12_DM_RETINOPATHY	Transmembrane protease serine 5 | Neurology	-0.037790594519193	0.0349524399496394	0.358769792642707
ukb-ppp-TNC-OID20359	finngen_R12_DM_RETINOPATHY	Diabetic retinopathy || id:finngen_R12_DM_RETINOPATHY	Tenascin | Cardiometabolic	0.0166987412465675	0.0416961529605685	0.757495232795906
ukb-ppp-TNF-OID20074	finngen_R12_DM_RETINOPATHY	Diabetic retinopathy || id:finngen_R12_DM_RETINOPATHY	Tumor necrosis factor | Cardiometabolic
ukb-ppp-TNFAIP2-OID31446	finngen_R12_DM_RETINOPATHY	Diabetic retinopathy || id:finngen_R12_DM_RETINOPATHY	Tumor necrosis factor alpha-induced protein 2 | Oncology_II
ukb-ppp-TNFRSF10A-OID20967	finngen_R12_DM_RETINOPATHY	Diabetic retinopathy || id:finngen_R12_DM_RETINOPATHY	Tumor necrosis factor receptor superfamily member 10A | Neurology	0.0154162402078433	0.0370883257585545	0.718009940445919
ukb-ppp-TNFRSF10B-OID20981	finngen_R12_DM_RETINOPATHY	Diabetic retinopathy || id:finngen_R12_DM_RETINOPATHY	Tumor necrosis factor receptor superfamily member 10B | Neurology	-0.0056161425717046	0.0172509754382328	0.775665164978243
ukb-ppp-TNFRSF10C-OID20265	finngen_R12_DM_RETINOPATHY	Diabetic retinopathy || id:finngen_R12_DM_RETINOPATHY	Tumor necrosis factor receptor superfamily member 10C | Cardiometabolic	0.0343927977613282	0.034197973646434	0.420463212168407
ukb-ppp-TNFRSF11A-OID20646	finngen_R12_DM_RETINOPATHY	Diabetic retinopathy || id:finngen_R12_DM_RETINOPATHY	Tumor necrosis factor receptor superfamily member 11A | Inflammation	0.0296076240499405	0.0439789315311447	0.530663138157778
ukb-ppp-TNFRSF11B-OID20735	finngen_R12_DM_RETINOPATHY	Diabetic retinopathy || id:finngen_R12_DM_RETINOPATHY	Tumor necrosis factor receptor superfamily member 11B | Inflammation	-0.0132798413660742	0.0221493720707605	0.591060054785538
ukb-ppp-TNFRSF12A-OID21482	finngen_R12_DM_RETINOPATHY	Diabetic retinopathy || id:finngen_R12_DM_RETINOPATHY	Tumor necrosis factor receptor superfamily member 12A | Oncology	-0.00515097846997369	0.0398543552790497	0.918173645382359
ukb-ppp-TNFRSF13B-OID20702	finngen_R12_DM_RETINOPATHY	Diabetic retinopathy || id:finngen_R12_DM_RETINOPATHY	Tumor necrosis factor receptor superfamily member 13B | Inflammation
ukb-ppp-TNFRSF13C-OID20480	finngen_R12_DM_RETINOPATHY	Diabetic retinopathy || id:finngen_R12_DM_RETINOPATHY	Tumor necrosis factor receptor superfamily member 13C | Inflammation	-0.00921834520203189	0.0318703615023908	0.82075274912096
ukb-ppp-TNFRSF19-OID21446	finngen_R12_DM_RETINOPATHY	Diabetic retinopathy || id:finngen_R12_DM_RETINOPATHY	Tumor necrosis factor receptor superfamily member 19 | Oncology	-0.0318102569274009	0.02601402864635	0.436398544096498
ukb-ppp-TNFRSF1B-OID21145	finngen_R12_DM_RETINOPATHY	Diabetic retinopathy || id:finngen_R12_DM_RETINOPATHY	Tumor necrosis factor receptor superfamily member 1B | Neurology
ukb-ppp-TNFRSF21-OID21052	finngen_R12_DM_RETINOPATHY	Diabetic retinopathy || id:finngen_R12_DM_RETINOPATHY	Tumor necrosis factor receptor superfamily member 21 | Neurology	0.0178053953266152	0.0557171240925417	0.803086638069112
ukb-ppp-TNFRSF4-OID20653	finngen_R12_DM_RETINOPATHY	Diabetic retinopathy || id:finngen_R12_DM_RETINOPATHY	Tumor necrosis factor receptor superfamily member 4 | Inflammation	-0.0617056043902614	0.0368607519535167	0.342806729629532
ukb-ppp-TNFRSF6B-OID20964	finngen_R12_DM_RETINOPATHY	Diabetic retinopathy || id:finngen_R12_DM_RETINOPATHY	Tumor necrosis factor receptor superfamily member 6B | Neurology	-0.107861588474034	0.0686499407562001	0.191235463070501
ukb-ppp-TNFRSF8-OID21049	finngen_R12_DM_RETINOPATHY	Diabetic retinopathy || id:finngen_R12_DM_RETINOPATHY	Tumor necrosis factor receptor superfamily member 8 | Neurology
ukb-ppp-TNFSF10-OID20611	finngen_R12_DM_RETINOPATHY	Diabetic retinopathy || id:finngen_R12_DM_RETINOPATHY	Tumor necrosis factor ligand superfamily member 10 | Inflammation
ukb-ppp-TNFSF12-OID20624	finngen_R12_DM_RETINOPATHY	Diabetic retinopathy || id:finngen_R12_DM_RETINOPATHY	Tumor necrosis factor ligand superfamily member 12 | Inflammation	-0.00243208080267943	0.0182381527744372	0.906122834473362
ukb-ppp-TNFSF13-OID20733	finngen_R12_DM_RETINOPATHY	Diabetic retinopathy || id:finngen_R12_DM_RETINOPATHY	Tumor necrosis factor ligand superfamily member 13 | Inflammation
ukb-ppp-TNFSF13B-OID20272	finngen_R12_DM_RETINOPATHY	Diabetic retinopathy || id:finngen_R12_DM_RETINOPATHY	Tumor necrosis factor ligand superfamily member 13B | Cardiometabolic	-0.00807315466585645	0.0192168881356475	0.702681693836091
ukb-ppp-TNFSF14-OID20953	finngen_R12_DM_RETINOPATHY	Diabetic retinopathy || id:finngen_R12_DM_RETINOPATHY	Tumor necrosis factor ligand superfamily member 14 | Neurology	0.0522224157762149	0.0297774737656974	0.177750830320949
ukb-ppp-TNFSF8-OID30384	finngen_R12_DM_RETINOPATHY	Diabetic retinopathy || id:finngen_R12_DM_RETINOPATHY	Tumor necrosis factor ligand superfamily member 8 | Cardiometabolic_II
ukb-ppp-TNN-OID30412	finngen_R12_DM_RETINOPATHY	Diabetic retinopathy || id:finngen_R12_DM_RETINOPATHY	Tenascin-N | Cardiometabolic_II	-0.0958929684937864	0.032875102557343	0.0433782304274186
ukb-ppp-TNR-OID20957	finngen_R12_DM_RETINOPATHY	Diabetic retinopathy || id:finngen_R12_DM_RETINOPATHY	Tenascin-R | Neurology	-0.00392821152748257	0.00973092970838755	0.71349722420539
ukb-ppp-TNXB-OID21107	finngen_R12_DM_RETINOPATHY	Diabetic retinopathy || id:finngen_R12_DM_RETINOPATHY	Tenascin-X | Neurology	-0.0135797476263061	0.0589301544814537	0.839176729237683
ukb-ppp-TOR1AIP1-OID30195	finngen_R12_DM_RETINOPATHY	Diabetic retinopathy || id:finngen_R12_DM_RETINOPATHY	Torsin-1A-interacting protein 1 | Cardiometabolic_II	0.0155446615809742	0.024415363681724	0.63906772441981
ukb-ppp-TP53I3-OID30632	finngen_R12_DM_RETINOPATHY	Diabetic retinopathy || id:finngen_R12_DM_RETINOPATHY	Quinone oxidoreductase PIG3 | Inflammation_II	-0.0371258543366472	0.0142922389518939	0.0805410946696893
ukb-ppp-TPK1-OID30338	finngen_R12_DM_RETINOPATHY	Diabetic retinopathy || id:finngen_R12_DM_RETINOPATHY	Thiamin pyrophosphokinase 1 | Cardiometabolic_II	-0.00206394641069748	0.0214941026188763	0.932256865142663
ukb-ppp-TPMT-OID21270	finngen_R12_DM_RETINOPATHY	Diabetic retinopathy || id:finngen_R12_DM_RETINOPATHY	Thiopurine S-methyltransferase | Oncology	0.0317223304878954	0.0284352111506923	0.465248476949313
ukb-ppp-TPP1-OID20750	finngen_R12_DM_RETINOPATHY	Diabetic retinopathy || id:finngen_R12_DM_RETINOPATHY	Tripeptidyl-peptidase 1 | Inflammation	-0.0317725809634032	0.0482093307999172	0.577594447387271
ukb-ppp-TPSAB1-OID20642	finngen_R12_DM_RETINOPATHY	Diabetic retinopathy || id:finngen_R12_DM_RETINOPATHY	Tryptase alpha/beta-1 | Inflammation	0.00841380728334915	0.0185341358755783	0.673396293277383
ukb-ppp-TPSD1-OID30982	finngen_R12_DM_RETINOPATHY	Diabetic retinopathy || id:finngen_R12_DM_RETINOPATHY	Tryptase delta | Neurology_II	-0.0287979161478709	0.0459603639222251	0.643661120694719
ukb-ppp-TRDMT1-OID31335	finngen_R12_DM_RETINOPATHY	Diabetic retinopathy || id:finngen_R12_DM_RETINOPATHY	tRNA (cytosine(38)-C(5))-methyltransferase | Oncology_II
ukb-ppp-TREH-OID30388	finngen_R12_DM_RETINOPATHY	Diabetic retinopathy || id:finngen_R12_DM_RETINOPATHY	Trehalase | Cardiometabolic_II	-0.0525771935021554	0.0527629047832088	0.348198562874269
ukb-ppp-TREM2-OID20731	finngen_R12_DM_RETINOPATHY	Diabetic retinopathy || id:finngen_R12_DM_RETINOPATHY	Triggering receptor expressed on myeloid cells 2 | Inflammation	-0.0852921977185121	0.082313887254182	0.488688645756913
ukb-ppp-TREML2-OID21120	finngen_R12_DM_RETINOPATHY	Diabetic retinopathy || id:finngen_R12_DM_RETINOPATHY	Trem-like transcript 2 protein | Neurology
ukb-ppp-TRIM21-OID20533	finngen_R12_DM_RETINOPATHY	Diabetic retinopathy || id:finngen_R12_DM_RETINOPATHY	E3 ubiquitin-protein ligase TRIM21 | Inflammation
ukb-ppp-TRIM40-OID30885	finngen_R12_DM_RETINOPATHY	Diabetic retinopathy || id:finngen_R12_DM_RETINOPATHY	E3 ubiquitin ligase TRIM40 | Neurology_II	0.567603936821977	0.23768166943569	0.252458724872383
ukb-ppp-TRIM5-OID20526	finngen_R12_DM_RETINOPATHY	Diabetic retinopathy || id:finngen_R12_DM_RETINOPATHY	Tripartite motif-containing protein 5 | Inflammation	0.0262574858722655	0.0199917451618988	0.414274134416203
ukb-ppp-TRIM58-OID31429	finngen_R12_DM_RETINOPATHY	Diabetic retinopathy || id:finngen_R12_DM_RETINOPATHY	E3 ubiquitin-protein ligase TRIM58 | Oncology_II
ukb-ppp-TSPAN8-OID31470	finngen_R12_DM_RETINOPATHY	Diabetic retinopathy || id:finngen_R12_DM_RETINOPATHY	Tetraspanin-8 | Oncology_II	-0.0194628529036041	0.0527102970320272	0.727068423436486
ukb-ppp-TST-OID20868	finngen_R12_DM_RETINOPATHY	Diabetic retinopathy || id:finngen_R12_DM_RETINOPATHY	Thiosulfate sulfurtransferase | Neurology
ukb-ppp-TTF2-OID30942	finngen_R12_DM_RETINOPATHY	Diabetic retinopathy || id:finngen_R12_DM_RETINOPATHY	Transcription termination factor 2 | Neurology_II	0.00384329637402183	0.0254819059832804	0.893952344175704
ukb-ppp-TTR-OID30782	finngen_R12_DM_RETINOPATHY	Diabetic retinopathy || id:finngen_R12_DM_RETINOPATHY	Transthyretin | Inflammation_II
ukb-ppp-TXNDC15-OID21495	finngen_R12_DM_RETINOPATHY	Diabetic retinopathy || id:finngen_R12_DM_RETINOPATHY	Thioredoxin domain-containing protein 15 | Oncology	0.00354980701767188	0.0219918818228488	0.879591839730465
ukb-ppp-TXNDC5-OID21012	finngen_R12_DM_RETINOPATHY	Diabetic retinopathy || id:finngen_R12_DM_RETINOPATHY	Thioredoxin domain-containing protein 5 | Neurology
ukb-ppp-TYRO3-OID20161	finngen_R12_DM_RETINOPATHY	Diabetic retinopathy || id:finngen_R12_DM_RETINOPATHY	Tyrosine-protein kinase receptor TYRO3 | Cardiometabolic	-0.0263348517912123	0.046481507779237	0.628110979918181
ukb-ppp-UBE2L6-OID30321	finngen_R12_DM_RETINOPATHY	Diabetic retinopathy || id:finngen_R12_DM_RETINOPATHY	Ubiquitin/ISG15-conjugating enzyme E2 L6 | Cardiometabolic_II
ukb-ppp-ULBP2-OID20919	finngen_R12_DM_RETINOPATHY	Diabetic retinopathy || id:finngen_R12_DM_RETINOPATHY	UL16-binding protein 2 | Neurology	0.000929883205911098	0.0197585045957602	0.965421181066937
ukb-ppp-UMOD-OID20237	finngen_R12_DM_RETINOPATHY	Diabetic retinopathy || id:finngen_R12_DM_RETINOPATHY	Uromodulin | Cardiometabolic	-0.0374909446841281	0.0353024568292268	0.329103382635262
ukb-ppp-UPB1-OID30352	finngen_R12_DM_RETINOPATHY	Diabetic retinopathy || id:finngen_R12_DM_RETINOPATHY	Beta-ureidopropionase | Cardiometabolic_II
ukb-ppp-UROD-OID30603	finngen_R12_DM_RETINOPATHY	Diabetic retinopathy || id:finngen_R12_DM_RETINOPATHY	Uroporphyrinogen decarboxylase | Inflammation_II	0.00110632696355442	0.0164872287746855	0.957345447134335
ukb-ppp-USP28-OID31084	finngen_R12_DM_RETINOPATHY	Diabetic retinopathy || id:finngen_R12_DM_RETINOPATHY	Ubiquitin carboxyl-terminal hydrolase 28 | Neurology_II
ukb-ppp-UXS1-OID21189	finngen_R12_DM_RETINOPATHY	Diabetic retinopathy || id:finngen_R12_DM_RETINOPATHY	UDP-glucuronic acid decarboxylase 1 | Oncology
ukb-ppp-VASH1-OID20516	finngen_R12_DM_RETINOPATHY	Diabetic retinopathy || id:finngen_R12_DM_RETINOPATHY	Tubulinyl-Tyr carboxypeptidase 1 | Inflammation
ukb-ppp-VASN-OID20345	finngen_R12_DM_RETINOPATHY	Diabetic retinopathy || id:finngen_R12_DM_RETINOPATHY	Vasorin | Cardiometabolic	0.00779564967960833	0.0123374622340958	0.641250125278379
ukb-ppp-VCAM1-OID20396	finngen_R12_DM_RETINOPATHY	Diabetic retinopathy || id:finngen_R12_DM_RETINOPATHY	Vascular cell adhesion protein 1 | Cardiometabolic
ukb-ppp-VCAN-OID21026	finngen_R12_DM_RETINOPATHY	Diabetic retinopathy || id:finngen_R12_DM_RETINOPATHY	Versican core protein | Neurology	0.0089811052586755	0.0107998477445959	0.452398950002907
ukb-ppp-VEGFA-OID20650	finngen_R12_DM_RETINOPATHY	Diabetic retinopathy || id:finngen_R12_DM_RETINOPATHY	Vascular endothelial growth factor A | Inflammation	0.0198785386178151	0.0125777288969098	0.189156011033067
ukb-ppp-VEGFB-OID30554	finngen_R12_DM_RETINOPATHY	Diabetic retinopathy || id:finngen_R12_DM_RETINOPATHY	Vascular endothelial growth factor B | Inflammation_II	0.0245726947136675	0.0906560779380403	0.83149057865696
ukb-ppp-VEGFC-OID21524	finngen_R12_DM_RETINOPATHY	Diabetic retinopathy || id:finngen_R12_DM_RETINOPATHY	Vascular endothelial growth factor C | Oncology
ukb-ppp-VGF-OID31067	finngen_R12_DM_RETINOPATHY	Diabetic retinopathy || id:finngen_R12_DM_RETINOPATHY	Neurosecretory protein VGF | Neurology_II
ukb-ppp-VIT-OID30334	finngen_R12_DM_RETINOPATHY	Diabetic retinopathy || id:finngen_R12_DM_RETINOPATHY	Vitrin | Cardiometabolic_II	0.0398360482992352	0.033092892354146	0.282556285167584
ukb-ppp-VMO1-OID21381	finngen_R12_DM_RETINOPATHY	Diabetic retinopathy || id:finngen_R12_DM_RETINOPATHY	Vitelline membrane outer layer protein 1 homolog | Oncology	0.0086955911062121	0.0282742798063527	0.770827154357044
ukb-ppp-VNN1-OID30711	finngen_R12_DM_RETINOPATHY	Diabetic retinopathy || id:finngen_R12_DM_RETINOPATHY	Pantetheinase | Inflammation_II	-0.00985315484136477	0.0304269999218354	0.757057623931654
ukb-ppp-VNN2-OID21310	finngen_R12_DM_RETINOPATHY	Diabetic retinopathy || id:finngen_R12_DM_RETINOPATHY	Vascular non-inflammatory molecule 2 | Oncology	0.0319984992990275	0.0240502725701096	0.231690394548065
ukb-ppp-VSIG10-OID31400	finngen_R12_DM_RETINOPATHY	Diabetic retinopathy || id:finngen_R12_DM_RETINOPATHY	V-set and immunoglobulin domain-containing protein 10 | Oncology_II	0.0023224202895267	0.0126023329089585	0.870783324137675
ukb-ppp-VSIG10L-OID30189	finngen_R12_DM_RETINOPATHY	Diabetic retinopathy || id:finngen_R12_DM_RETINOPATHY	V-set and immunoglobulin domain-containing protein 10-like | Cardiometabolic_II
ukb-ppp-VSIG2-OID31371	finngen_R12_DM_RETINOPATHY	Diabetic retinopathy || id:finngen_R12_DM_RETINOPATHY	V-set and immunoglobulin domain-containing protein 2 | Oncology_II
ukb-ppp-VSIR-OID20131	finngen_R12_DM_RETINOPATHY	Diabetic retinopathy || id:finngen_R12_DM_RETINOPATHY	V-type immunoglobulin domain-containing suppressor of T-cell activation | Cardiometabolic
ukb-ppp-VSNL1-OID31105	finngen_R12_DM_RETINOPATHY	Diabetic retinopathy || id:finngen_R12_DM_RETINOPATHY	Visinin-like protein 1 | Neurology_II
ukb-ppp-VSTM1-OID20851	finngen_R12_DM_RETINOPATHY	Diabetic retinopathy || id:finngen_R12_DM_RETINOPATHY	V-set and transmembrane domain-containing protein 1 | Neurology	-0.0377154694123363	0.0211273646738283	0.172225231409212
ukb-ppp-VSTM2L-OID20067	finngen_R12_DM_RETINOPATHY	Diabetic retinopathy || id:finngen_R12_DM_RETINOPATHY	V-set and transmembrane domain-containing protein 2-like protein | Cardiometabolic
ukb-ppp-VWA1-OID21421	finngen_R12_DM_RETINOPATHY	Diabetic retinopathy || id:finngen_R12_DM_RETINOPATHY	von Willebrand factor A domain-containing protein 1 | Oncology	-0.0191108305062959	0.0388215509919003	0.671256949207185
ukb-ppp-VWC2-OID20936	finngen_R12_DM_RETINOPATHY	Diabetic retinopathy || id:finngen_R12_DM_RETINOPATHY	Brorin | Neurology	-0.0174494989508154	0.0224657497762357	0.49394462564831
ukb-ppp-VWC2L-OID31002	finngen_R12_DM_RETINOPATHY	Diabetic retinopathy || id:finngen_R12_DM_RETINOPATHY	von Willebrand factor C domain-containing protein 2-like | Neurology_II
ukb-ppp-VWF-OID20256	finngen_R12_DM_RETINOPATHY	Diabetic retinopathy || id:finngen_R12_DM_RETINOPATHY	von Willebrand factor | Cardiometabolic
ukb-ppp-WARS-OID21084	finngen_R12_DM_RETINOPATHY	Diabetic retinopathy || id:finngen_R12_DM_RETINOPATHY	Tryptophan--tRNA ligase, cytoplasmic | Neurology
ukb-ppp-WASF1-OID20091	finngen_R12_DM_RETINOPATHY	Diabetic retinopathy || id:finngen_R12_DM_RETINOPATHY	Wiskott-Aldrich syndrome protein family member 1 | Cardiometabolic	-0.00445290289898701	0.0150225675539921	0.816549185408161
ukb-ppp-WFDC1-OID31366	finngen_R12_DM_RETINOPATHY	Diabetic retinopathy || id:finngen_R12_DM_RETINOPATHY	WAP four-disulfide core domain protein 1 | Oncology_II
ukb-ppp-WFDC12-OID21462	finngen_R12_DM_RETINOPATHY	Diabetic retinopathy || id:finngen_R12_DM_RETINOPATHY	WAP four-disulfide core domain protein 12 | Oncology	0.0139300022855264	0.0254288985550128	0.638796873726946
ukb-ppp-WFIKKN2-OID20785	finngen_R12_DM_RETINOPATHY	Diabetic retinopathy || id:finngen_R12_DM_RETINOPATHY	WAP, Kazal, immunoglobulin, Kunitz and NTR domain-containing protein 2 | Inflammation	0.0203369924198838	0.0165713252915435	0.30725394001009
ukb-ppp-WIF1-OID21464	finngen_R12_DM_RETINOPATHY	Diabetic retinopathy || id:finngen_R12_DM_RETINOPATHY	Wnt inhibitory factor 1 | Oncology
ukb-ppp-WNT9A-OID20460	finngen_R12_DM_RETINOPATHY	Diabetic retinopathy || id:finngen_R12_DM_RETINOPATHY	Protein Wnt-9a | Inflammation
ukb-ppp-XCL1-OID21398	finngen_R12_DM_RETINOPATHY	Diabetic retinopathy || id:finngen_R12_DM_RETINOPATHY	Lymphotactin | Oncology	0.0261963916741439	0.0382444822308091	0.523817530803776
ukb-ppp-YOD1-OID30181	finngen_R12_DM_RETINOPATHY	Diabetic retinopathy || id:finngen_R12_DM_RETINOPATHY	Ubiquitin thioesterase OTU1 | Cardiometabolic_II
ukb-ppp-ZBP1-OID30526	finngen_R12_DM_RETINOPATHY	Diabetic retinopathy || id:finngen_R12_DM_RETINOPATHY	Z-DNA-binding protein 1 | Inflammation_II	-0.00400291845126868	0.0376870181682783	0.925105741133864
ukb-ppp-ZBTB16-OID21205	finngen_R12_DM_RETINOPATHY	Diabetic retinopathy || id:finngen_R12_DM_RETINOPATHY	Zinc finger and BTB domain-containing protein 16 | Oncology	0.003259135697674	0.0227038486816434	0.909233355484447
ukb-ppp-ZFYVE19-OID31452	finngen_R12_DM_RETINOPATHY	Diabetic retinopathy || id:finngen_R12_DM_RETINOPATHY	Abscission/NoCut checkpoint regulator | Oncology_II
ukb-ppp-ZP3-OID30265	finngen_R12_DM_RETINOPATHY	Diabetic retinopathy || id:finngen_R12_DM_RETINOPATHY	Zona pellucida sperm-binding protein 3 | Cardiometabolic_II	-0.0448287242440244	0.0375304760600951	0.27737009692257
